# Supplementary material for: Analysis of cuproptosis-related genes in Ulcerative colitis and immunological characterization based on machine learning
Source: Front Med (Lausanne). 2023 Jul 17;10:1115500. doi: 10.3389/fmed.2023.1115500 (PMC10389668; doi:10.3389/fmed.2023.1115500)
Supplement: Supplementary file 1 [file Data_Sheet_1.CSV]

geneNames	GSM2869369	GSM2869370	GSM2869371	GSM2869372	GSM2869373	GSM2869374	GSM2869375	GSM2869376	GSM2869377	GSM2869378	GSM2869379	GSM2869380	GSM2869381	GSM2869382	GSM2869383	GSM2869384	GSM2869385	GSM2869386	GSM2869387	GSM2869388	GSM2869389	GSM2869390	GSM2869432	GSM2869433	GSM2869434	GSM2869435	GSM2869436	GSM2869437	GSM2869438	GSM2869439	GSM2869440	GSM2869441	GSM2869442	GSM2869443	GSM2869444	GSM2869445	GSM2869446	GSM2869447	GSM2869448	GSM2869449	GSM2869450	GSM2869451	GSM2869452	GSM2869453	GSM2869335	GSM2869336	GSM2869337	GSM2869338	GSM2869339
A1BG	5.609380722	5.638439178	5.69555378	5.840870857	5.466454506	5.475049019	5.622133732	5.509994507	5.93313694	5.541814804	5.701673985	5.485260963	5.427640915	5.527200222	5.860888481	5.557072639	5.747224808	5.820976734	5.697815418	5.970197678	5.451752663	5.61629343	5.52081871	5.606529236	5.801679611	5.629575729	5.600756645	5.668065548	5.661646843	5.627313614	5.592345715	5.905220032	5.460755348	5.614531517	5.711651802	5.602282524	5.469534397	5.596256256	5.870285034	5.697555542	5.838505745	5.749573708	5.604298592	5.745354652	6.041828156	5.843101501	6.013570786	5.993103027	5.875516891
A1CF	10.57304478	10.23343754	9.540421963	9.396172047	9.70716858	9.856242657	10.59941054	10.40875388	9.65836525	10.52655316	10.44137192	10.57456637	10.59342671	10.46047258	9.043392182	10.00695276	9.778882028	9.855201243	10.02206898	9.275655747	10.18529654	10.42330122	9.969333651	9.841415884	9.526771069	10.04262304	10.07614708	9.436648846	9.489201069	9.581721307	9.513472559	9.735538006	9.655920504	9.774171829	10.01709366	10.2165103	10.53837252	10.32921696	9.197314263	10.02447653	9.997919084	9.397102356	9.867238045	9.711515904	8.851746082	8.277208329	8.971567631	7.172548294	9.02327919
A2M	11.87127495	11.55784416	12.14396381	12.7155571	12.50730896	12.17564487	11.67857838	11.75153732	12.24770069	11.96331406	11.84308338	11.8481884	12.22418594	12.23140907	12.24063683	12.19044018	12.61909866	12.45173359	12.36094761	12.23366833	12.17602253	11.98558903	12.43816185	12.47625446	11.93519497	12.26366425	11.96644306	12.52246094	12.44242764	12.4437933	12.4350872	12.23666477	12.31420326	12.40788555	11.72329617	11.69031715	12.29062939	11.96923161	11.96830177	12.32588387	12.12741566	12.19626236	12.14870167	12.21140003	12.54166317	12.48496532	12.83764362	12.69464588	12.43086433
A2ML1	4.263139963	4.16001153	3.978557467	3.967908502	3.962987304	3.994717122	4.297679901	4.023033977	3.926751852	4.05922997	4.207056761	4.011091113	4.030200243	4.287043572	3.952710033	4.113811255	3.997190237	3.98812902	3.922076822	3.992078185	4.245547771	4.225908995	3.930363059	4.139616966	4.276891232	4.006694675	4.013616562	3.964734912	4.212534905	4.000026107	3.992794991	4.040775299	3.947565675	4.004013777	4.019225479	3.92136097	4.067673803	3.883258343	3.892506242	3.987535835	4.072743297	4.157005549	3.990962625	3.989724279	4.102117777	3.967217922	4.063963652	3.985786319	4.020612479
A3GALT2	5.064960957	5.052467346	4.943938255	4.861085892	4.890431404	4.850753784	4.685784817	4.775888443	4.764791489	4.796093941	4.849270821	5.002260685	4.565146446	4.815024376	5.071473122	4.706941605	5.407123566	5.263969421	5.40447855	5.163220406	5.22063446	5.161569595	4.825714588	4.950906277	4.924032211	4.67813015	4.92847538	4.787801743	5.145562172	4.904574394	4.750337124	4.837153435	5.045173645	4.770433426	5.013296127	4.773484707	5.012876987	4.913777351	5.000976563	4.904035568	5.426959038	5.2461586	5.299654007	5.366278648	4.938369751	4.871481895	4.599194527	4.850509644	4.931676865
A4GALT	4.791518688	4.897076925	4.538536231	4.678308646	4.733480136	4.944631577	4.800167401	4.429340204	4.70709467	4.529991468	4.766309738	4.660566648	4.799867948	4.696368217	4.561682224	4.727906545	4.689193885	5.11393706	5.033960978	5.189474583	4.996346156	5.111029625	4.715247154	4.858685811	4.724189759	4.849871476	4.605797609	4.708818276	4.847982089	4.571996371	4.753369649	4.868257999	4.778982162	4.669415156	4.652742068	4.823983828	4.646637122	4.634337902	5.00503699	4.780529976	4.82795461	4.926824887	4.874068737	4.89177084	4.761136532	4.820291042	4.716567993	4.938059171	4.8288908
A4GNT	4.531448841	4.647616386	4.378959656	4.520813942	4.345988274	4.414930344	4.311040878	4.573406219	4.292137146	4.231620789	4.304747581	4.352513313	4.368548393	4.327487946	4.339428902	4.284492493	4.091924667	4.260453224	4.428682804	4.060316563	4.216962814	4.30337429	4.442450523	4.366978645	4.303314209	4.382789612	4.628484726	4.252287865	4.363980293	4.5423069	4.348455429	4.483790398	4.390280724	4.452321053	4.547118187	4.616597176	4.30998373	4.538054466	4.343315601	4.434063911	4.20494175	4.183996677	4.214212418	4.100973606	4.275382042	4.136030197	4.418522835	4.088917732	4.368279457
AAAS	9.837252617	9.976056099	9.626857758	9.715704918	9.715201378	9.715110779	9.627903938	9.295558929	9.722502708	9.395708084	9.484271049	9.499629021	9.609800339	9.644246101	9.545441628	9.704385757	9.724528313	9.556149483	9.701746941	9.864506721	9.980427742	9.696561813	9.750494957	9.746816635	9.718750954	9.887971878	9.732831001	9.587586403	9.669257164	9.54242897	9.88051033	9.770861626	9.853877068	9.926692963	9.488471031	9.677662849	9.59883213	9.606408119	9.692802429	9.661390305	9.694594383	9.759152412	9.698096275	9.78878212	9.586621284	9.968369484	9.820222855	9.896476746	9.83878231
AACS	7.129371166	6.947804928	6.838922858	6.957313299	6.875560165	7.123183847	6.801579356	6.824188113	7.323019147	6.966166258	6.655491114	6.642098546	7.064952612	7.116111279	7.091566682	6.640379906	7.250898123	7.046147824	7.229235173	6.800672293	7.090885997	7.155822873	6.984331369	6.998164892	7.276210547	6.801448226	7.009579897	6.728393435	6.774960637	6.582253575	6.668154717	6.955453396	7.002920985	6.924184084	6.710687041	7.544271112	7.311244488	6.879765392	7.022913814	6.842909575	6.875256896	7.351086974	7.045277119	7.179274797	6.638166547	6.933295012	7.094941497	6.607060194	6.968963862
AACSP1	4.319814205	4.228665829	4.109177589	4.181175709	4.259366512	4.412661552	4.261327267	4.172623634	4.236618996	4.428151608	4.300059319	4.200798988	4.229705811	4.113786697	4.114573479	4.328989983	4.199056625	4.664513588	4.434540749	4.402182102	4.627875328	4.509824276	4.024216652	4.240767956	4.444826126	4.269309521	4.312056541	4.144840717	4.14628458	4.250396729	4.307238102	4.10503149	4.227596283	4.377058506	4.419761658	4.332700729	4.078334332	4.216864109	4.197903156	4.254673004	5.056730747	4.502391338	4.366639137	4.521589279	4.255829811	4.347702026	4.107722759	4.314283371	4.347500801
AADAC	5.105112553	4.605966568	3.894086838	5.278056145	4.065202713	4.223642349	4.575560093	3.886376381	4.085767269	4.041669369	4.452134609	4.203770161	3.859074593	4.086689949	4.446362495	4.423435211	5.385314941	3.747918129	3.688047171	3.749754667	5.469125748	4.676523209	4.162689686	4.052619457	4.909460068	4.340974331	4.135718346	4.655471802	4.082053185	4.711758614	4.783463478	4.369791508	3.886210442	4.466442108	4.42541647	5.331367493	4.086270332	3.955028772	5.254601479	4.162044525	3.959681749	5.315037727	4.077828884	4.310983658	4.023849487	4.357495308	5.547537804	4.624911785	4.271422386
AADACL2	3.886421442	3.889415741	3.844563723	4.024196625	4.05056572	3.985357046	4.030408859	3.902575731	3.962221622	4.071562767	4.03472805	3.886598587	3.746638775	3.895616531	3.751141548	3.934160233	3.790243387	3.789148808	3.75629878	3.873486519	3.810749054	3.841391325	3.873572826	3.970144749	4.008019447	3.845288515	4.027569771	4.054858685	3.95090127	3.964398623	4.05537796	3.926472902	4.006588936	4.118457794	4.028818607	4.019082069	3.997648478	3.893293142	3.762209654	3.99060607	3.94247961	3.596036196	3.841882229	3.854449987	4.004341125	4.072906971	3.937883854	3.828360796	4.095155716
AADACL3	4.468198776	4.455426216	4.586977959	4.190849781	4.477379799	4.412661552	4.217416763	4.317470551	4.321903229	4.072573185	4.654105186	4.262346268	4.55200386	4.528986931	4.196334362	4.358829975	4.523498535	4.064282417	3.954109669	4.154777527	4.096770763	4.392360687	4.514723778	4.476536751	4.350689411	4.421918869	4.565995693	4.733369827	4.368607521	4.320144176	4.390025139	4.429160595	4.281003952	4.046588898	4.254542351	4.38761425	4.573631287	4.338944435	4.214595318	4.420416355	4.015997887	4.018252373	4.047297001	4.502077103	4.446788788	4.264717102	4.388451576	4.265088081	4.47598362
AADACL4	4.133977413	4.540938854	4.29650116	4.324090004	4.330476284	4.318753719	4.603289604	4.301543236	4.504953384	4.309155941	4.592371464	4.51490736	4.488896847	4.215842247	4.90325737	4.285614014	4.079117775	3.604198217	4.003412724	3.738460541	3.607069016	3.727015018	4.466981888	4.780380249	4.276813984	4.371580601	4.455892086	4.412333965	4.357451916	4.311038494	4.57666254	4.672880173	4.399446487	4.41014719	4.292224884	4.652565479	4.440919876	4.597334862	4.450841904	4.283313751	3.820459366	3.662499428	3.764862537	3.951445103	4.509516716	4.465267181	4.574357986	4.557488918	4.582989693
AADAT	7.679968834	7.82997942	7.055589676	7.952342033	7.405329227	7.25527668	7.388882637	7.540884495	6.530143738	7.10091877	7.510551929	7.385490417	6.816921234	7.717309952	7.071894646	7.106757641	8.165989876	7.544027328	7.290560246	7.298508644	8.043636322	7.963671684	7.552829742	6.721885204	7.928377151	7.042868614	6.975354671	6.430983067	7.215803146	7.148551941	6.826692104	7.349977493	7.299013138	6.967153072	7.489010334	7.78346777	7.492619038	7.371035099	7.587056637	6.799710274	7.378622055	8.220760345	7.398924828	7.315407753	6.354563713	7.43791914	7.864520073	6.388875961	6.066331387
AAED1	6.269652843	5.906305313	6.616946697	6.230888367	5.860874653	6.247067451	6.35617733	6.820991039	7.200979233	6.836684704	5.969141483	6.032935619	6.854776859	6.372977257	7.36299181	6.033885956	6.315217018	6.294487476	6.717542648	6.534608841	6.533369541	6.175601482	6.659368038	6.586669922	6.659811497	6.71773243	6.402973175	6.91187048	6.308613777	7.016695976	6.883786678	5.969599247	6.190536976	6.602662563	6.831525803	6.299834251	6.44624567	6.596493244	6.625270367	6.463395119	6.439685345	6.731790066	6.748388767	6.096039772	7.003441334	7.030804157	7.006088734	8.062185287	6.710216045
AAGAB	10.44856898	10.11952495	10.11535804	10.31567923	10.13136069	10.28083865	10.54688231	10.50649929	10.62110774	10.44035625	10.49113083	10.57539368	10.45710786	10.59316126	10.52670161	10.25223319	10.3944931	10.32690652	10.28311157	10.00359408	10.11836148	10.31036154	10.09468396	9.825987815	10.45072079	10.09746965	10.19668452	10.49951998	10.19714896	10.5115846	10.39750099	10.15891393	10.11473179	10.2487704	10.65534338	10.77403132	10.52778626	10.42635917	10.2279342	10.1068573	10.21555201	10.39480146	10.35521412	10.27821732	10.10376231	10.1936423	10.42231846	10.04044183	10.24634139
AAK1	6.29117775	6.430681865	6.419890722	6.370980343	6.525772571	6.920372248	6.773001036	6.955115	6.324330409	7.033533494	6.563842138	6.65696311	7.114708184	6.488755942	6.201957941	6.631382465	6.326700767	6.357353211	6.535468419	6.750048876	6.459847688	6.505495787	6.493168434	6.801344473	6.342886129	6.575988293	6.566889206	6.298272848	6.364168485	6.517477433	6.546909332	6.404646477	6.367317121	6.725716511	6.429461081	6.28256011	6.401890358	6.816330115	6.19249622	6.481195927	6.402129889	6.212552865	6.271744808	6.463805438	6.269314369	6.279580276	6.285722335	6.002792835	6.3629148
AAMDC	9.711401463	9.596722601	9.737380982	9.197537899	9.917195321	9.755577086	9.829593182	9.562550545	8.622372866	9.598899839	9.664407251	9.508852959	9.63085222	9.578289985	8.651847363	9.892561911	9.19489384	9.858309746	9.976158141	9.767022134	9.874711512	9.511686326	9.666837691	10.16871119	9.452942371	10.33869553	10.22943258	8.663526059	9.8435936	8.711223364	8.842167854	9.967706681	10.06266975	10.03410339	8.419834614	9.334324359	9.494204523	9.535965443	9.184612273	10.34617281	10.20311499	9.390808583	10.03271151	10.08649683	8.878457546	9.077299597	9.033995628	8.625076294	9.036398412
AAMP	9.311306954	9.402137757	9.203867913	9.163376808	9.206683636	9.266349316	8.960771084	8.859704972	8.858420372	8.904010296	8.961754799	8.9699893	8.960760593	8.886546135	8.889011383	9.283478737	9.186059475	9.069898606	9.115460873	9.188579559	9.358297825	9.303607464	9.244675636	9.351518154	9.266406536	9.272055626	9.304608822	9.367349148	9.357157231	9.155547619	9.28078413	9.297943115	9.359053612	9.4228158	8.98303318	8.969805241	8.900199891	9.038998127	9.127018929	9.347232819	9.191142559	9.21965313	9.232326985	9.478590489	9.024475098	8.937307358	9.017726899	8.928263188	9.203391552
AANAT	4.686556816	4.971940994	4.752918243	4.7486763	4.70945406	4.921819687	4.727656364	4.810369492	4.504953384	4.740616798	4.912240028	4.809167862	4.641345024	4.764429092	4.617164135	4.647694588	4.752827168	4.770087242	4.822753906	4.558461189	5.013208866	5.012223721	4.741098404	4.941906929	4.534613132	4.712967873	4.841110706	4.758206844	5.168118	4.841422081	4.777580261	4.795634747	4.632665634	4.776610851	4.755616188	4.653115749	4.697743893	4.738031864	4.70469141	5.008267879	4.900462151	4.839326382	4.921325684	4.745416164	4.78063488	4.491182327	4.824596405	4.903396606	4.944926739
AAR2	7.525235811	7.323917229	7.1972181	7.14410464	7.162960053	7.140450954	7.458412647	7.17475017	7.223358315	7.306247712	7.355446181	7.212900956	7.346412341	7.444049675	7.190702757	7.160823504	7.21532297	7.347630024	7.299760342	7.317734558	7.23564291	7.404121082	7.167072137	7.351644993	7.366224129	7.332477093	7.416186652	7.236782549	7.174117248	7.219718298	7.274479706	7.228424549	7.341500283	7.443293411	7.249575138	7.427625657	7.307998659	7.410509587	7.263921896	7.199409645	7.287645659	7.319109441	7.383652369	7.222085952	7.093909106	7.110123636	7.282160043	7.061586142	7.183392366
AARD	4.32322526	4.261527062	4.404589892	4.452919722	4.540786266	4.229349375	4.304620266	4.155558586	4.380522251	4.426079035	4.305530071	4.293653727	4.290227175	4.451486588	4.319062949	4.311746598	4.844353437	4.609270096	4.720498324	4.504108668	4.525713206	4.732327938	4.455894947	4.640030861	4.718696833	4.337994814	4.167991877	4.347960949	4.354443789	4.219024897	4.479680777	4.258391142	4.409466505	4.262394428	4.197813034	4.201621294	4.385757208	4.324040175	4.361452341	4.247549296	4.422092199	4.554285526	4.283271074	4.684427977	4.346972227	4.441146136	4.51054144	4.411360979	4.32361579
AARS	9.417983532	9.484735489	9.408290863	9.737595558	9.466603279	9.625576496	8.768886566	8.627085686	9.838663578	8.925494194	8.882019043	8.593133927	9.18801117	9.12571764	9.601794243	9.165611744	9.75044775	9.241723061	9.498037815	9.401398659	9.494305611	9.273545265	9.648419857	9.569235325	10.1302414	9.401679039	9.427134037	10.03983498	9.720521927	10.02288961	10.21439982	9.661093235	9.489458084	9.801739216	9.270171166	9.527146817	9.257508278	8.987596512	9.644338131	9.224535943	9.254860401	10.08142805	9.389853954	9.774650097	9.980929852	9.994610784	9.891455174	10.22104931	10.24092245
AARS2	9.003711701	9.400316716	9.237161637	8.976757527	9.265656948	8.81540823	8.487771511	8.253238201	8.698418141	8.294570446	8.640258789	8.409971237	8.543707371	8.923092366	8.485467911	9.110508442	8.914966107	9.05701685	9.080477715	9.194042206	9.319561482	9.328577519	8.952291966	9.102828026	8.984053612	8.968374252	9.063280583	9.178802014	8.902050019	8.947346688	9.163506985	9.055191994	9.141746044	9.15415287	8.528675079	8.286900998	8.734713078	8.562096596	8.850192547	8.924816609	8.64174366	9.080058098	8.734059811	9.082722187	8.72837019	8.818442345	8.671741486	8.719729901	9.177539826
AASDH	8.380438329	8.503882407	8.348052502	8.151436966	8.073535442	8.419620036	8.45890967	8.445415656	8.174977462	8.594920952	8.387959479	8.42672475	8.595313548	8.396896202	8.203807672	8.337286474	8.264088154	8.543203513	8.273580392	8.3746624	8.423872946	8.502051989	8.112190247	8.428137937	8.213302771	8.407195569	8.176074664	8.076512496	8.138885021	8.124650001	8.028162162	8.144283612	8.374113399	8.389452458	8.340002378	8.264537174	8.180354118	8.591628553	8.18656683	8.152042071	8.278321107	8.209014894	8.425301711	8.228019714	7.991503874	8.228552023	8.315446695	8.045959473	8.068294525
AASDHPPT	9.063003222	9.005465189	8.982043586	8.93925063	8.909871259	8.928877831	9.271006267	9.407087008	9.121188483	9.312575659	9.133483888	9.07503462	9.013133684	9.281654039	9.396508853	8.843382834	8.909030915	9.066116334	9.088003159	9.04166317	8.939511616	9.158525467	9.04474958	8.742832979	8.667539118	8.96554009	9.159924826	8.94132201	8.80444638	9.058224042	8.857588767	8.96026675	8.96867943	8.902035713	9.523849169	9.017512002	9.248993557	9.319618545	8.9086291	9.090182304	9.242973965	8.746544202	9.10573578	8.924182575	9.060244879	9.1462876	9.041668893	9.138367336	8.93490092
AASS	6.71594739	6.996416211	7.601183057	7.48982358	7.590286374	7.247515917	7.439252615	7.175061583	7.764220357	6.842794299	7.700288773	7.264736652	6.99439168	7.933187008	7.938522935	7.808978796	7.286710739	7.571622133	7.398918629	8.063585043	7.151410341	7.027241349	7.251926422	7.39478755	7.355080366	7.841880441	7.90858078	7.986956477	7.541314363	7.876598835	7.485660434	7.623214364	7.878792286	7.838656664	7.506783843	7.580437064	7.280474544	7.476529241	7.500495791	8.366742253	8.075644851	7.720834017	7.294582725	7.777698278	8.208458662	8.477823614	7.759782314	8.086454272	7.927492023
AATF	8.949912071	8.93434906	8.749129295	8.934457779	8.894717216	8.91681385	8.938057899	8.628569603	9.051175117	8.816987038	8.724479675	8.670786858	9.018880844	8.725811958	8.721972466	9.102479935	9.094929695	8.918365479	8.998108864	8.928957939	8.975924492	8.906795502	9.064606667	8.88388443	8.919330597	8.916341782	8.911130905	9.372036934	9.089453697	9.391792297	9.359542847	9.058400154	8.913825989	8.970024109	8.735952377	8.8195858	8.712049484	8.750400543	8.954086304	8.82947731	8.738367081	8.923592567	9.106645584	9.198450089	8.756824493	8.962825775	9.022464752	9.122608185	9.034603119
AATK	7.644534588	7.596107483	8.405306816	7.532050133	7.675444126	8.276658058	7.301070213	7.836700439	7.617188931	8.041013718	7.53053093	7.473513603	7.910861969	7.290060043	7.902693748	7.566702843	7.790569305	7.34899807	6.444519997	8.599734306	7.544504642	7.915664673	7.190184116	7.86301136	8.371236801	8.527459145	8.320302963	7.532901764	7.981233597	7.481367111	7.964992523	7.8821311	7.913004875	8.127282143	7.329785824	8.587633133	7.028968811	7.96300602	8.219525337	8.53289032	7.989774227	8.486018181	7.843645096	8.105962753	7.478037834	7.797852516	8.088627815	7.371126175	7.286176682
ABAT	8.788915156	8.463655713	8.945560932	8.022712946	8.686022518	8.716875314	8.855286836	8.41909647	7.802063942	8.529331448	8.936260702	8.942108391	8.549869538	8.682762621	7.669313908	8.882579091	8.194756269	8.583158733	8.774914025	8.811144352	8.522430418	8.501969578	8.22155714	8.29633975	8.061197043	8.728796958	8.872201442	7.845699549	8.660731552	8.074501753	7.964073182	8.362831355	8.377694844	8.472547292	7.375998021	8.209989548	8.172595024	8.215631008	7.720438719	8.830512045	8.716465235	8.098029375	8.724647997	8.784008505	7.873888016	7.628337383	7.67867136	6.888026238	8.170779467
ABCA1	7.399923801	7.134821416	7.558141391	7.141077679	7.801124255	7.497419992	7.943119368	7.959728398	7.446987312	7.662758827	7.778168043	7.460155488	7.599963187	7.794023195	7.352984111	7.522780576	7.242322126	7.850154557	7.900059381	7.648710728	7.375759124	7.444373291	7.036854903	7.464633784	6.316049576	7.567856471	7.430525622	7.151869138	7.289859932	7.11741829	7.135906696	7.415874005	7.513730051	7.492676257	7.276028632	6.609546979	6.942886034	7.759032886	6.708834489	7.616045157	7.914351463	6.486378034	7.601065634	7.343798321	7.848301889	7.281486034	7.0963734	7.467958133	7.777697881
ABCA10	7.372407794	7.585065603	7.565168858	7.3715235	7.789995789	7.366417289	7.077634692	7.461965084	6.311706543	7.492661595	7.107713938	7.101878285	7.056684971	7.579084873	6.402426124	7.087745786	7.547708631	7.521790981	7.677508593	7.566668868	7.648758173	7.81308651	7.126553416	7.399229169	7.28446424	7.574129462	7.691415072	6.085255861	6.779850364	6.274113298	6.430674315	7.125609159	7.396205544	7.309428334	6.568817258	6.526112199	6.778376341	7.065879107	6.655979395	7.710325957	7.862414241	7.374231577	7.119752646	7.195780516	6.536865235	6.753442526	6.800231338	6.078396678	6.391837478
ABCA12	4.965899229	4.851742983	4.595855236	4.749871016	4.808261872	4.610355854	4.770152569	4.629698515	6.792681456	4.884194851	4.745635033	4.770950079	4.57902956	4.65152216	6.760073185	4.551460982	4.60612917	4.706063509	4.687608004	4.636412382	4.624176026	4.640484095	4.718213082	4.735325336	6.962342501	4.868186236	4.785331488	4.721007347	4.683332205	4.596373082	4.63505435	4.683895588	4.696650982	4.748584509	4.646745682	6.719866753	4.660337925	4.63821745	5.884591818	4.702929258	4.536128283	6.467049599	4.855974675	4.669899225	7.71373272	9.115777493	5.265632868	8.518528939	7.881672382
ABCA13	4.712940216	4.266551495	4.43649292	4.390291214	4.275984287	4.945363045	4.046190739	5.190722942	4.278594971	5.122393131	4.539444923	3.971579313	5.236232758	5.868692875	5.064985275	5.395746708	4.141012192	4.120497704	4.048729897	5.313382626	4.257439137	5.850427151	4.63506937	4.370762825	4.508575439	4.519902229	4.189912796	4.967587948	6.05551815	4.28386116	4.306755543	6.278178215	4.718486309	3.935637474	5.197869301	4.618411541	4.109400272	4.380254269	4.715689659	4.371562004	4.218196869	3.878858089	4.18436718	4.505048752	6.04919672	5.124106884	5.309525013	4.365097046	4.893554688
ABCA2	5.789685488	5.581987381	5.614302874	5.502619267	5.509142399	5.520602227	5.125511408	5.276656389	4.948527575	5.371637583	5.169227124	5.296793461	5.316012383	5.321619511	4.889636278	5.428529978	5.729255676	5.603992224	5.8289361	5.950219155	5.958028317	6.060024023	5.286283493	5.71923399	5.235197067	5.506062746	5.499199152	5.417674542	5.624292612	5.228007317	5.590261936	5.449457884	5.546149254	5.565664768	5.482456685	5.17707324	5.524972916	5.358852863	5.258248568	5.53172803	5.750638008	5.512414456	5.753489256	5.694538832	5.026405811	5.353421688	5.354205132	5.053087473	5.594565869
ABCA3	5.180244287	5.221191565	5.258663018	5.207334201	5.187759717	5.263986111	5.063928604	4.966611862	4.905169964	4.985479355	4.939704736	4.734875679	5.125139077	5.177670638	4.984737555	5.052928607	5.39404726	5.293163141	5.216990789	5.669935385	5.278363705	5.305290222	5.2034386	5.355204264	5.076526483	5.399108569	5.31556352	5.282574336	5.336098353	5.103825251	5.505593459	5.324643294	5.248906771	5.251703421	5.0623401	4.891955694	5.088966529	5.175765991	5.215897719	5.259951273	5.450147629	5.44124349	5.147708575	5.459635893	5.078318596	5.408851306	5.234010538	5.420004686	5.307739099
ABCA4	5.025917053	4.983722449	4.716752053	4.818223476	4.839083672	4.799967289	4.808085203	4.747113705	4.933717728	4.704895497	4.907256127	4.829590798	5.066970826	4.776758194	4.681384325	4.811770678	4.724699975	4.866930485	4.917754889	5.04075098	4.863608361	4.830325365	4.902450324	5.109387636	4.894110918	4.931465388	4.967696667	5.20856452	4.925234557	4.75400734	4.95174408	4.887358666	4.896935463	4.955633879	4.728132963	4.717557431	5.020691872	4.859423876	4.63897872	4.883042812	4.699214935	4.820991278	4.828378201	4.756900311	4.81606245	4.801292181	4.966774702	4.916541815	4.96985507
ABCA5	9.807018754	9.882416247	9.760952154	9.246980508	9.777209598	9.676717281	9.948208015	10.49333572	9.441270986	10.25784556	9.996618906	9.906416893	10.13080947	10.18493652	9.401008128	9.52485466	9.383834205	9.882140157	9.861548105	9.523791948	9.640341122	9.874077957	9.262800533	9.359928129	9.354125497	10.01234627	9.922971726	8.75106716	9.411436875	8.932744027	8.608757973	9.582601865	9.397611937	9.619624138	9.612107277	9.777428628	9.819521588	10.01390918	9.150489013	9.744050343	10.10879215	9.277020771	9.779542924	9.359976135	9.218040782	9.089566548	8.902551173	8.465828896	8.857877414
ABCA6	7.250624815	6.501039187	7.877380212	7.722090085	7.846507708	7.714502812	8.020748775	7.687700272	6.811586539	7.621187528	7.963514168	7.832907042	7.811810652	8.044435821	7.026088715	8.16960287	8.129827976	7.832452297	7.995778719	7.932628473	7.558327675	7.550444285	7.542388598	7.804562092	7.297730764	7.952430725	7.891928831	6.932452361	7.304125945	6.910415014	6.658786456	7.257335345	8.193378927	8.173887092	6.982455571	7.554278851	7.351971785	7.686294874	7.392961502	8.138729889	8.2217954	7.712390105	7.361575127	7.435326417	7.165438334	7.899863561	7.577154001	6.689180533	6.977982362
ABCA7	5.771455527	5.873705626	6.106832504	5.61984396	6.001657963	5.786079645	5.242456913	5.370957613	5.891104698	5.505049706	5.635710001	5.577056408	5.411270857	5.621021748	6.035914183	5.797688246	6.043899775	6.30984807	6.272088051	6.809485674	6.244140625	6.127510071	6.017855645	5.791608572	5.741420746	6.02436781	6.025745631	6.114255429	6.233460426	5.545164108	5.92818284	5.953877449	5.654817104	5.694988013	5.615916252	5.68803978	5.767761708	5.808143139	6.106165886	6.081281424	6.287699938	6.237735987	6.311041832	6.290652752	6.122751236	6.168808937	5.691583872	6.363133192	6.465897083
ABCA8	6.834435081	6.444674873	7.602237893	7.875863933	7.648338317	7.573363782	7.250520326	7.709084033	5.635644913	7.530755138	7.556779958	7.550078584	7.411252976	7.683526802	5.96254425	7.720438863	8.057856559	7.757334614	7.527515315	7.373818969	7.160115051	6.92326994	7.214550114	7.833605003	7.453514289	7.339923287	6.866496849	7.076226807	7.145542144	7.269093514	6.953442096	7.124892329	8.081909656	8.125027943	7.026898383	7.308957385	7.148722554	7.856185341	6.950415326	7.384044742	7.159971906	7.680844306	7.259445191	7.187629318	6.445647716	5.561712265	7.102470112	5.521201801	6.262462902
ABCA9	5.633872211	5.393039525	5.604713321	5.643639922	5.628999174	5.562563419	5.504846156	5.596561909	5.195375383	5.562074244	5.589763403	5.483197451	5.623067439	5.586474777	5.325837016	5.588717103	5.57880801	5.297815204	5.529515207	5.642196596	5.67973727	5.698121488	5.205783904	5.762965679	5.078684449	6.004634023	5.874279082	5.135020137	5.414886356	5.227207005	5.205390215	5.484610975	5.816834629	5.777488172	5.227876604	4.851940215	5.180420578	5.571167112	4.959798694	6.002617419	5.770039857	4.892396927	5.250955642	5.637584448	5.488743961	5.522471488	5.649599612	4.819776595	5.168590903
ABCB1	8.976821661	8.744325997	8.612798452	7.614744782	8.766359926	9.205970765	8.434470416	9.295803667	6.113666177	9.313494086	8.50829053	8.418631315	9.203453421	8.742248894	6.113571167	8.505071879	7.932342888	8.61587882	8.551238896	8.469016432	8.699734926	8.997177601	8.526955605	8.880264043	8.035399913	8.546591401	8.519734382	7.567833185	8.572766066	8.09943974	8.179195166	8.799050569	8.467318178	8.831212878	7.744524001	7.477912426	8.617525458	8.209805966	7.254878521	8.733065963	8.46483326	7.506800294	8.779737114	8.51028669	6.379904747	7.056854367	6.977066994	6.300759435	6.869581342
ABCB10	11.32548046	11.27286148	11.41745663	11.35487747	11.2862196	11.18420601	11.56792068	11.7914753	11.2774744	11.70877647	11.62701416	11.71387577	11.44455051	11.51226139	11.5466814	11.31437397	11.33880424	11.43863106	11.49894714	11.19866753	11.25263691	11.49439335	11.1813364	11.04547691	11.19519138	11.25401115	11.32229519	10.83724976	11.26466179	11.18871117	10.94864941	11.15773773	11.21914959	11.13840961	11.60921097	11.36815071	11.43518066	11.4842844	11.21862507	11.35891247	11.56425381	11.21573544	11.44926357	11.1731329	11.097332	11.13817406	11.09155846	11.162323	10.9437027
ABCB11	4.512214661	4.164963722	4.352311611	3.998617649	4.118995667	4.366941929	4.301876068	4.336392403	4.035547256	4.3741436	4.581526756	4.42632103	4.784667015	4.117140293	3.859246731	4.351551056	3.761640549	3.948607683	4.253080368	4.033988476	4.289958954	4.11376524	4.135884285	4.523506165	3.859631062	4.269550323	4.005851269	4.167112827	4.183812141	3.987022638	3.981245041	3.899239063	4.403651237	4.369790554	4.053306103	3.955036163	4.115719318	4.552498341	3.779328346	4.112517357	3.93548584	3.714547157	4.635463715	4.49459362	3.959141731	3.966427088	3.82740593	3.996112823	3.828704834
ABCB4	6.490131855	6.178442479	8.487279892	6.403930426	6.584179878	7.483545781	6.662287235	7.049322367	6.562767506	7.032146931	6.114634991	6.432485342	7.246115923	6.98195982	6.88996625	6.715117216	6.616951228	6.936254979	6.835890293	8.863198757	6.581213713	6.823819637	6.718832016	7.265610933	5.726484061	6.586088657	6.567373753	8.002813339	6.974569798	7.60678792	7.82649231	6.748966217	7.34482646	7.57518363	7.262613774	5.383230925	6.227143765	7.594641447	7.451272488	6.388025046	5.948931217	6.018637419	6.940712929	7.174460173	7.298602581	8.47642231	6.186703205	9.877610684	7.456848383
ABCB5	4.361861587	4.275436819	4.437287808	4.216763974	4.269947887	4.326085448	4.313385725	4.219905376	4.308844268	4.278457761	4.509371042	4.334184528	4.446368337	4.314931989	4.243192852	4.309972942	4.022891522	4.131471992	4.290481925	4.246473313	4.093516111	4.165704608	4.304558814	4.302971959	4.23837018	4.374699712	4.32612288	4.373908639	4.256024122	4.256555736	4.467663348	4.258904994	4.376724124	4.313044727	4.345806956	4.317226351	4.354373098	4.254971147	4.18710959	4.253948867	4.19550693	4.17174685	4.134042085	4.015141666	4.188502133	4.271488011	4.369337559	4.208259106	4.270845532
ABCB7	10.63765049	10.49061012	10.52163601	10.32616329	10.26845264	10.62193871	10.6510973	10.62609863	10.26160336	10.62755203	10.63023853	10.41166687	10.67847157	10.68517399	10.19970608	10.51859951	10.38535786	10.53855038	10.6190052	10.59885216	10.49064636	10.57412148	10.48099899	10.35846615	10.27498245	10.44251347	10.40466976	10.23103142	10.43406582	10.39328861	10.25855923	10.52214241	10.53401184	10.44648933	10.49147034	10.2886591	10.60965347	10.36701202	10.22554016	10.23284531	10.32444382	10.21125603	10.62952423	10.46791744	10.21021175	10.3820715	10.12575817	10.28512573	10.4173317
ABCB8	6.566201448	6.683406353	6.28502512	6.674807787	6.523653269	6.191602588	5.933468342	5.651044846	6.399346948	5.856229544	6.265056134	6.112548232	6.073969841	6.24826014	6.16743052	6.570219279	6.992131591	6.707885385	6.864690185	6.692304135	7.052333832	6.956033349	6.678483486	6.604741573	6.784271002	6.439998507	6.539711237	6.72511065	6.844699979	6.830742002	6.89214766	6.593852639	6.623013973	6.696362615	6.329800367	6.189385057	6.298418999	6.175064325	6.378289819	6.364594937	6.688586831	6.91272521	6.783819437	6.802910328	6.414032102	6.604572773	6.464856267	6.612548351	6.779800415
ABCB9	5.23250559	5.260745078	5.146527439	5.084376961	5.190892965	5.227895588	5.189327449	5.064719856	4.926794648	5.086142361	5.233127594	5.123510063	5.17001617	5.162094772	4.979699731	5.28501311	5.18808955	5.241937876	5.268447936	5.230198324	5.314941823	5.28640604	5.041756928	5.369649828	5.067636967	5.190726936	5.226571381	5.098150849	5.278202236	4.998888016	5.093504846	5.201353163	5.164916217	5.262292743	5.016963661	5.048567146	5.10934937	5.079678297	5.067618132	5.193426192	5.248203218	5.149639785	5.215560436	5.276320875	5.04697904	4.981284708	5.026271522	5.038847059	5.107785881
ABCC1	9.391693592	9.13817644	9.842947485	9.865797521	9.735639095	9.146700857	10.02028052	9.40279436	10.73868402	9.503451982	9.999447665	10.09841395	9.639750957	10.23703734	10.56398153	9.664458913	9.722310702	9.821111519	9.834046522	10.03896586	9.417480468	9.369975409	9.964139146	9.526668229	9.842906794	9.730173431	9.739377975	9.694403808	9.834818204	9.583961806	9.651787758	9.92518377	9.676719189	9.608347575	9.959323244	10.21669245	10.32282416	10.32705275	9.746892134	9.483498575	9.970068455	9.724652291	10.03295438	9.91422653	10.0638512	10.17574278	10.22004318	10.16139444	10.29678074
ABCC10	8.692094803	8.951654434	8.856908798	9.337516785	8.939529419	8.891863823	8.170715332	8.107717514	8.606760025	8.299074173	8.076361656	7.953663826	8.388085365	8.295001984	8.428031921	8.61327076	9.122310638	8.408193588	8.651349068	8.950242996	9.067653656	8.956277847	8.707042694	8.991341591	8.697566986	9.094345093	8.841915131	8.902012825	9.048007965	8.88902092	9.160421371	8.955540657	8.686808586	8.898459435	8.334349632	8.395083427	8.347027779	8.455971718	8.724001884	9.101687431	8.759990692	9.049095154	8.704124451	9.067541122	8.944496155	9.179216385	9.066793442	8.93096447	9.173971176
ABCC11	4.916719675	4.562634469	4.394863129	4.686956406	4.731189013	4.808735609	4.69956851	4.483356238	4.577682972	4.612267494	4.728235722	4.645115138	4.823451281	4.629461527	4.569375515	4.532830477	4.778967858	4.573532343	4.804462433	4.508067131	4.910721064	4.71090436	4.793815852	4.712764263	4.541121006	4.810351372	4.770286084	4.674580574	4.613603354	4.487627506	4.686957121	4.748184919	4.489778758	4.525585413	4.605578899	4.740698815	4.588242054	4.480633021	4.564501763	4.800826788	4.608538866	4.552774906	4.843685389	4.669777632	4.639683724	4.495892525	4.541684151	4.387848377	4.583018303
ABCC12	4.014989734	4.252028466	4.034233094	4.052643418	4.04359603	4.188160181	4.112707615	3.955744863	4.172095656	3.898476363	4.366160631	4.025361896	4.281784654	4.06208849	4.074719191	4.051281095	3.886218429	3.933629155	3.823887348	3.716747165	3.857837796	3.944263816	4.127840877	4.028766394	3.98404193	3.993932605	4.284610987	4.005972505	4.000053883	3.980229139	4.132098079	4.082480311	3.898291946	4.135021925	3.959893108	4.200697422	4.364481449	4.054016829	4.089506388	3.935360313	3.970507145	3.905172587	3.870771766	4.023124814	4.123789549	4.017346621	4.092920304	3.959596157	4.091669798
ABCC13	8.548351765	8.220789313	8.175142765	7.962460637	8.739733338	8.725686311	8.451764107	8.873277902	8.162696481	8.722007036	8.267019987	7.897531867	8.850167156	8.499819755	7.600589872	8.481379985	8.570903182	8.495977998	8.709197521	7.952820063	8.492862702	8.573284149	8.593039036	9.004954696	8.841917516	8.824968577	8.963184239	7.533826947	8.47030437	7.802960157	7.85527885	8.777639389	8.824124813	8.72644639	7.757112861	8.877124547	8.266592026	8.78700614	8.35717392	8.859675646	8.859386802	8.920227528	8.561491966	8.58968401	8.190193773	7.021265626	7.881395817	6.760786534	7.999375343
ABCC2	6.103145838	6.026939393	6.128832818	5.841699839	5.771088839	5.948524237	5.847602368	6.059194088	6.11950779	5.945334673	5.966153145	6.023081303	5.826004505	5.697119236	6.075532913	5.636049986	6.024719239	6.054505349	5.999938488	6.412879467	6.260941267	6.254359484	5.471308232	5.925745964	5.328295231	6.077347279	5.923694372	5.872056723	5.750092745	5.878093243	5.705590964	5.48302412	6.110979557	5.84029007	5.923927546	5.406411171	5.586934567	6.059948206	5.605663777	5.900981188	6.329028845	5.685195923	5.901963711	6.074668885	6.262508631	5.921251059	5.744593382	6.271184683	5.74342227
ABCC3	10.22294045	10.34518337	9.849278928	10.18193388	9.995387315	10.2732625	9.987099171	9.93588209	9.803989412	10.09526205	9.898845194	10.0135622	10.30816555	9.89051819	9.476894854	10.28310299	10.39772224	9.795981407	9.96885586	9.74497032	10.41035557	10.38112449	10.18999672	10.42797899	10.0108428	10.04461932	10.15204191	10.12190676	10.2790618	10.27686691	10.27973223	10.31435251	10.23212242	10.30721092	9.77423525	9.991479875	10.06529141	10.04864502	9.732052801	10.00564003	10.01679468	10.03335142	10.27305603	10.24487209	9.799008849	9.45570946	10.16806793	9.251502513	9.994907854
ABCC4	6.889025211	6.643479467	6.564848185	6.302244425	6.353202105	6.587910652	7.30897212	7.692557454	7.340239287	7.217327476	7.207749486	6.995197773	7.062016248	7.468782544	6.89887321	6.604101181	6.597537399	6.666672468	6.585047722	6.463531852	6.60148406	6.898214817	6.443426013	6.612471342	6.454802752	6.340856791	6.27216506	6.797815323	6.548222423	6.941627503	6.492512584	6.65877974	6.422701716	6.677510023	7.725115895	7.217107892	7.135001421	7.048989534	6.674576998	6.216198921	6.316003203	6.410264969	6.93138516	6.579727054	6.760383726	6.493685365	6.689959407	6.871831179	6.64921546
ABCC5	8.51553178	8.601682425	8.681111097	8.443789603	8.864982962	8.848074793	8.85977745	8.386949898	8.423904538	8.430703284	8.76807487	8.781704426	8.421193003	8.721830726	8.467531682	9.036613347	8.602608442	8.682458999	8.762744189	8.829212547	8.615894678	8.626915812	8.484614729	8.91762972	8.729987502	8.727395057	8.730162979	8.395245672	8.869737148	8.179369808	8.44006312	8.955410839	8.723510146	8.94146502	8.083583236	8.493570326	8.364911555	8.554289698	8.554165721	8.748475671	8.564128519	8.627452373	8.745379091	8.921217324	8.869701983	8.855480433	8.311630845	8.586826326	8.872337817
ABCC6P1	8.474061966	8.514427185	8.179029465	7.655531883	8.002474785	7.989813328	8.0070858	7.91643858	8.01639843	7.987661839	7.616039276	7.961031437	8.063524246	7.98636055	7.467347145	7.918895721	7.763975143	7.952414036	8.131035805	7.976547241	8.604308128	8.587713242	7.889920235	7.551185608	7.683887005	8.226880074	7.775216103	7.280185699	8.049016953	7.462268829	7.578609943	8.120477676	7.266300678	7.319391727	7.750234604	8.191215515	7.726147175	7.283656597	7.745592594	7.860158443	7.654665947	7.587524414	8.38658905	8.346082687	7.654467106	6.789589405	7.626806736	6.266560555	8.088764191
ABCC8	5.246907552	5.148050308	4.955182393	4.937249343	5.074942112	5.300549348	5.043670654	5.047095617	4.89222765	4.964358727	4.926685015	4.922384262	5.215480804	5.019194126	4.795815786	5.014302731	5.268815041	5.264960289	5.227285067	5.094282468	5.100236257	5.253568649	5.367367268	5.22900184	5.671503703	5.229811191	5.135420481	5.31747214	5.175456842	4.952624957	5.106226762	5.075668335	5.233972867	5.369486968	4.948877971	5.363225937	5.197011789	4.923063278	5.225503127	5.076443513	5.220740954	5.524185816	5.124891599	5.322120349	4.880609433	5.107949416	4.976812681	5.072767099	5.007658958
ABCC9	4.235540867	4.19540898	4.189138333	4.615003347	4.267768939	4.127071063	4.256081263	4.129905621	4.976833184	4.119324605	4.375472148	4.240259012	4.140128772	4.393915415	5.244348049	4.261813482	4.752780437	4.211484671	4.149751425	4.465361834	4.384041151	4.357164224	4.421853065	4.237048547	4.726029952	4.002219518	4.164089918	4.363784711	4.089315573	4.269786199	4.300621509	4.212117116	4.415011247	4.24432977	4.162065109	4.473268668	4.222149213	4.272841771	4.378110091	4.256828388	4.345757484	4.835957448	4.073393981	4.194229603	4.621352911	5.277436415	4.955223083	5.266149998	4.901799599
ABCD1	5.748461723	6.317245483	6.180812836	6.381394386	6.226543903	6.397598743	5.850793362	5.715684891	6.511601448	5.801427841	5.803587437	5.899147987	5.899533272	5.967518806	6.256855965	6.294007778	6.723467827	6.735435963	6.69734478	6.582089901	6.481221199	6.464203835	6.665489197	6.307813644	6.343267441	6.45567131	6.35179615	6.593554974	6.320274353	6.169773579	6.668820858	6.40120554	6.286604881	6.320158958	5.879939079	6.262814522	6.086490631	5.883929729	6.379952431	6.443312645	6.734946728	6.643493652	6.571947575	6.612575531	6.629349709	6.233337879	6.300529003	6.47738409	6.442265987
ABCD2	4.546712876	4.414241076	5.073445797	4.658558369	4.661268235	4.674574375	4.742067576	4.550410033	5.256303311	4.760445357	4.675974131	4.510001421	4.661866665	4.640259981	5.319209814	4.929102898	4.637653589	4.518138647	4.741639853	5.375492812	4.420199395	4.499891758	4.72079587	4.782185793	4.69452858	4.5580616	4.666133643	4.974503518	4.651361704	4.785218001	5.013985396	4.647664786	4.600328684	4.749639035	4.847703934	4.600694418	4.602431059	4.980226755	4.549311877	4.59015894	4.551457405	4.501891852	4.549966574	4.67040658	5.281796933	5.033233166	4.932565213	5.343817235	5.018959761
ABCD3	8.940768242	8.609391117	8.405928326	8.484985257	8.657932949	8.745220757	9.117200186	9.252071858	8.751049138	9.138839339	9.114056302	9.264303877	8.927749633	9.038405895	8.371772385	8.97054863	8.748606777	8.93160181	8.878243923	8.169812871	8.711606598	8.829485799	8.586784267	8.921879958	8.436698437	8.465905858	8.69615221	8.798799037	8.670151138	9.094264603	8.664010238	8.660510157	9.012735558	8.891272067	9.151867961	8.49629364	8.811555385	9.135532379	8.211967373	8.520137882	8.683394909	8.489038181	9.027163219	8.613223553	8.227436066	7.966205405	8.38964281	7.569495583	8.378352357
ABCD4	7.534866969	7.749053319	7.589635849	7.345828851	7.538899104	7.662650267	7.34615008	7.371513685	7.455857754	7.441593806	7.315814495	7.443179448	7.349644661	7.436852296	7.177029292	7.508425554	7.577397506	7.646574656	7.735251744	7.846215248	7.779782613	7.927120209	7.492875417	7.412859599	7.580745061	7.721079827	7.64974912	7.05838426	7.610328198	7.088323434	7.088455836	7.621956189	7.334433079	7.349879583	6.90657711	7.821817557	7.26494201	7.290516854	7.64159584	7.501655738	7.689834277	7.711160501	7.816710313	7.655783176	7.302156766	7.802175363	7.268081029	7.431964874	7.480527401
ABCE1	9.549180985	9.626077079	9.876555632	9.946211241	9.359693908	9.490330696	9.729688072	9.972628784	9.744836234	9.834179116	9.730893517	9.896612739	9.531828499	9.783586121	10.11996212	9.505524253	9.870821	9.863524628	9.767862893	9.706520271	9.394943048	9.517494584	9.417372324	9.284492588	9.600623702	9.2830904	9.381045914	9.920809746	9.524772072	10.16242237	9.691902542	9.453279114	9.748309707	9.586938669	10.61843224	9.768720055	9.700598527	9.933134843	9.687650109	9.314044762	9.689206505	9.667842485	9.966792488	9.489027596	9.737434387	9.721399499	10.0560955	9.895043182	9.518879889
ABCF1	9.634974482	9.700063707	9.570840835	9.963472368	9.663070681	9.90378475	9.329172612	9.30679369	9.644936086	9.549461366	9.234595299	9.421317101	9.723976613	9.227797987	9.483969687	9.665192606	9.853456975	9.480536461	9.596692087	9.667710779	9.779646872	9.654837606	9.656035422	9.895983219	9.710677149	9.670656206	9.624871253	9.957068442	9.683985711	9.904117108	9.838740349	9.883633613	9.781147956	9.966953277	9.400185106	9.507084845	9.423004152	9.609330655	9.669300081	9.623191832	9.548513891	9.749310015	9.842511656	9.942849158	9.490069388	9.614412787	9.92356062	9.776083468	9.765258313
ABCF2	8.159229398	8.324321389	7.862716198	7.533225298	8.102407694	8.170629382	8.02382052	8.006000877	7.878690124	8.085325361	7.963097811	7.667805076	8.144367099	8.168431521	7.555423618	7.915444732	7.82160306	8.099375248	8.248067022	7.812671304	8.159656286	8.280879021	7.65950954	7.707048655	7.708776474	7.736511588	7.804567814	7.609002709	7.677205325	7.66631496	7.723874927	7.747246742	7.754760266	7.829892159	7.608925224	7.700284124	7.805180192	7.625220299	7.721713185	7.970309973	7.901270867	7.926389218	7.716376901	7.888715029	7.543146253	7.542602777	7.568516493	7.728231669	7.68206501
ABCF3	7.872747898	7.987191318	7.873692989	7.910257936	7.978421449	8.161313892	7.88875103	7.863413215	7.780380607	7.836789131	7.828995466	7.948571444	7.929616451	7.836440325	7.688028455	8.112298608	8.067538857	7.947246075	8.091753603	7.999306082	8.21677494	8.087580442	7.911483764	8.008199215	7.960338116	8.082479	7.926009059	7.758230448	7.974256395	7.947087528	7.812119006	8.045718433	8.039164065	8.025963784	7.785643578	7.77475977	7.913394809	7.864088059	7.784516216	8.120126366	8.206925273	7.968450784	8.184608459	8.127042175	8.019869328	7.966661812	7.894838692	8.077177526	7.955324054
ABCG1	9.886447241	9.53029852	9.858779429	9.106016253	10.0403429	9.906802845	10.24554644	10.03861141	9.410922909	10.15108328	10.1030365	10.27747822	10.10243559	9.95587988	9.485443878	10.07246294	9.354492951	10.07156525	10.17336731	10.02011442	9.677291107	10.04413662	9.251635933	9.818371011	9.066917896	10.04226179	10.17042103	9.446315764	9.545095156	9.564547823	9.457561114	9.673615837	9.674144079	9.843364715	9.686681556	8.996294021	9.28636322	9.842303944	8.838588333	10.09091892	10.49574432	9.063891981	9.947363092	9.641005708	9.818814184	9.779259585	8.889921283	9.2304842	9.429999542
ABCG2	10.66827107	10.27848864	10.16916609	10.04461384	10.56348133	11.05537462	11.11721897	11.37683534	8.25333357	11.27598524	11.15416956	11.41354847	11.2217288	10.69871569	7.82756591	11.05068159	10.69994164	10.59077978	10.42226505	10.05428791	10.50863409	10.8264103	10.5700016	11.24223375	9.948991776	10.43964434	10.43769026	9.083679198	11.02638817	9.693815945	9.642390729	11.01806259	10.93991327	10.9481492	9.729643584	10.02988911	10.71748495	11.28827143	9.438830853	10.15206909	10.35436535	9.553805591	11.10746145	10.96545649	6.996118546	8.293783667	8.27017355	5.679296256	8.691267966
ABCG4	4.253388325	4.452510357	4.260335445	4.19361941	4.360297998	4.253867626	4.407206059	4.143289407	4.174951077	4.274422328	4.403566996	4.276371479	4.208880584	4.233432611	4.17299668	4.352150917	4.338914792	4.156641086	4.343559504	4.346378167	4.305592855	4.315547148	4.310187976	4.369812488	4.186493079	4.251431147	4.252716064	4.214192073	4.3290356	4.158989429	4.285246531	4.33187453	4.245298703	4.285041332	4.279587428	4.331098398	4.309537331	4.129321734	4.137653192	4.353668372	4.465319157	4.546179613	4.372686704	4.336788813	4.276031017	4.346784274	4.163117329	4.129191716	4.217630068
ABCG5	5.621602058	5.847421646	6.012824059	6.74710083	5.750640392	5.994525433	6.475902081	5.519932747	6.708633423	5.511747837	5.64608717	5.620383263	5.942002773	4.899669647	7.675859928	6.310205936	6.008859634	4.755489826	4.860627651	5.254083157	5.77169323	5.846718311	5.823766232	6.635590553	6.63194418	7.063885212	6.115420818	7.114337444	6.1031003	6.776982784	6.819989681	6.143026829	6.010551929	6.814162254	6.468636513	7.027009487	5.890164852	5.788422108	6.867078304	7.057436466	6.364001274	6.197463512	5.522559166	5.584346294	6.438208103	6.869460583	7.220574379	7.218915462	5.898561001
ABCG8	4.323188782	4.441180229	4.099394798	4.489059925	4.13069582	4.322067261	4.389553547	4.082720757	4.218873978	4.326651573	4.272027969	4.349087715	4.151769161	4.001927376	4.442808151	3.868650198	4.755095482	4.388947964	4.280515671	4.703481674	4.51973772	4.734840393	4.362582207	4.261390209	4.245837212	4.273917675	4.300818443	4.234861851	4.392158508	4.257586479	4.428367615	4.360889435	4.324023724	4.379354954	4.234327316	4.488456726	4.29726696	4.173679829	4.689948082	4.489445686	4.856267452	4.512272358	4.733801365	4.754363537	4.188648224	4.079824924	4.428563595	4.358448982	4.394037247
ABHD1	4.172874451	4.346970558	4.545606613	4.667345047	4.360834122	4.275666237	4.383142471	4.171422005	4.149980068	4.122405052	4.212650299	4.208151817	4.25097084	4.352763653	4.459559441	4.534168243	4.458243847	4.441174507	4.558959484	4.594483376	4.281064034	4.62570858	4.939538479	5.25761652	4.184801102	4.679125786	4.72358799	5.01762867	4.527116299	4.564488411	4.6246562	4.782841206	4.48338604	4.74287796	4.32604599	4.180404663	4.269765377	4.554524422	4.67945528	4.354534149	4.524846077	4.271463871	4.55006361	4.430500984	4.521170139	5.028508186	4.540530682	4.453929901	4.993338585
ABHD10	8.930340925	8.928650697	9.181533017	9.194397769	9.014169535	9.086300373	9.351337116	9.323849836	9.144815763	9.285094419	9.275190194	9.212563992	9.246681054	9.35589679	9.190828799	9.147867681	9.281632265	9.342441239	9.300584318	9.00118653	8.827595552	9.001699607	8.945965289	8.936401686	8.776307106	9.03069671	9.138873259	9.115703106	9.026976426	9.238845348	8.979029972	9.197017511	9.284010888	9.040455818	9.479075271	8.837787946	9.21531248	9.383266289	8.827583789	9.030285994	9.295143126	8.857610545	9.392451763	8.992598692	9.013432343	9.118907451	9.111369133	9.089828969	8.951164086
ABHD11	8.146458706	8.143967867	7.984703381	7.955457766	8.109315714	8.133273125	8.109056076	7.576245229	7.482337793	7.692820072	7.932673455	7.878898223	7.932266633	8.053933859	7.342585882	8.275692304	8.06957825	8.132668574	8.250493288	8.02733159	8.226447185	8.240195354	7.946476698	8.114026627	7.872865439	8.040501277	7.812091986	7.854693811	8.365517457	7.937883616	8.165577411	8.271619639	7.939963659	8.337449631	7.707123201	7.992335796	7.972063781	7.650724172	7.653983991	7.872241418	7.901940187	8.008966844	8.337938467	8.313193161	7.443294207	7.478512049	7.861756643	7.159088771	7.835248629
ABHD11-AS1	8.877363205	8.347603798	8.39377594	7.796943665	8.12932682	8.401408195	9.352579117	8.336904526	8.70972538	8.5893116	8.972841263	8.97232914	9.082343102	8.251462936	7.99433279	8.962620735	8.186984062	8.682455063	8.572073936	8.398265839	8.634315491	8.851849556	8.540976524	8.413484573	8.865797043	8.632299423	8.698584557	7.749105453	8.142908096	8.581794739	8.557603836	8.22213459	8.117333412	8.235729218	8.306632996	9.405597687	8.689428329	8.130048752	8.500579834	8.549154282	8.943623543	8.884566307	8.655089378	8.371110916	8.125370026	7.701720238	7.674745083	6.815802574	8.258600235
ABHD12	8.662760735	8.583805275	8.408431339	8.033346653	8.807752132	8.255197334	8.888207435	8.116656685	7.966812134	8.193426227	8.927929688	8.856159401	8.305090237	8.64299221	7.767053127	9.18332901	8.208603763	8.809275627	8.952800941	8.301564217	8.643574524	8.696165943	8.947202682	9.117871667	7.971557427	8.449544048	8.060414409	8.090189075	8.655231857	8.436668778	8.409840584	8.570208072	8.775249767	9.103114128	7.998608017	7.653893948	8.507659054	8.571804047	7.858045769	8.201026916	8.233653069	7.981815815	8.604216575	8.472554398	8.274262619	8.391587448	7.818955326	7.930170155	8.545892715
ABHD12B	7.43881321	8.369233608	5.370885372	5.984199762	7.553150177	7.706907988	7.271037579	7.457507849	5.528705597	7.498112202	7.814362764	7.243356228	7.504719973	7.289802313	5.301675559	8.106281758	5.62258029	7.274024963	6.663430929	4.914312125	7.982434273	7.421693564	7.375163555	7.891248942	6.692985535	6.421921015	7.250311375	7.08191514	7.191052437	7.466970682	7.470124245	8.237380028	8.19799614	7.998046637	8.071709633	7.246444464	7.092793703	7.47568965	6.342655897	6.428252459	7.325538874	8.004680872	7.394880295	8.169372082	5.136224985	7.306538105	5.592077971	5.3385458	5.160009146
ABHD13	9.034110784	8.958674192	9.14594674	9.102540733	8.936477663	9.287572383	9.190926791	9.411195278	9.258774994	9.294276951	9.240378619	9.186951878	9.32094455	9.214500664	9.367779255	9.097337009	9.14605117	9.04913926	8.944800617	9.136119844	8.788522482	9.124246836	9.110665562	9.009743929	9.258061886	9.166758538	9.141580342	9.413928988	8.975960014	9.341843842	9.216209173	9.03495765	9.191424609	9.185951949	9.499022963	9.251090765	9.229744198	9.244959118	9.203063252	9.137087107	9.198730468	9.15701175	9.037587404	9.024468184	9.362195256	9.317723038	9.219225168	9.443215846	9.025851965
ABHD14A	6.471697807	6.859867573	6.532548904	6.937132359	6.706361294	6.336147308	6.18683672	6.239227295	6.738869667	6.413191319	6.248154163	6.285721779	6.56709528	6.293282509	6.64283514	6.743060589	7.303591728	7.24336338	6.982326031	7.189740181	6.924059868	6.874556065	6.446732521	6.64892149	6.765871048	6.962450027	6.526720524	6.749406338	6.91385603	6.632086277	6.901633263	6.779047012	6.967889786	6.845741749	5.898376465	6.301712513	6.336277008	6.561943531	6.698700428	6.995551586	7.193405628	7.006849289	7.330308914	7.186124802	6.809356213	7.0589118	7.04821825	7.057373524	6.673287392
ABHD14A-ACY1	4.805586338	4.835595131	4.813822746	4.608579636	4.804001331	4.914898396	4.802871227	4.695455074	4.776306629	4.738969803	4.850440502	4.803495884	4.810593605	5.174448013	4.632656097	4.724358559	4.752902031	4.705311775	5.071590424	4.760935783	4.704744339	4.646436691	4.677218437	4.541826248	4.67263031	4.641304016	4.854239464	4.78867054	4.959453106	4.652236462	4.88517046	4.831702709	4.705119133	4.858874321	4.787911415	4.77713728	5.024611473	4.564052582	4.455825806	4.788213253	5.017916679	4.631716251	4.693562031	4.817596912	4.796113014	4.514451981	4.756890297	4.893259525	4.845415115
ABHD14B	9.385732413	9.490726711	9.18412423	9.203885793	9.344333889	9.238734959	9.114716054	8.946115017	8.302327633	9.010055541	9.054450275	9.021528243	9.159525635	8.908823731	8.393211842	9.278665064	9.151532412	9.089848521	9.08857441	8.855496166	9.508534908	9.258042574	9.228275776	9.226130245	8.809713839	9.459060667	9.228517055	8.607510806	9.398072241	8.882281779	8.824972391	9.371256827	9.075882198	9.143822431	8.468467474	8.693769695	9.073860407	8.687779904	8.887392283	9.394505741	8.96785593	8.776276828	9.18878269	9.221888305	8.298137427	8.768602369	8.856770991	8.294342995	8.694765093
ABHD15	8.89249754	8.781774044	8.710989952	8.709825516	8.756989003	8.543614388	8.724905014	8.512766838	7.99963379	8.683887959	8.58107853	8.680932522	8.80079937	8.54185009	7.884722233	8.836975575	8.630853176	8.365258217	8.492444516	8.845714093	8.910765172	8.839515686	9.148382664	8.783578873	8.392713547	9.130933285	9.055119038	7.981943607	9.118235111	8.176234245	8.386367798	8.927248478	8.558019639	8.608982087	7.956344605	8.347477913	8.938263416	8.480599404	8.293330193	8.923528672	8.782531262	8.108791351	8.944666863	8.831088543	7.838945628	8.06987071	8.442628384	7.959632159	7.970472336
ABHD16A	8.567210675	8.454027175	8.22610569	8.336391329	8.236072421	8.400828839	8.322019815	8.184474945	8.326980114	8.351213336	8.320149779	8.31867659	8.33751142	8.382185102	8.232136607	8.394820689	8.648097039	8.709054231	8.732014179	8.335275413	8.651866436	8.684838295	8.319820285	8.408488035	8.361845612	8.313871623	8.280951978	8.479199528	8.347565055	8.49131608	8.455812811	8.31221211	8.274409294	8.312077641	8.282074691	8.422938706	8.271386861	8.094534397	8.346874119	8.37009871	8.625234128	8.466324807	8.613171817	8.431031824	8.423370839	8.350584031	8.596525789	8.448173405	8.501561165
ABHD16B	4.467333794	4.553517342	4.322375298	4.389277458	4.357817173	4.205822945	4.221467018	4.424180984	4.011917591	4.373714447	4.320971012	4.347254753	4.392751694	4.392889023	4.156758308	4.368777275	4.713747978	4.606707573	4.717622757	4.413772583	4.794301987	4.710618973	4.217870712	4.428602219	4.127257347	4.337101936	4.286958694	4.336332321	4.393512726	4.124844551	4.326161385	4.418064594	4.239767075	4.185020447	4.3428545	4.146503448	4.485106468	4.290843964	4.344673157	4.389913559	4.341966629	4.644615173	4.533965111	4.559123993	4.23749876	4.263159752	4.256744385	4.063707352	4.63094902
ABHD17A	8.547083378	8.786339283	8.790373643	8.694298585	8.724812666	8.908295155	8.278356393	8.31567208	8.70220534	8.254354318	8.577938557	8.33231465	8.463025252	8.394266764	8.552976767	8.859824499	8.885484219	8.887364229	8.916615327	9.145048618	8.830266476	8.736504396	8.770099799	8.864985943	8.840922991	8.715398312	8.676548481	9.180417697	8.90560929	8.909657955	9.177885214	8.768894672	8.687636852	8.885657946	8.289259752	8.5821503	8.47775952	8.373061975	8.959849517	8.819600741	8.817536195	8.97197326	8.750318209	8.889402866	9.011766116	9.039166451	8.789640109	9.086476167	9.055340608
ABHD17B	7.895196757	7.805428505	7.861684958	7.609345595	7.702545484	8.017198087	8.294267972	8.614409766	8.235912643	8.230941615	8.274783133	8.332258862	8.166457655	8.259079933	8.098973116	7.913967767	7.48639218	8.044637363	8.024800142	7.490701517	7.601878961	7.92138211	7.494799932	7.757695356	8.052196183	7.751357713	7.976215999	8.029027462	7.786092439	8.100382168	7.590288162	7.903391998	7.875014624	7.954024475	8.29730463	8.564852875	8.092785676	8.396668753	7.906501931	7.75932598	8.162351289	8.022463163	8.334728083	7.681678932	8.027013142	7.745186488	7.38962237	7.036144257	7.941192786
ABHD17C	11.10226377	10.89392058	10.84801419	10.64715004	10.91456413	11.05214055	11.22243754	11.21197383	11.01378441	11.22679265	11.26138878	11.29855093	11.18326664	11.05691369	10.70716985	11.1606423	10.90150579	11.16403326	11.17945321	10.68303172	10.95868301	11.05661424	10.88053322	10.83010451	11.27256521	10.85308488	10.91711617	10.9439532	10.95372613	11.1582756	10.83942032	11.0454607	10.94059181	11.07363001	11.0886116	11.31846555	11.17792702	11.07500108	10.91013686	10.73975881	11.20360756	11.1799558	11.41570981	11.04404736	10.80604204	10.38820744	10.48829651	9.932723363	10.71433417
ABHD18	8.857188702	8.714079857	8.656630993	8.234680653	8.539347649	8.207787991	9.015244484	9.083581924	8.581361771	9.018300057	8.819939137	9.18506527	8.793265343	9.158370495	8.524023056	8.580833436	8.444289208	8.77092886	8.86995554	8.521595478	8.670751572	8.853907109	8.529227257	8.382036686	8.241535187	8.663365364	8.729156971	8.18694973	8.448782921	8.316857577	7.981434107	8.598723889	8.457611561	8.401882649	8.99368906	8.784290314	8.930340767	9.230838776	8.23415947	8.588148117	8.785311699	8.500823498	8.935561657	8.589016915	8.189949274	8.203133106	8.117458582	8.165748596	8.037952185
ABHD2	7.892557502	7.724920751	7.898742796	7.91716838	8.080375194	7.795024157	8.475779773	7.880988242	8.736809254	7.881049515	8.353389262	8.517459513	8.146021128	8.232400178	8.862204314	8.38510883	7.908275009	8.170112967	8.391948105	7.928581716	7.7175591	7.917451143	8.191311121	7.726186157	8.376345993	8.027316331	7.971907974	8.901993991	8.140807749	8.966671587	8.833167433	7.977305651	8.093882203	8.106678604	8.731033444	8.688980461	8.076297163	8.078571201	8.196776628	7.707516552	7.847128153	8.402953983	8.094806433	7.978561401	8.850087403	8.655266525	8.58394444	8.985461713	8.443558334
ABHD3	10.82169724	10.72925806	10.68576241	10.42224455	10.89711523	10.78240681	10.98748875	11.2499485	10.32888651	11.06396056	11.00926161	11.29519606	10.70109988	11.00392294	10.49116707	10.79088593	10.60443735	11.11508227	11.09173155	10.67762279	10.80262566	10.94508362	10.42019034	10.76821995	10.40345716	10.63563967	10.68466043	10.12613773	10.67603827	10.36060095	10.14541864	10.65987778	10.75870085	10.69429493	10.81592703	10.50296068	10.51403523	10.9767046	10.36840487	10.67948818	11.14096451	10.46487665	10.98899174	10.64725494	10.62753248	10.10030699	9.913212301	10.02375173	10.29009485
ABHD4	7.15302976	6.939236641	6.375126839	6.137809753	6.440750917	7.042719364	6.730305672	6.606424968	5.699122588	6.597518921	6.536366304	6.877272288	6.468317509	6.621478081	5.742590268	7.03797404	6.327737649	6.675793807	6.695310116	6.285140673	6.852605025	7.070344448	6.021723906	6.510216395	5.953000228	6.701012611	6.775867462	5.904582183	6.469531695	6.047736486	6.116887411	6.760973613	6.859864235	6.680193106	5.906403065	5.806235949	6.11223348	6.515814463	6.038611571	6.78938818	6.718400796	5.946147442	6.424169064	6.585662047	6.103690783	6.111922423	5.940697988	6.161911011	6.093730132
ABHD5	9.151594321	8.862525145	8.826484203	8.358036598	8.994574229	8.827818712	9.439275583	9.500079155	8.494620323	9.377709707	9.482721965	9.729221503	9.271161716	9.300362269	8.398376862	9.17189757	8.51758186	9.027175268	9.095258077	8.615292073	8.866257191	9.173038483	8.719636758	9.075399717	8.309467793	9.280345758	9.294131756	8.176866134	9.301442464	8.514928818	8.302122434	9.400396506	9.003153324	9.074273586	8.881275654	8.459581057	8.966124535	9.372937679	7.900917451	9.096728166	9.296133995	8.129775047	9.429119587	9.252064704	8.206561724	7.854912281	8.000926654	7.864876509	8.110986153
ABHD6	7.478736718	7.289734363	7.306656996	6.922907829	7.323299726	7.373411339	7.689644178	7.576787312	7.635870457	7.466450373	7.466186047	7.340641975	7.629909358	7.604943593	7.078236262	7.392438095	7.06139485	7.391516368	7.408962568	6.901235262	7.112274329	7.25272719	7.295111974	7.364175638	7.295212746	7.304136117	7.246732553	7.448325635	7.344532174	7.558610758	7.500100454	7.416979154	7.415858428	7.649605433	7.535525641	7.59345277	7.457392534	7.621196747	7.033131282	7.016691685	7.063926379	7.114525159	7.366875489	7.397740046	7.233554999	6.92144378	6.865020434	6.725619634	7.643417039
ABHD8	5.96450615	6.068034172	5.871377945	5.903006554	6.013994535	6.148319403	6.027096431	5.636961619	5.751368682	5.790725072	5.716425578	5.775442123	5.779028574	5.843277772	5.712015947	5.85399437	6.160175641	6.376203537	6.321410974	6.112704754	6.232361952	6.11716334	5.929364681	6.111170769	5.732669354	5.800797462	5.907163779	6.022374789	6.074803193	5.634631793	5.806110859	6.097955704	6.001797199	5.873526255	5.755957921	5.785036087	5.865349928	5.763761838	5.92137607	5.880387306	6.033370971	6.12619861	6.261081219	6.220347564	5.859980265	5.662338734	5.770085017	5.999946276	6.163399537
ABI1	9.993330828	9.787497902	9.866345786	9.65069863	9.840416081	9.865137926	10.05276852	10.2753877	9.817810917	10.16199563	10.04919065	10.22739703	10.02594293	10.07524338	9.825444157	9.900577164	9.787365499	10.11905422	10.00344658	9.662301285	9.800255171	9.919056447	9.56995538	9.557918517	9.681706333	9.752187856	9.924225299	9.802712917	9.749700005	9.799994214	9.625066566	9.769064363	9.681556605	9.689688365	10.17987309	9.992328072	9.89179163	9.901724244	9.839500903	9.760252761	10.14150244	9.661033694	10.13316008	9.73255024	9.881330681	9.701215236	9.544567331	9.642847379	9.50769612
ABI2	6.010695298	6.004541715	6.029519452	6.312134266	6.072415034	6.003081851	6.282238483	6.258279217	6.549590747	6.356257863	6.232547442	6.301452584	6.264325142	6.222279442	6.470459991	6.011353652	6.232082367	6.105616304	6.153928439	6.149322457	6.080580499	6.072740025	6.284350554	6.050360203	6.11563762	5.884673701	5.946020762	6.251714812	6.100309849	6.26778343	6.129211479	6.066969183	6.007771015	5.979308605	6.435767121	6.353945838	6.3440636	6.431472725	6.16501236	5.944189389	6.067710664	6.204135418	6.324010001	6.212765005	6.254451911	6.401867814	6.433157602	6.435792446	6.145171377
ABI3	7.663455009	7.979043961	9.177639008	8.821940422	9.194062233	8.941342354	9.01452446	8.179849625	9.593369484	8.433420181	8.869673729	8.858139038	8.666849136	9.05663681	9.557487488	9.216457367	8.860117912	9.413228989	9.618172646	9.660456657	8.121626854	7.96262455	8.762636185	9.182216644	8.760224342	8.818655968	8.492741585	9.6897192	9.338750839	9.112106323	9.562878609	9.357952118	8.867132187	9.297224045	8.763318062	8.556740761	8.519106865	9.063405991	9.663004875	8.59157753	8.898197174	9.083119392	9.343072891	9.393993378	10.10512733	9.84929657	9.342167854	9.949676514	10.09588146
ABI3BP	8.239357949	8.004487992	9.352795125	9.442838669	8.690217018	9.294966221	7.725451947	9.255523205	8.028799772	8.877442837	8.342061043	8.227209568	8.670498848	8.758460045	8.893736363	8.786259651	9.157069683	9.061871052	8.650609017	10.41344643	8.507781506	8.329596043	9.304286004	8.365166188	9.456539154	7.744610787	7.956497193	8.914250374	8.711396695	8.871488572	9.043416977	8.455541134	8.640902519	8.267057419	8.815618515	8.06650424	8.535814285	8.978813649	9.34861517	8.224978447	8.085084915	9.703794956	8.563785076	8.834406853	8.703338623	9.849836825	10.15069342	10.74440098	8.575556756
ABL1	8.10889697	8.031773447	7.935005904	7.687090517	7.751502632	7.786535502	8.031519412	7.796068908	7.670491219	7.875817658	8.017712118	8.02084315	7.840068221	7.988358737	7.565632284	7.98851025	7.773612499	7.909766317	7.946022273	7.918855428	7.952684404	7.969337225	7.692293047	7.973229528	7.464223385	7.836187483	7.875840188	7.35955435	7.934550166	7.587937473	7.405035973	8.034032107	7.950409293	7.989911735	7.608733653	7.643616737	7.942825318	8.017805099	7.516971112	7.865690589	7.934022188	7.596914768	8.178371907	8.111461164	7.42119968	7.566818953	7.753120661	7.360363126	7.538873911
ABL2	7.532802343	7.501033903	7.520059586	7.426373004	7.279315293	7.638600826	7.314931393	7.512712658	7.656070591	7.508956015	7.392014503	7.362716912	7.724411129	7.486502409	7.54066956	7.450440764	7.417108714	7.223608851	7.164870739	7.270831048	7.422011972	7.2659297	7.316266	7.291584492	7.55926329	7.359488607	7.180814684	7.588435651	7.531907498	7.57720232	7.520954728	7.537793874	7.386653304	7.455325484	7.479614258	7.306762099	7.423323989	7.376002312	7.345053733	7.259938478	7.180799128	7.377053856	7.41295451	7.486356378	7.727461577	7.366390645	7.454504669	7.627734422	7.632109404
ABLIM1	12.07185507	11.9033475	11.7128067	11.91523266	11.87564039	11.71578979	12.04713297	11.87081051	11.97478676	12.00369787	11.91410828	11.92231131	12.03731489	11.9612987	11.88549924	11.85277105	11.88331985	11.81483126	11.80566597	11.76844215	11.80156469	11.88006258	11.74959946	11.74726486	11.75429845	11.90502715	11.89768052	11.81453419	11.58847952	11.97844791	11.83390927	11.79352236	11.85367274	11.81027818	12.05218363	12.04600835	11.91765785	12.10845852	11.78420091	11.77075362	11.72372675	11.77399206	11.84050179	11.85210967	11.51521158	11.70838141	12.09597445	11.85038972	11.5538485
ABLIM2	6.822149991	6.831566382	6.569578075	6.247769451	6.620425367	6.3326056	6.645756674	6.202160406	6.350190067	6.316339731	6.636239338	6.364581108	6.360444403	6.629097844	6.051924849	6.542237282	6.33542428	6.721913147	6.719581986	6.612206364	7.036313152	6.992504359	6.212172556	6.360097313	6.248452616	6.608120823	6.847743129	5.978016806	6.404195404	5.772246504	5.996491814	6.248421097	6.241354418	6.384416533	5.987012959	6.377057648	6.300701523	6.228986645	6.036261797	6.571944428	6.727946281	6.560233021	6.458952046	6.560105419	6.114595318	6.023125792	6.143905544	5.766444206	6.453855228
ABLIM3	5.655067126	5.797299862	5.759464264	5.83022213	5.854921023	5.875401656	5.472822825	5.58435758	6.062689145	5.624935627	5.573127588	5.322433313	5.778108438	6.024551869	5.979338328	5.641365369	6.064388275	5.891799132	6.036954403	5.962008476	5.943590164	5.830731551	5.789786974	5.752708594	5.936091582	5.766039848	5.618787289	5.952559948	6.075402737	5.894283453	5.967810154	5.798099041	5.813767751	5.962549051	5.707473596	5.878362655	5.580123107	5.932123184	5.855417887	5.666502635	5.668659846	5.945776622	5.852926095	6.017805894	6.065315882	6.068628629	6.095058441	6.214673837	6.021299044
ABO	7.408637047	7.738543987	7.072943687	6.267189026	7.842226028	7.124639988	7.221399307	7.722373962	7.462156296	8.167189598	7.300621986	7.316215038	8.374221802	8.503321648	6.632878304	6.738618851	6.241977215	7.858921528	8.045282364	6.759968281	7.058367729	7.675545692	6.34366703	6.563421726	6.071581841	6.800342083	6.843377113	6.449900627	7.306139946	6.526741982	6.485652924	7.497407913	6.537125587	6.342175484	7.170801163	7.059224129	7.261536598	7.079571724	5.865837097	6.60898304	6.789502144	5.985784054	7.531942844	7.273527622	5.995853424	5.374222755	5.874115944	5.884936333	6.91349268
ABR	10.42507422	10.57623732	10.41034925	10.11734581	10.48162508	10.34465063	10.01829887	9.857457161	9.652742386	9.878749609	10.18032551	10.20598233	9.957490683	10.1319654	9.437040448	10.53488612	10.23879337	10.42684245	10.4770484	10.28322208	10.60908735	10.53798712	10.26478481	10.44795036	9.874257209	10.68554998	10.63182771	9.758855343	10.49574804	9.79318893	9.962972282	10.55191803	10.36520576	10.43550241	9.621864557	9.57924545	10.08000207	9.989950299	9.931094408	10.57116675	10.61689568	10.12357998	10.41167784	10.65782857	9.73210907	9.746764304	9.717198612	9.288080574	9.893209338
ABRA	5.62879932	5.842057944	5.409172774	5.177373767	5.048661113	5.089962125	5.673103094	5.543163777	4.922791362	5.753652096	5.738913894	5.392662406	5.730840445	5.346116305	4.870371938	5.318742514	5.057683945	5.190496922	5.101498247	5.290171742	5.321310401	5.459924936	5.561854005	5.417469382	4.659385801	5.359035969	5.503501654	5.008272887	5.115764737	5.085825086	4.880587936	5.031308294	5.599074841	5.289987803	5.261418581	5.3064183	5.731428504	5.574163437	4.807137251	5.449809313	5.164942265	4.963184357	5.132461429	5.268038512	4.812218547	4.995270014	4.824199438	4.977155447	4.790787935
ABRACL	12.62351322	12.76942348	12.73328876	12.66993713	12.87802315	12.65941715	12.42979431	12.71502399	12.25517654	12.68941784	12.46768475	12.63169193	12.56849194	12.62166595	12.30322552	12.63170624	12.65894318	12.83970737	12.70713615	12.62261772	12.78299046	12.71369839	12.54218006	12.63958073	12.73654842	12.75264359	12.79089642	12.50155258	12.85425854	12.61024857	12.53520393	12.64484596	12.62007427	12.59576511	12.5008049	12.41726303	12.52875614	12.56229496	12.74073315	12.88060284	12.8019352	12.66697025	12.67869949	12.66151619	12.52057457	12.23704338	12.37661076	12.27732944	12.52924538
ABT1	8.438318253	8.540672302	8.560319901	8.555565834	8.36969161	8.636894226	8.720450402	8.381692171	8.413268566	8.658299446	8.564359904	8.466937304	8.645296097	8.520721436	8.413670302	8.488492966	8.668149948	8.519842148	8.490068436	8.548940659	8.502542496	8.526786804	8.337668419	8.755242348	8.428437233	8.43739152	8.49388218	8.704165459	8.57269001	8.728281975	8.641739846	8.629087448	8.823945999	8.833221436	8.728094101	8.291799307	8.293003798	8.708935738	8.28456831	8.296497584	8.502949715	8.586433411	8.793118477	8.556125641	8.33955884	8.47779584	8.596183777	8.468651772	8.523836136
ABTB1	5.782086992	6.091932869	5.941758537	6.006858969	5.926203394	6.123653603	5.664355183	5.424198294	5.660974359	5.665204096	5.636913538	5.639935017	5.822168112	5.685491085	5.632217312	5.82524848	6.172532415	6.049683333	5.93209157	6.149739075	6.110989332	5.863806868	5.95155983	5.998042154	5.665880155	6.008988094	5.893248129	5.850179243	5.976669311	5.724409056	5.796695471	5.924186325	5.739826918	5.934538412	5.42263031	5.747010565	5.785921097	5.645359802	5.915049839	5.873276424	6.080865145	6.034719706	5.865936279	6.109753704	5.940875006	6.151141882	6.103545523	6.150367975	6.041267633
ABTB2	6.4302845	6.474468708	6.578957558	6.66590643	7.019748688	7.200804234	6.697946549	6.999770165	6.642451048	7.10796094	6.556503296	6.259258271	7.010304451	6.793309689	6.49640441	6.522697687	6.908566237	6.992827893	7.16596961	6.90695858	6.540335179	6.688145161	6.677217961	7.128599644	7.041688919	6.572318316	6.518823147	6.833258868	6.66239667	6.824576616	7.01176095	6.500986815	6.515248299	6.855321646	6.616187811	6.966261864	6.52328229	6.712230444	6.746367693	6.398200274	6.659020424	7.157494545	6.812081576	6.617680788	6.808731795	6.577641726	6.602391243	6.334541082	7.061874867
ACAA1	9.822409946	9.705337842	9.246154944	9.371561368	9.714408398	9.915934244	9.280572096	9.189259371	8.956941207	9.422282377	9.445537885	9.296386083	9.630319435	9.353841464	8.527170499	9.845094524	9.773653031	9.51568365	9.633843582	9.237286091	9.799060344	9.838847477	9.743042152	10.23608844	9.150896867	9.648135663	9.667605878	9.04834779	9.930386385	9.311878523	9.359043439	10.00850328	9.902980486	10.03230937	8.708527326	9.076414745	9.509727001	9.544317881	8.849109968	9.450499217	9.39120547	9.089741388	9.700033665	9.881543954	8.786570151	8.926253002	9.132093113	8.685870409	9.195248127
ACAA2	13.41706276	13.39168072	13.18500042	12.89317894	13.52052689	13.46114731	13.23440361	13.20735455	12.86945057	13.27930832	13.20166588	13.09827042	13.39442539	13.34537983	12.60147953	13.33453655	13.01690292	13.24677181	13.25844097	13.08589363	13.3004446	13.30021667	13.3104229	13.57269001	13.18769455	13.33935452	13.19263077	12.97206783	13.3830471	13.04113293	13.13887024	13.354146	13.36957645	13.49724483	12.64310551	13.11769772	13.19136715	13.28432369	13.1016264	13.22396946	12.97531796	13.15127659	13.13092327	13.25631237	13.19969845	12.72636032	12.71509933	12.37432957	13.35759449
ACACA	7.337889036	7.145721118	6.759370168	7.701976616	7.320498468	6.755701224	6.738749822	6.83728377	7.378642718	6.801859856	6.88757054	6.704487165	6.725769043	7.33859698	7.363177142	6.720738888	7.546026389	7.202046076	7.153934797	6.780906518	7.365456581	7.133675098	7.320251625	6.953758875	7.485234102	6.929296335	6.959611892	7.113402208	7.078738847	7.486503919	7.223152637	7.160263538	7.090988159	7.136358738	7.176200231	7.577272415	7.354811827	6.900896073	7.302578926	6.885347684	6.85147206	7.657064279	7.240272045	7.291812579	6.69094642	7.013463815	7.638028622	7.120978514	7.224386692
ACACB	7.1026659	7.196905453	7.053222022	6.829061189	6.974143506	7.387126446	6.857347013	6.754875819	6.785336496	6.839952311	6.920744578	7.087617875	7.170504888	7.041145803	6.53386752	7.164591949	6.999454022	7.062562467	7.082845529	7.28551531	7.380118371	7.349747974	7.560495535	7.197160881	6.84598414	7.249021054	7.33602667	6.755219938	7.465693154	6.675292015	6.90770308	7.367770355	7.32283163	7.095469315	6.42270247	6.691051325	7.614356996	6.780749479	6.820790925	7.271134534	7.280968827	6.800203164	7.381217162	7.744181632	6.692026296	6.838140806	6.837113062	6.507454077	7.069546063
ACAD10	7.507182122	7.642995278	7.254781723	6.942295313	7.401157856	7.241261324	7.182834625	6.828202804	6.609780947	6.942601284	7.180766821	6.984050512	7.100230138	7.273088376	6.325860341	7.384044329	7.096267383	7.196736813	7.439335744	7.170784473	7.537489732	7.434035301	6.911537647	7.165475846	6.827416499	7.179601669	7.047024806	6.765919526	7.096950928	6.531121015	6.644200802	7.21487546	7.215629657	7.341400941	6.337213675	6.948886792	6.910264492	6.927272956	6.893112421	7.077392976	6.991053899	6.926782449	7.054843982	7.263011058	6.59100453	6.834912062	6.619137684	6.579349995	6.99923857
ACAD8	6.514990131	6.572617888	6.347990235	6.426567833	6.381333907	6.369404674	6.841188431	6.665097992	6.589746078	6.630961458	6.716060281	6.709013025	6.801547766	6.780306975	6.533207814	6.502723575	6.506059647	6.688298742	6.691153169	6.584220131	6.614089131	6.679883361	6.357107123	6.211064379	6.192735354	6.559116999	6.549575647	6.289606611	6.500879645	6.271401684	6.177118063	6.690807144	6.351193786	6.453929504	6.462685704	6.60617423	6.690624952	6.555844983	6.110416571	6.476306438	6.73352023	6.400786519	7.102388223	6.77281789	6.30200394	6.562318524	6.417307814	6.442712982	6.445562681
ACAD9	8.563429118	8.923960923	8.566589594	8.833320737	8.650328875	8.612168432	8.416923284	8.38527894	8.472337723	8.388578534	8.466444373	8.277627468	8.569973827	8.444047928	8.274875164	8.697620154	8.745566011	8.652534008	8.616301775	8.595751643	8.816875696	8.715619564	8.583034039	8.786005258	8.597743154	8.600524664	8.462548971	8.666555405	8.762872816	8.766852498	8.779783965	8.705867768	8.861703158	8.890798926	8.439425707	8.367623449	8.386919856	8.441775322	8.499876261	8.514490962	8.503610253	8.702349186	8.579313516	8.737099409	8.339015722	8.366112233	8.608267784	8.413582683	8.649480104
ACADL	4.213552892	4.036847115	4.050615728	4.097367406	4.06280613	4.193610907	4.252586126	4.039656282	4.155916095	4.011728943	4.146349847	4.0078426	4.232025981	4.109060228	4.102944017	4.09319067	4.095829427	4.021465719	4.005162358	4.274598718	3.85313201	4.025284112	4.145427525	4.136581064	4.151863456	4.143302679	4.079654157	4.087077737	4.02390647	4.152986884	4.195208609	4.098259986	4.068709076	4.124435902	4.045116544	4.330151916	4.083799243	4.032695353	3.94042021	4.03184247	4.113570452	3.946651578	4.085625708	4.026818752	4.048104346	4.025618792	4.063263059	4.077539742	4.15707773
ACADM	11.23477459	10.94979559	10.93407168	10.45958124	10.73505661	10.72692285	11.97670432	11.76042025	10.56367179	11.65606935	11.88345882	12.07257898	11.40153994	11.52231843	10.59889153	11.32961723	10.67021983	10.96463421	10.88587107	10.81144633	10.97889832	11.25435162	10.77051081	10.84521198	10.23303863	10.94075462	11.00028242	9.609815461	11.07415976	9.920736721	9.589993068	11.07651111	10.64958681	10.73050226	10.78866604	11.00412777	11.48518113	11.48802825	10.41070788	10.86829635	11.11870861	10.18018505	11.4540739	11.13854081	9.946660042	10.18033273	9.946465083	9.753853115	10.11715235
ACADS	8.988770008	9.007680416	8.57709074	8.020416498	8.714113712	8.895932675	8.717043877	8.27388072	7.834480524	8.537851334	8.835533142	8.556266785	8.876444817	8.848730088	7.158323765	8.896913052	8.267111302	8.842964649	8.976378441	8.499926567	9.053730011	8.989567757	8.63889885	8.791825295	7.85991621	9.036361218	9.105737686	7.783119917	8.765031815	7.823330879	8.058428288	9.020194531	8.6341815	8.769203186	7.591912985	7.992782831	8.594371319	8.317723275	7.7294271	8.897218704	8.92689848	7.803653956	8.950796127	8.87939167	7.389089823	7.343961478	7.424946308	6.609262705	7.994235039
ACADSB	8.545373679	8.953755855	8.71774745	8.325670241	8.600636482	8.743742228	8.675305366	9.100378754	8.213129998	8.948884967	8.67012954	8.59240794	8.653648852	8.640073776	8.191561938	8.478464841	8.422599554	8.808924675	8.577871083	8.538734915	8.939015865	8.667759419	8.442011833	8.379735473	7.850389481	8.833303454	8.803925036	7.642887116	8.403855325	7.812355996	7.555047512	8.341133358	8.297055724	8.394706011	7.827510596	7.68135643	8.661271574	8.327568053	7.795967818	8.587633612	8.878802775	7.943898678	8.728205206	8.661144973	8.181360245	7.915444374	7.580267907	7.729721547	8.4175632
ACADVL	11.13570277	11.07660548	10.7967418	10.87405491	10.84539858	11.07983812	10.93584506	10.65491358	10.6568044	10.79969947	10.92646821	10.90393035	10.88557752	10.90563806	10.14247099	11.22340997	11.00732867	10.9006726	10.91241678	10.7192599	11.15089989	11.22282124	10.89022795	11.1512394	10.85739485	10.69774087	10.65884813	10.76273727	10.91394997	10.74753221	10.77932453	11.06053798	11.03685125	11.12749513	10.36735852	10.7895209	10.92127291	10.89711793	10.64494832	10.55330881	10.47009818	10.82506816	10.96482213	11.10889944	10.40110048	10.46812503	10.72517967	10.22344843	10.73005454
ACAN	4.774194598	4.702331543	4.578541815	4.475762546	4.647094608	4.624087751	4.526616156	4.59218812	4.583074928	4.597974181	4.620222747	4.523875833	4.612560332	4.663201928	4.65341568	4.669690609	4.578429699	4.614468336	4.83856237	4.736587525	4.522504568	4.711234212	4.561587811	4.6498487	4.618207157	4.608950138	4.699782133	4.654515565	4.692138136	4.374572516	4.627864838	4.584308922	4.597048819	4.703346431	4.559143961	4.543162286	4.597818971	4.58247602	4.511485994	4.542891979	4.6113379	4.60908401	4.717523217	4.781190157	4.637881875	4.65565145	4.554316759	4.655351162	4.684724689
ACAP1	5.968977928	6.692299843	9.076820374	7.872973919	7.955103874	8.397042274	6.390133381	6.971897125	8.55556488	7.32388258	6.816662788	7.07441473	7.627795696	7.405817509	8.552930832	8.107616425	7.964625835	8.062092781	7.380942345	10.07706642	6.844927788	6.490228176	7.748143196	7.523724556	7.17178154	7.589979649	7.853144646	9.314898491	8.065898895	8.502052307	9.183653831	7.783044815	7.975955009	7.603174686	7.918012619	6.472442627	6.383504391	8.617988586	8.90102005	7.534194946	7.727217674	7.731557846	7.672595024	8.146734238	8.960979462	9.78918457	8.630853653	10.33592987	9.303670883
ACAP2	8.973377228	8.854673386	8.978450299	8.698225498	8.919725418	8.809025288	9.113251686	9.231928825	8.776679516	9.066531659	9.183483601	9.370899201	8.775126458	9.026824951	8.846355438	8.89964056	8.699525834	9.152590752	9.048697949	8.894650936	8.959753037	8.977385998	8.918576717	8.791664124	8.656444073	8.864918232	8.984646798	8.727410794	8.752414227	8.794890881	8.601579666	8.976572991	8.902493954	8.770887375	9.134658337	8.570312023	8.823015213	8.953062535	8.680801392	8.845856667	9.092032433	8.577972889	9.087657452	8.822134495	8.74742055	8.742853165	8.370594979	8.546883106	8.550452709
ACAP3	5.739298105	5.780746222	5.773363114	5.937344313	5.820191145	6.102316141	5.472605229	5.39141202	5.679508209	5.672578812	5.566995859	5.569513083	5.654580832	5.706142187	5.64653492	5.994541169	6.167193651	5.904643059	6.039022923	6.012007237	6.158708096	6.098911047	5.776664257	5.820762634	5.673112154	5.813887597	5.765247822	5.926370144	6.173722268	5.841427803	6.054910899	5.969055653	5.79228735	5.84353137	5.499847412	5.801935673	5.868232012	5.578307629	5.891067743	6.059393645	5.886917353	6.15883255	5.945645333	6.213353634	5.896009684	5.996865511	5.768294573	5.923561335	6.084767342
ACAT1	9.221307037	9.067844393	8.957126859	9.028483869	9.119343519	9.158012151	9.384930849	9.441313507	8.841822388	9.190196751	9.214328527	9.071585179	9.139359473	9.156459569	8.793040037	9.100123168	8.407558441	8.527441502	8.793818234	8.718168737	8.58357048	8.847120763	9.017642261	8.989566564	8.944116831	9.209572316	9.050545215	8.75458026	9.206003428	8.868321658	8.848353387	9.197811127	8.96969867	9.122527361	8.965157034	8.747848034	8.995442389	8.979166029	8.478549243	9.136038067	8.273996354	8.26465249	8.579182865	8.849846842	8.56175804	8.772207735	8.503254174	8.5321908	8.75563669
ACAT2	12.06108952	11.94143549	11.76026185	11.89139907	11.81606674	11.64510918	11.66265647	11.48160648	12.02763939	11.59543196	11.60639922	11.70628071	11.63417435	11.78329341	11.75463772	11.85776679	12.0440251	11.80741405	11.88442103	11.65459347	12.1112051	11.97986921	12.17706617	12.02907276	12.22726059	11.98616219	12.07264519	12.06648477	12.22936217	12.32165464	12.29438782	12.13979149	11.99029191	11.99309254	12.12228044	11.99070168	12.06736183	11.858579	12.02182357	12.08248011	11.93214258	12.24538899	12.028114	12.09784857	11.70404116	11.51056004	11.77891668	11.48354276	12.11448193
ACBD3	8.435653687	7.93539095	8.026661396	8.117159844	7.256925583	7.660523415	8.458069325	8.502671242	8.819090843	8.106198073	8.442145824	8.448284865	7.847753048	7.913332463	8.806164265	7.774636746	8.173524857	7.697566986	7.767575503	7.803292275	8.126189709	8.316784859	7.67798686	7.712999583	8.5181005	8.120844364	8.24974823	8.494481802	7.845769882	8.845526219	8.349572182	7.806154966	7.975771189	7.800476313	9.240158559	8.781390667	8.153484821	8.300409556	8.32791996	8.17263031	8.546304703	8.360271454	8.247755528	7.782108784	8.438475609	8.180529833	8.192126274	7.505821228	8.10214901
ACBD4	8.322851896	8.557137489	7.990383387	7.969007731	8.106784583	7.98097086	7.969921589	7.428831816	6.767662764	7.550051928	7.992858172	8.089923621	7.512694121	7.635582686	6.539962053	8.546603203	8.071218491	7.871605873	8.054889679	8.25765133	8.613713265	8.220810175	8.194945813	8.319436074	7.468086005	8.75122881	8.708881855	7.16638279	8.613620758	7.278861046	7.52493167	8.48485899	8.407336712	8.088783503	6.805557013	7.141093254	7.782162189	7.744852305	7.636875153	8.489336014	8.211069107	7.35731268	8.232810974	8.440357209	6.945084334	7.503730059	7.572177649	7.504322052	6.854913473
ACBD5	10.39259434	10.45575905	10.24007893	10.57010317	10.43867827	10.05261135	10.50106526	10.84161615	9.942361355	10.68381882	10.495471	10.67524004	10.3038621	10.44302463	10.36194086	10.22266627	10.60928345	10.33914661	10.27937031	9.976174832	10.2662797	10.44379664	10.30866337	10.32902908	10.16300964	10.19980049	10.28479385	9.999163149	10.29408264	10.20197916	9.839551448	10.42936754	10.37427855	10.25603009	10.74559164	10.29907131	10.45009327	10.66963243	10.22369051	10.36879635	10.50267601	10.09033156	10.32573605	10.11302519	10.05490685	10.01564598	10.23903466	9.90150118	9.526787279
ACBD7	5.040539265	5.066108227	5.178190232	4.975889206	5.461905003	5.192557812	5.048693657	4.803460837	5.38364315	5.105376601	4.945993662	5.101722598	5.053477287	5.382616997	5.191951156	5.26998806	5.030317307	5.295882225	5.337115765	5.343919754	5.318716765	5.105665922	5.178085089	5.225292564	5.020470977	5.048431635	5.09436369	4.916666985	5.164199352	4.627207041	4.867509127	5.233366728	5.315442443	5.183053017	4.817146063	4.909371853	5.196908474	4.949765086	5.044785977	4.99104321	5.131246805	5.325692893	5.124229908	5.07675314	5.117055893	5.222631693	4.770883799	5.139129877	5.191549302
ACCS	5.981154859	6.097674608	5.990453124	5.871014357	6.06050998	6.211564302	6.105061174	5.969518185	5.856818199	5.97009027	5.91581738	5.798194051	5.9691149	5.903472781	5.657563567	6.074881673	5.756373465	5.97640729	5.969897032	6.072115421	5.883758009	5.904424429	5.915313244	6.110396743	6.015956819	6.212114573	6.220723987	5.885189176	5.884858728	5.615575671	5.80400157	6.086200834	5.948217929	6.124099016	5.591338515	6.004251838	5.916328788	5.739552319	5.951929033	6.091232419	5.873829722	5.938367844	5.930849791	5.771612704	5.826138377	6.114105821	5.745731831	5.769741595	6.080142856
ACCSL	4.485589504	4.486445904	4.239864349	4.409601212	4.372764111	4.369411945	4.745834827	4.211904049	4.298687935	4.357195854	4.659150124	4.295901775	4.332113266	4.629060745	4.182727814	4.396188736	4.246238708	4.305451393	4.327929497	4.086923599	4.229825974	4.277336121	4.563032627	4.668356419	4.403353691	4.585157394	4.33544445	4.65147686	4.564745903	4.451691628	4.260900497	4.456865311	4.621604443	4.629595757	4.045719147	4.239553928	4.52069521	4.303055763	4.183187485	4.423164368	4.154704094	4.157157421	4.228665829	4.533013821	4.267495155	4.508906364	4.396585464	4.468612194	4.187981606
ACD	6.432394663	6.401954969	6.488258998	6.366716862	6.242411455	6.396797498	6.28464063	5.979206721	6.180418491	6.002234141	6.119019031	6.211330096	6.178958257	6.342530569	6.257516861	6.545612494	6.282334804	6.267875036	6.260301272	6.590200742	6.285229683	6.389834086	6.249884923	6.269762039	6.397682031	6.532402357	6.310923894	6.524975141	6.336997191	6.333547592	6.438408851	6.416033745	6.373132865	6.516380469	6.163253625	6.405162652	6.218228817	6.334985097	6.461356004	6.342525164	6.413237413	6.389580409	6.217307091	6.347707907	6.374688943	6.735510985	6.517878214	6.781919797	6.422777335
ACE	5.434407592	5.423945665	5.299935699	5.497859836	5.367985726	5.230858088	5.324812293	5.04500413	5.262849331	5.142062307	5.344910145	5.438386917	5.163931013	5.328272343	5.14840734	5.528795243	5.572192669	5.600749135	5.518864036	5.249051869	5.539963365	5.426744938	5.303802848	5.490031362	5.736259938	5.646579146	5.542242766	4.920461416	5.390152574	5.087099791	5.216182947	5.190099478	5.316382766	5.382293344	4.911761999	5.769720435	5.461710453	5.180175066	5.690309286	5.708939314	5.688722611	5.864360213	5.323749661	5.491699338	5.368588805	5.338989258	5.632242799	5.27163899	5.312371612
ACE2	10.63378143	10.34305287	10.08231004	9.829557418	10.85029411	10.78193982	10.19026947	11.05524826	11.07144706	11.16792456	9.979548138	9.990983011	11.0676047	10.55229092	11.21863334	9.921618462	9.850999513	10.58271376	10.45677598	9.789598784	10.34435685	10.56554381	10.7219801	10.00388908	9.783487639	11.13782819	11.18117714	10.48031712	9.279401461	10.76581987	10.69550578	9.271642049	9.422795931	9.766946794	10.75018406	10.62196859	10.79241435	9.43916734	9.871101696	11.15190665	10.90457852	9.686090469	9.076059341	9.349604288	10.68691222	10.63273017	10.7436196	10.06828181	10.36434841
ACER1	4.340160847	4.380695343	4.450466156	4.356978416	4.310791016	4.584489822	4.34200573	4.218771935	4.33290863	4.301589012	4.584259987	4.371380806	4.237867355	4.185573578	4.243855476	4.428119659	4.114087582	4.584480286	4.373270988	4.553790569	4.475467682	4.433858871	4.459541321	4.650353432	4.353662014	4.641730309	4.324090004	4.240573406	4.377675056	4.357196808	4.305838585	4.43195343	4.529499531	4.431360722	4.359176636	4.499905109	4.277332306	4.411845207	4.357541561	4.321229935	4.226181984	4.437865257	4.286993504	4.290861607	4.275262833	4.558030605	4.417640686	4.383452892	4.374295235
ACER2	5.466460387	5.62054491	5.318954468	5.408010324	5.498302301	5.434389432	6.194753011	5.862377008	5.061144829	6.016098182	6.126012961	6.223584334	5.673872948	5.967238585	4.989818414	5.799810569	5.684447765	5.0995423	5.440142631	5.293089231	5.544883569	5.618885358	5.109079997	5.169051965	5.493436813	5.291212559	5.332457066	4.991506418	6.674183051	4.791054726	4.996636709	6.595939636	4.95903937	5.412382603	5.292722543	5.583158334	5.355618477	5.535906792	5.171970685	5.222930749	5.38220644	5.135954857	6.744159699	6.787838459	4.847019354	4.984642347	5.026714961	5.14815553	4.806106409
ACER3	8.652951004	8.408860843	8.272032024	8.219252666	8.315138421	8.21560804	9.154945533	8.655336618	8.923068365	8.556681473	9.07439216	9.296654224	8.341378529	8.582293273	8.64574329	8.734571458	8.107019186	8.295285226	8.521664063	8.154807488	8.467033226	8.580440123	8.741500139	8.374516885	8.70730551	8.778707346	8.741595109	8.168113946	8.647729476	8.531530698	8.316232682	8.766699393	8.198052883	8.273062787	8.830239852	9.060951073	9.001182717	8.610120615	8.391148885	8.590618929	8.741277218	8.637166182	8.914968968	8.574344397	8.387101175	8.070583105	8.203653097	7.916463217	8.474529584
ACHE	6.103668452	6.224964619	6.303031921	6.619368553	7.115833044	6.763422966	6.310784817	6.308944702	6.2953403	6.224285364	6.351717473	6.438473463	6.539394856	6.491757393	6.443850994	6.653714418	6.715291023	6.638728142	6.837038279	6.536527634	6.25115347	6.4618361	6.310203791	7.123713494	8.080042839	6.348999024	6.432676077	6.793808699	6.648681641	6.762042284	6.947927714	6.891539335	6.665088892	7.004739046	6.493855476	8.081046105	6.269729376	6.296984434	7.56743002	6.684482575	6.431798697	8.26462555	6.296406508	6.914252043	7.11686492	6.833405495	6.867301703	6.281944752	7.104083777
ACIN1	9.360871314	9.500421524	9.272960027	9.254268964	9.235661826	9.442946116	9.204417229	9.112658501	9.147725741	9.2310702	9.195155778	9.149515788	9.350562413	9.536736487	9.048745154	9.358573597	9.416670482	9.459876061	9.465143523	9.552983919	9.355027518	9.48021698	9.147843042	9.145551681	9.192973774	9.34686915	9.449601809	9.37846438	9.276905059	9.172773681	9.147431057	9.447957356	9.452223141	9.45836258	9.099631468	9.456775348	9.395778022	9.25767231	9.184051831	9.352709452	9.538343429	9.412551881	9.668571471	9.476578076	9.13501835	9.360240935	9.31962331	9.274851481	9.245793025
ACKR1	6.687782288	6.860216141	7.559520721	7.165047169	6.99331665	7.388324261	6.624194145	6.928560734	8.008062363	6.831454754	6.812434673	6.840291977	6.948580265	6.665136337	7.694860458	7.073052883	6.60089922	7.261723995	6.507976055	8.17974472	6.732591152	6.82011652	7.340294838	6.736738682	7.535216331	6.758143425	6.898164749	7.765176296	7.035748005	7.614878178	7.916316986	7.050157547	7.387458801	6.935662746	7.651302338	7.005547047	6.946471214	7.286072731	7.559445381	6.73400259	6.950929165	7.609990597	6.929452896	7.152893543	7.625618935	8.348114014	8.172491074	8.201499939	7.713656425
ACKR2	7.073674202	6.853580714	6.536490202	6.319929481	6.888594985	6.897532225	6.889354468	6.922004223	6.305113554	6.84395206	6.832620621	6.800544858	6.988692284	6.858933211	5.999254108	6.672979474	6.670577765	6.873678446	6.987681866	6.655792952	6.828939676	6.902843237	6.516088963	6.997960568	6.178884983	6.804584027	6.879258395	6.724487782	7.01676631	6.71721077	6.650763035	7.110389233	6.778161765	7.039249897	6.679215431	6.397966623	6.687931538	6.846972466	5.987531781	6.559485674	6.638850689	6.291782141	7.007197142	6.884716988	5.965778113	5.501738906	5.997467041	6.314151287	6.241717101
ACKR3	7.083307028	6.658953905	6.861128688	6.976849318	6.938480497	7.119225263	7.250057697	7.340819121	8.503798367	7.242101432	7.217455507	7.218283772	7.244297028	7.423963665	8.577368497	6.811591864	7.098960042	7.315007448	7.323537468	7.056739569	7.19194293	7.247369885	6.94188118	7.082693458	7.328789472	6.899984956	6.878026128	7.243024468	6.831094742	7.179413796	7.163923383	6.912261248	7.031101465	7.297607304	7.490903379	7.579564214	7.543107987	7.467392206	7.072841524	6.847419858	7.196647406	7.562151074	7.20777142	7.045764327	8.036556722	7.418584466	7.717054249	8.418233038	7.826132297
ACKR4	6.054842114	5.942141891	5.462486982	6.22995615	5.60180521	5.533908844	5.869606376	5.359991193	8.027327538	5.147326946	6.011254788	6.415980697	5.15893209	6.124971628	8.094800115	5.600509763	5.55503726	5.812553167	5.848510265	5.367590428	6.145183206	5.995383859	4.951057196	5.393059015	5.574136734	5.960726858	5.721556663	7.477561116	5.272996187	5.787809014	6.743489861	5.675863624	5.766819716	5.960209489	7.205049038	6.718781352	5.033153892	5.878097177	6.344027042	5.824319601	6.09973073	5.454697132	5.690654159	5.323238134	7.459048033	6.771748901	7.327205658	7.924593687	6.651396155
ACLY	10.22703695	9.879244565	9.947467564	10.39670038	9.829495909	10.02097154	10.0624094	10.04370785	10.60823918	10.09886074	10.00183368	10.09087372	10.15206671	10.01994157	10.49496984	9.913114786	10.45449781	10.01304507	10.09098053	10.0116756	10.16826677	10.13883972	10.35484982	9.867742776	10.29394436	9.953918221	9.97553158	10.13043666	10.05930185	10.30659294	10.17436504	10.08724308	9.850214484	9.720687864	10.45659447	10.3463645	10.27661324	10.07750511	10.10043359	9.732409478	10.09140444	10.26922607	10.13069534	10.02922964	10.13313818	10.27277899	10.45054198	10.30980826	10.1926117
ACMSD	4.497632027	4.420807362	4.591790199	4.326912403	4.476951599	4.664263248	4.307929039	4.185665607	4.408557415	3.910527706	4.5340271	4.304627895	4.292862892	4.229598522	4.264715672	4.290440083	3.748457909	3.987734079	4.467319489	4.085006714	4.110533237	4.44299078	4.320818424	4.39319706	4.286231041	4.402710915	4.607017517	4.359922409	4.288298607	4.16896534	4.160610199	4.507342339	4.590817451	4.173541069	4.100335121	4.414668083	4.576974869	4.525770664	4.276438713	4.370871067	3.906459093	3.840934515	3.991159916	4.284220219	4.534778118	4.291380405	4.246547699	4.558568001	4.321818352
ACO1	7.613326709	7.840472221	7.290349323	7.561937175	7.574361482	7.661364396	7.831565698	7.651800474	7.605196158	7.63722547	7.593001524	7.675495941	7.702269554	7.62809801	7.552459875	7.783673446	7.876810075	7.872189046	7.728726069	7.528883297	8.030476888	7.79471922	7.517711959	7.544686001	7.589348475	7.837116399	7.686434747	7.490048884	7.683253606	7.579691093	7.673104126	7.690323512	7.806720735	7.626620293	7.701408862	7.610743364	7.629253865	7.658020177	7.332238356	7.611769836	7.830616314	7.87368981	7.936257044	7.647298496	7.448448021	7.784115951	7.611054103	7.335500718	7.294644832
ACO2	10.88521958	10.79950523	10.39633799	10.3818903	10.67594719	10.55825663	10.82330561	10.20881415	10.27356243	10.5892663	10.54738617	10.57948637	10.92536879	10.5658989	9.826089859	10.74195624	10.54736805	10.76491595	11.02243758	10.54256058	10.97333384	10.86180067	10.9151454	10.75756598	10.42109395	11.00084162	11.0111413	10.28104306	10.77830124	10.52718974	10.56074143	10.91014719	10.6399417	10.72209979	10.20234204	10.46495152	10.98900509	10.49581671	9.971348285	10.83981467	11.06169033	10.41912747	11.23068953	10.96170426	9.850401403	9.866447451	9.978127482	9.367597103	10.42276955
ACOT11	7.723543803	7.686117171	7.334598383	7.562749385	7.551629067	7.546812694	7.501683235	7.474483012	7.305126825	7.484665871	7.414611816	7.457886221	7.574780464	7.497192223	6.940306982	7.574025155	7.804917495	7.926963169	7.804758865	7.320356845	7.844245435	7.905142147	7.616529307	7.830684184	7.165958245	7.387791316	7.429982027	7.247728508	7.610701719	7.531251907	7.448770999	7.642898719	7.518880051	7.741665205	7.398118494	7.408729076	7.611694178	7.468481223	7.197015923	7.318857192	7.622615179	7.447354159	7.812799614	7.938912709	6.922372181	6.825205167	7.224295458	6.499386946	7.182482878
ACOT12	4.12460351	4.141640067	4.234756947	4.020612478	4.068475962	4.273642778	4.328923702	4.11994648	4.054086447	3.995322585	4.348939896	4.289905548	4.121463895	4.142788053	4.085626602	4.444598198	4.153879404	4.034322143	3.941633582	4.036887646	3.955173493	4.275470734	4.177931548	4.245058298	4.071541787	4.360159874	4.32581687	4.309348345	4.136122227	4.081197739	4.093057752	4.317789317	4.096999169	4.474092484	4.05126071	4.089113951	4.113292218	4.078117133	3.969962716	4.375306606	4.376336336	3.987615109	3.996621609	4.04365015	4.020593405	4.064633608	4.046216726	4.029678345	4.110581994
ACOT13	12.43063259	12.49646759	12.2151413	12.17410278	12.3987608	12.21767902	12.26931572	12.06574726	11.66056824	12.18543148	12.28144169	12.21095276	12.31188583	12.33373833	11.52679634	12.40925312	12.29294491	12.41273117	12.461936	11.94755268	12.4560442	12.42160797	12.41524887	12.26819611	12.14103031	12.52449799	12.50718498	12.15785027	12.28804016	12.19000816	12.18950272	12.28081322	12.162673	12.17314911	12.02454662	11.96990871	12.22830391	11.94659233	12.16639996	12.49022198	12.50922108	12.10162067	12.24268341	12.23682785	11.66940022	11.68706894	12.02496719	11.38794613	11.92362404
ACOT4	8.508665085	8.431785583	7.612294674	7.468216896	8.223205566	8.079651833	8.096289635	7.86198616	6.46123457	8.143673897	7.695011616	7.648087978	8.397932053	7.720409393	6.430696487	7.845415592	7.686012268	8.209532738	8.375724792	7.694019794	8.681645393	8.595350266	7.7280159	8.531728745	7.212700367	8.645940781	8.760500908	7.423546314	8.44291687	7.730321884	7.593901634	8.427769661	8.38769722	8.233538628	7.131550789	7.426783562	7.281596661	8.001285553	7.180344582	8.867418289	8.522409439	7.300917149	8.574765205	8.494098663	6.620105743	6.054711819	7.081496716	6.111899376	6.321181774
ACOT6	3.744444132	4.022981644	3.755436897	3.723504782	3.85662818	3.837300062	3.930560827	3.865350246	3.817090034	3.926784992	3.777369499	3.81829977	3.896521568	3.708071947	3.87305212	3.760015011	4.128810883	3.67757535	3.777672529	3.755480766	3.683175802	3.803012133	3.71705842	3.733615398	3.707608938	3.73162055	3.738596916	3.672461748	4.011496544	3.703712225	3.724486828	3.757861614	3.831865311	3.830161333	3.777541876	3.715022326	3.714143038	3.748646498	3.727274179	3.93608737	4.038757324	3.625451565	3.700833559	3.89568615	3.79011488	3.842013121	3.68877244	3.780219793	3.886846304
ACOT7	7.034206033	6.954032302	6.854812742	7.176203728	6.958770633	6.793310762	6.942398666	6.628568888	7.115356564	6.905093432	6.841969729	6.966769338	6.972118616	6.917560459	6.847498417	7.060159206	7.255238415	6.986783268	6.990697147	6.668658376	7.009624004	6.939636827	6.928998113	6.882843735	7.140782716	6.700997234	6.839426637	7.084926247	7.003316285	7.185860157	7.131332518	7.053634168	7.106673599	7.122606991	6.981532097	7.07922411	6.938239694	6.870362163	6.914993047	6.834172726	6.844500065	7.15067804	7.080471277	6.979835509	6.653044939	6.838650227	7.213190557	6.837311626	6.944342137
ACOT8	6.315513134	6.33141017	6.028812488	5.856278181	6.059091171	6.066341718	6.322390715	5.896520456	5.719543854	6.067725182	6.27297465	6.211791197	6.160261234	6.093753418	5.54718105	6.270384312	6.127659162	6.160165707	6.245002349	6.103555759	6.370784919	6.374650161	6.324907382	6.186740796	5.951450825	6.218851964	6.222935915	5.673436085	6.147914489	5.742013137	5.761366129	6.110744	6.098259449	6.342704614	5.575482845	5.920146465	6.139588277	5.993157625	5.763531049	6.231840213	6.482098739	5.96017011	6.293599923	6.305803299	5.510474603	5.734472752	5.895680825	5.469008843	5.803865751
ACOT9	8.2777133	8.245191337	8.145675899	8.671084045	8.303326248	8.17017734	8.386963606	8.176964402	9.018907071	8.30897391	8.404053091	8.668714405	8.322005749	8.475312473	8.97994709	8.356171371	8.765954613	8.442476154	8.444100618	8.40504372	8.392201662	8.309025644	8.599506258	8.306910037	8.471518157	8.385808587	8.377168419	8.971788764	8.273787736	8.958757878	8.649630429	8.34570563	8.128593088	8.342224478	9.029978276	8.547813654	8.845065594	8.478818536	8.573697927	8.396116613	8.483093143	8.747942925	8.362933994	8.349622847	8.899910569	8.411360504	8.936771988	9.21233511	8.439956546
ACOX1	12.179883	11.94924609	11.87430414	11.25451183	12.07626565	12.06322892	12.29674975	12.15116469	11.33580939	12.08956655	12.25621382	12.32441521	12.08386485	12.15577539	10.98314286	12.29320081	11.43214194	12.09934203	12.19555283	11.76433436	11.99252669	12.0337019	11.97325929	12.19974232	11.24888388	11.98194027	12.07799562	11.02238306	12.36107858	11.2164828	11.18046061	12.41252995	11.97696781	12.12895457	11.20535533	11.56227716	12.11561934	12.23723284	11.22399521	11.87677669	11.92088954	11.14863936	12.44174067	12.27356466	11.02529494	10.87853432	10.60655372	9.912771224	11.57319196
ACOX2	9.503694534	9.585024834	8.958547592	9.140712738	8.993768692	9.435753822	8.969397545	8.836076736	7.810237885	9.119952202	8.903739929	8.561415672	9.478079796	8.561104774	7.337911606	9.190842628	9.460860252	8.436952591	8.838006973	8.867923737	9.537398338	9.446497917	9.105906487	8.929841042	8.658902168	9.872364044	9.899312019	8.802582741	9.136936188	8.847994804	9.16632843	9.179667473	8.551046371	8.732980728	8.322769165	8.444256783	8.899459839	7.798349857	8.338844299	9.82085228	9.422920227	8.524625778	8.874422073	9.213817596	7.554654598	8.414868355	8.781040192	7.266058445	8.005485535
ACOX3	8.829521179	8.946882248	8.484279633	8.675150871	8.634602547	8.995975494	8.364348412	7.883900166	8.79679966	8.350345612	8.236869812	8.067714691	8.701971054	8.317188263	8.375480652	8.73895359	8.792929649	8.251429558	8.62096405	8.469115257	8.951826096	8.746834755	8.863857269	8.901540756	9.098597527	8.681106567	8.726380348	8.638683319	8.709571838	8.627122879	8.714323044	8.906085014	8.629117966	8.893127441	7.971134186	8.66437149	8.420636177	8.181093216	8.78726387	8.551216125	8.245843887	8.863939285	8.54558754	8.731836319	8.697750092	8.702913284	8.534405708	8.626303673	9.196577072
ACOXL	4.949821055	4.823365629	4.80523169	4.963737309	4.966044128	4.929097235	4.754024982	4.911076844	5.005909622	4.901671052	4.85544765	4.872254968	4.793397367	4.809127867	4.990705729	4.889070988	4.930481434	4.798541665	4.790875376	4.545370221	4.835189879	4.787105262	4.785204709	4.8361063	4.934134126	4.747044444	4.897207618	4.846838295	4.928008497	4.8375476	4.949150681	4.911636055	4.901716531	4.772196949	4.824429214	4.730480433	4.842453003	4.672913015	4.799781919	4.810941935	4.595706761	4.937406361	4.67520088	4.897972584	5.088690579	4.955067158	4.735506654	5.170192957	4.833030164
ACP1	9.275789977	9.135032297	8.987534046	9.116858602	8.896740438	9.06314695	9.221536874	9.010151506	9.102013944	9.052169918	9.132798315	9.06667769	9.121428012	9.068859458	9.034516692	9.176210403	9.047354701	8.923830805	8.933883132	8.833128394	9.08229208	8.965117813	9.150591611	9.088920115	9.091079832	9.120463134	9.048638344	9.101137519	9.076616526	9.056493283	9.085760834	9.146802426	9.122824907	9.203250526	9.0839473	9.280881526	9.189054728	9.09123099	9.120143056	9.033561945	8.896170498	9.094192744	9.120899738	9.129198671	9.00755334	8.953330995	9.184403895	8.936337589	8.999351738
ACP2	7.527289179	7.415408399	7.147171391	7.101993296	7.261698617	7.448987166	7.373692778	7.13953601	7.250471009	7.31400458	7.253944026	7.257781983	7.41155688	7.29571316	7.10602665	7.392580562	7.34649033	7.433070766	7.411972576	7.298001713	7.524309317	7.431882275	7.293081072	7.289736642	7.33850495	7.495507187	7.395630783	7.409090784	7.399755796	7.099117756	7.276240455	7.225743241	7.241115358	7.373652299	6.930639956	7.426828331	7.539571709	7.089271016	7.213622835	7.393590662	7.496969806	7.32129595	7.53994502	7.468856653	7.10655827	7.153587553	7.244058662	7.05359602	7.460151143
ACP5	6.782362938	5.95303154	6.985846996	7.089383602	7.254643917	6.669807911	6.837702751	6.05968523	7.242609024	6.165076256	6.87947607	6.916178703	6.399329662	7.124928951	7.320799828	7.380249023	7.545331955	7.458997726	7.577506542	7.687232971	7.271402359	7.143782616	7.667000771	7.594094753	6.77445507	6.842925072	6.451242447	7.497056961	7.568805695	7.096140862	7.153254509	7.436033249	7.196974754	7.597669125	6.282804966	6.306346893	7.013677597	6.69575882	6.996026993	6.448804855	7.084087849	7.040063381	7.71540451	7.632849693	8.027872086	7.354306221	7.17906189	7.844633102	7.856197357
ACP6	9.13528347	9.473398209	9.289813042	9.163452148	9.103679657	9.200842857	8.877521515	8.482625961	9.117777824	8.780005455	8.945652962	8.698736191	8.880815506	8.477139473	9.005617142	9.381800652	9.169500351	8.836230278	8.912661552	9.067278862	9.503854752	9.364539146	9.223357201	9.474816322	9.328821182	8.650257111	8.78732872	8.748451233	8.82965374	8.728859901	8.814199448	8.884404182	9.364765167	9.405371666	8.249641418	8.743847847	8.806181908	8.874892235	9.118465424	8.695545197	8.645589828	9.289322853	8.348128319	8.82760334	9.006886482	9.504166603	9.103128433	9.145424843	9.183880806
ACPP	5.549035358	5.754133224	5.234636784	6.621712399	5.608732128	5.833407116	5.539809608	5.736901188	7.874929714	5.804795074	5.530905438	5.501458454	6.024603939	5.847997189	7.648276901	5.352591324	6.616253281	5.568734074	5.661484432	5.013612461	5.594635105	5.545725441	7.190411472	5.39675436	7.666396236	5.246432686	5.228456784	6.483857918	5.689832115	7.034287453	6.996466636	5.756388759	5.477334881	5.471306801	6.867292404	7.769579887	6.754613209	5.291757583	7.273979855	4.992769718	4.853376389	7.600924683	5.573688507	5.847004128	7.719287395	7.084101486	6.826758099	7.063569927	7.869511986
ACPT	4.76385498	4.554071903	4.592615604	4.426852226	4.784451962	4.621111393	4.561812401	4.538787842	4.251690865	4.475564957	4.401094437	4.457583427	4.488896847	4.269927979	4.473898411	4.727976322	4.584572792	4.571613312	4.697547913	4.399250984	4.627847195	4.595844269	4.585052967	4.500030994	4.548058987	4.502268791	4.588773251	4.56495142	4.777630806	4.769349098	4.235630989	4.749634266	4.352583885	4.563920021	4.360923767	4.50263834	4.318049908	4.389576912	4.482535362	4.617310524	4.503447056	4.459620476	4.45275116	4.514662743	4.472236156	4.41690588	4.55126667	4.59264183	4.595795155
ACR	5.799755573	6.132210255	5.823773384	5.931458473	5.682181358	5.977903843	5.436192989	5.655889034	5.352478027	5.937869072	5.234231472	4.971134186	5.697968483	5.12164259	5.006297112	5.622833729	6.024474144	5.636710167	5.812786579	5.785403252	6.368813515	6.381238937	6.422607899	5.331270695	6.138981342	5.542937279	5.549398899	6.685610294	5.043565273	6.626905441	7.276729107	5.126606941	5.032742023	5.246356964	5.743909836	5.077908516	5.691997528	4.758647442	5.374319077	5.955512524	5.558834076	5.933651924	5.260456562	5.632710934	5.272069931	5.213887215	5.016577244	4.224995136	5.687726974
ACRBP	6.688430309	6.560148239	7.102528095	6.405354023	6.875155449	7.019775391	6.604817867	6.45358181	5.693571568	6.556017399	6.693555832	6.849286556	6.645251751	6.479899406	6.046394825	7.054386139	6.890240192	6.883756638	7.044601917	7.291550636	7.128564835	6.938812733	7.18266964	7.122641087	6.101706982	7.019925594	7.107312202	6.792647839	7.278461456	6.705861568	6.47207737	7.483469009	6.820804596	7.028199196	6.288169861	5.999278069	6.50129652	6.643362999	6.810478687	7.07746172	7.31769371	6.535582542	7.420642853	7.297640324	6.332097054	7.321907997	6.553919792	6.705907345	6.981580734
ACRC	6.112142563	5.845884323	6.036138058	5.610726833	5.731564999	6.12592411	5.639440536	5.727380276	6.008355141	5.885622025	5.513960838	5.718812943	5.869359493	6.264517784	6.104877949	5.720666885	5.755743027	6.056776047	6.29392767	6.344417572	6.052605152	6.174109936	6.277700901	6.008839607	5.567869186	5.932197571	5.631917	6.314899921	5.838641644	5.646937847	5.777194023	5.784557819	5.945008278	6.052214622	5.581097603	5.999250889	6.212726116	5.85773468	5.702292442	5.689051151	6.016591549	6.083534241	5.811840534	6.300575256	5.970968723	6.173316002	5.577114582	6.267746449	6.22541523
ACRV1	4.127862453	3.774095774	4.068813324	3.788598299	3.797940254	3.956926823	3.908106089	4.000191689	3.839449883	3.805262566	3.817315578	3.806612253	3.744401932	3.674602985	3.807919264	3.811270714	3.946194887	3.676561594	3.981594324	3.820670366	3.832773924	4.003127098	3.841807365	3.9454422	3.873119116	3.994423151	3.954183578	3.962431431	3.765522003	3.715379715	3.825012684	3.891425371	4.039161205	3.772513866	3.781595707	3.640727997	3.710184097	3.893600941	3.903021336	3.821222305	3.936872959	3.721156836	3.960505009	4.003265381	3.78110075	3.914693356	3.695445299	3.840848207	3.744991541
ACSBG1	6.164862633	5.911352158	5.909729958	6.026492834	5.689092398	5.813614368	5.850938082	5.891093016	5.701513529	6.060665131	5.867472649	5.798967839	6.273356676	5.97875619	5.809993268	6.005226135	6.107294083	6.071224928	6.065781832	5.773727894	5.966402531	6.20796752	5.53849411	5.969030619	5.740362883	5.880070448	5.913299322	5.777662516	5.861111879	6.036581755	5.887609721	6.114136219	5.972715378	5.894093991	5.88618064	6.008675575	5.910003186	5.890394688	5.517451763	6.089396477	6.142326594	5.805517674	6.140087843	5.952047348	5.419053316	5.669398547	5.895663262	5.438249588	5.558841467
ACSBG2	3.895792484	3.85371542	3.708453178	3.615272999	3.668992043	3.794480085	4.15812397	4.058145046	3.88291502	4.101758957	3.945693016	4.087184906	4.244023323	4.201089859	3.933802366	3.888809204	4.01265049	3.870520115	4.246730804	4.430750847	4.211208344	4.297540665	3.996780396	3.708280087	3.780156374	3.683842897	3.781937122	3.733980656	3.69202137	3.444685698	3.687165976	3.64733696	3.839889765	3.80507946	3.863097668	3.9166646	4.069173813	4.195715427	3.667595387	3.715025187	3.695312023	4.179450989	3.790959358	4.052536964	3.622989178	3.862772226	3.690348625	3.796830177	3.794556618
ACSF2	11.02556229	11.18391609	10.95912743	10.0911026	10.85494614	11.05375671	10.61715698	10.20242691	9.241588593	10.49086571	10.79150391	10.74084473	10.79967308	10.60731316	8.677961349	11.42185783	10.57188416	10.70566082	10.91880035	10.73661804	11.02899742	11.09700775	11.105793	11.36335373	9.440296173	11.17680359	11.07420349	9.23406601	11.18928146	9.416145325	9.708360672	11.37338257	10.9802227	11.16827202	9.140522003	9.345724106	10.64670563	10.64474106	9.335496902	10.97391319	10.72550774	9.236185074	10.99984169	11.26290703	8.97607708	9.255241394	9.021619797	8.070921898	9.956267357
ACSF3	6.593589545	6.924385548	6.475123644	6.416873694	6.723960638	6.801217556	6.463259697	6.087076664	6.223984242	6.272270203	6.280589581	6.206921101	6.563313246	6.25135231	6.040328026	6.687785626	6.726691246	6.686342001	6.534921408	6.630403519	6.885805369	6.704255581	6.686064005	6.780690432	6.480429888	6.99047947	6.825303793	6.377148628	6.75253582	6.227371216	6.524819374	6.858995199	6.582546234	6.806274176	5.847876549	6.19004798	6.319664479	6.248275042	6.43470192	6.736722946	6.89558363	6.347549916	6.660626412	6.785764456	6.545516968	6.473918676	6.266616106	6.316055775	6.434466362
ACSL1	7.35554719	7.406873226	6.927432537	7.957270863	7.474466563	7.332544327	7.158902645	7.763252735	8.537004473	7.675415516	7.16717577	7.242483378	7.659775496	7.611855984	8.470332145	7.029680014	8.04910612	7.730466843	7.621724844	7.081688166	7.731292248	7.473453999	7.510954378	7.292788267	7.537656547	7.002782107	7.002331496	6.978340864	7.376326561	6.959745884	6.953811407	7.233864069	7.060007334	7.352469206	7.147008658	7.967257977	7.813545706	7.227295399	7.619519947	6.917463064	7.031962395	8.264294623	7.351858378	7.004341126	8.059781314	7.62878418	7.777353525	8.524670839	7.851229189
ACSL3	10.66132403	10.70927143	10.50133657	11.08845616	10.80275536	10.58256197	10.36683512	10.86039639	11.26437521	10.73531247	10.30621719	10.29877806	10.70196438	10.87212754	11.13455629	10.25707054	11.10386563	10.65282917	10.73986864	10.31354237	10.63101721	10.65515471	10.92562103	10.52237034	11.09661246	10.86279107	10.79413128	11.0250926	10.68735695	11.12645531	11.13878251	10.53072882	10.65452814	10.62836599	11.08919048	11.03979588	10.8585639	10.63665343	10.86641026	10.84454537	10.76213312	11.15001583	10.42047167	10.45834827	11.13072634	10.601439	10.87824822	10.87088442	11.06325818
ACSL4	6.288091659	6.054291566	6.33548816	6.441429455	6.26602618	6.130330722	6.300061067	6.451811472	7.040704885	6.224004745	6.464609623	6.403854689	6.365758419	6.319778681	7.04810985	6.203550657	6.41044712	6.268052101	6.280933458	6.345075607	6.108525276	6.131754796	6.341978709	6.124452432	6.304380098	6.125492891	6.360508601	6.861097972	6.250828426	6.796273391	6.523649852	6.208883365	6.213670095	6.201324781	6.799242815	6.615707714	6.29501001	6.370032788	6.557606062	6.242898305	6.248622101	6.533591747	6.397038141	6.174164693	7.123117606	6.597565334	6.746649741	7.879837035	6.518484594
ACSL5	8.523144664	8.446797015	8.383235751	8.305574896	8.469815552	8.477634074	8.528732597	8.415955065	8.415530682	8.469224153	8.48742223	8.485746801	8.593545259	8.491390587	8.350520729	8.526772378	8.051795544	8.22529912	8.291377725	8.206687988	8.302098392	8.289909719	8.502914252	8.563703776	8.473035692	8.364314497	8.399016501	8.415189029	8.395199	8.353043318	8.405279758	8.623143553	8.490684868	8.483366848	8.36089766	8.448319434	8.526512982	8.417823135	8.368035317	8.364111721	8.162476897	8.112388492	8.158084274	8.270807267	8.409290193	8.272327186	8.222086312	8.201246501	8.379795911
ACSL6	4.195070934	4.181846523	4.546401501	4.295469237	4.217950344	4.428856754	4.362949753	4.378703308	4.204165697	4.322885037	4.292639923	4.253248882	4.326541996	4.35335536	4.312337685	4.334275913	4.15169735	4.340121603	4.199113989	4.892423058	4.045277977	3.941138983	4.334707117	4.33915081	4.257612038	4.169068909	4.215092468	4.710687971	4.211426782	4.455041456	4.637522125	4.228874874	4.336279869	4.285369062	4.410692358	4.269309998	4.144965458	4.598315096	4.342291546	4.112980175	4.071477079	4.222925281	3.987617302	4.143110847	4.460123396	4.588003063	4.473857069	4.566528559	4.397509766
ACSM1	7.367808342	7.074169159	6.844526291	6.802126408	7.503765583	7.010224342	7.246243477	6.828080654	7.47654438	6.592339516	6.958338737	6.81975317	6.820878029	7.854374886	6.936484337	6.752323151	7.052337646	7.538405418	7.751259804	6.175393105	7.261566162	6.941785812	7.098497391	7.648668766	7.632055759	8.056933403	8.338636398	7.017621517	6.733386517	6.771740437	7.233279705	7.013815403	7.623113632	7.338297367	7.23458004	7.587397099	7.312678337	7.499072552	7.332232475	7.86483717	7.765171528	7.405762196	6.948589802	6.966640949	6.94101429	6.406903267	6.801955223	6.793035984	7.001596928
ACSM2A	4.304886699	4.139339328	4.062201619	3.984075904	3.948526264	4.076100946	4.214912653	4.08302176	4.170763612	4.005693317	4.20375669	4.08640635	4.206725478	4.096976281	4.019767046	4.064507485	4.017089367	4.004435897	4.262625217	4.111611724	4.302830458	4.25723362	4.019833327	4.220623493	3.987041116	4.030652404	4.168177605	4.104606509	4.102635503	4.025804758	4.093245268	4.104690671	4.170746327	4.163574457	3.942572475	4.06186843	4.097020864	4.055546642	3.902393937	4.080358625	4.007799268	3.986917377	3.941084504	4.065202594	4.015956283	3.989713192	3.940982938	4.06083107	4.28982687
ACSM2B	4.18621397	3.940219164	4.120772839	4.119360924	4.005043983	4.146381378	4.381049156	4.256968975	4.173555851	4.307366848	4.09534359	4.087886333	4.195702553	4.238040447	4.114573479	4.069757462	4.023580551	3.948495865	3.988576889	4.082540035	3.781962156	4.042974472	4.314967155	4.182769299	4.134465218	4.230638981	4.316928864	4.205777168	3.975511074	4.080890179	4.263534069	4.229176521	4.076182365	4.386652946	4.172415257	4.248368263	3.970667839	3.997502327	4.105505466	4.167360306	3.884030819	3.789604664	4.010220051	3.725801468	4.035761833	4.352660656	4.109038353	4.068861008	4.048500061
ACSM3	10.29804134	10.35930872	10.6378789	10.39802551	10.67805529	10.74162722	11.06701088	10.99203062	10.18220711	10.98771525	10.9141326	10.85865403	11.00937129	10.92468977	10.18501425	10.75179672	10.51480913	10.7912407	10.77296352	10.44412422	10.27084637	10.15297937	10.70927811	10.88150788	10.51663733	10.66360712	10.72027969	10.14828777	10.66215611	10.17191077	10.26498747	10.86314345	10.85813427	10.92025948	10.60982991	10.6755724	10.98532438	10.81353236	10.09398222	10.55593491	10.6222477	10.60137749	10.86020184	10.81767035	10.14681578	9.557469843	10.01347733	8.618056775	10.58421135
ACSM4	3.641614199	3.640405178	3.625788927	3.679000139	3.906513214	3.698405743	3.772944927	3.703538179	3.596151352	3.785989523	3.707782984	3.620907068	3.857036829	3.919286966	3.654959917	3.762889147	3.832486868	3.827181816	4.228764534	4.17400074	3.745373726	3.809464216	3.580961704	3.909004211	3.722617865	4.169472694	4.087871552	3.667872667	3.788748741	3.431527376	3.649640322	3.743408918	4.076903343	3.940683603	3.545334101	3.593425751	3.75045085	3.968868017	3.609642267	3.726584673	3.975215673	3.889645815	3.917623281	3.446904659	3.623400211	3.878145456	3.734666109	3.806118727	3.831348181
ACSM5	4.922375679	4.832185269	4.573191643	4.775419712	4.884919882	4.835036278	4.647259951	4.761701107	4.223929286	4.863798141	4.7891047	4.551096916	5.253826141	4.922743082	4.440554381	4.858396531	5.110115528	5.508029461	5.668740034	4.949713469	5.190894604	5.190718889	4.672647	5.064743757	4.539263249	5.040226698	5.272979975	4.589906693	4.84765482	4.517749071	4.73699069	4.910006524	4.947239161	5.277394295	4.508367062	4.445002556	5.024309635	4.749153137	4.591061831	5.160516501	5.407829762	4.952268362	5.178337336	5.220111847	4.594681501	4.846596957	4.729906082	4.594062806	4.778206587
ACSM6	4.882190228	4.978855849	4.647835732	4.483124018	4.468405247	4.529243112	5.076852799	5.22053814	4.484974623	5.105742217	4.991279841	5.220328808	5.126438856	4.819887638	4.428881169	4.87409854	4.557035923	4.396113157	4.647388697	4.480147362	4.786646605	4.727016926	4.755340696	4.659159422	4.627456665	4.448540926	4.819765806	4.463129282	4.435528755	4.433901549	4.591425658	4.565501452	4.742154598	4.675641298	4.69166112	5.072608948	5.254900694	4.828397274	4.342200637	4.479644061	4.562224389	4.607887745	4.637850046	4.405932188	4.451367378	5.011279822	4.463869333	4.437809944	4.273106098
ACSS1	9.699690184	9.751744112	9.676423552	9.544900578	9.383212886	9.663170022	9.555749895	9.562551657	9.412475587	9.755576136	9.753576914	9.711179254	9.692334652	9.413021722	9.461425779	9.783582687	9.49350373	9.20222187	9.245937346	9.930964788	9.763529141	9.59878651	9.425319352	9.62745587	9.205341655	9.377050082	9.306881746	9.135090987	9.288169705	9.097012362	9.179317632	9.068169751	9.533003015	9.556287924	9.091873327	9.476992767	9.468887649	9.49496651	9.293041704	9.149520399	9.083948929	9.164189021	8.919991972	9.333946546	9.361643791	9.669876735	9.420433842	9.620511852	9.388165951
ACSS2	11.49412537	11.38573695	11.15243054	10.8977828	11.27496481	11.20405102	11.21824455	11.06507063	10.91630793	11.14986372	11.30866385	11.1716013	11.22685433	11.28224469	10.353971	11.26150799	11.08521748	11.28717089	11.39122391	10.89838982	11.40075589	11.40555382	11.24407101	11.23874045	10.90134859	11.36244679	11.43680573	10.6419301	11.09425449	10.63364792	10.78130388	11.2561245	11.08905459	11.13784933	10.73263121	11.10642004	11.17743254	10.85900212	10.82298613	11.39577198	11.3474145	10.89453459	11.17969513	11.22050381	10.48588562	10.37520504	10.51051617	9.190628528	10.65166187
ACSS3	5.236337662	5.039585749	5.404433727	5.389276187	5.257778406	5.225169182	5.091639201	5.40262572	5.558750789	5.276979605	5.398139477	5.194651127	5.395150661	5.436329524	5.557696819	5.357856274	5.377757549	5.237966378	5.436908086	5.632325173	5.055996259	5.262315114	5.134154161	5.284458478	5.272756577	5.158403317	4.987451077	5.074097315	5.246660709	5.359226942	5.311046521	5.151797851	5.273711046	5.229287783	5.251664798	5.350099246	5.018844128	5.563315709	5.18401591	5.09259812	5.271372795	5.463803133	5.021847725	5.365617275	5.47311457	5.666926861	5.501741727	5.64422067	5.426220258
ACTA1	5.618749618	5.510917504	5.512053013	5.608610153	5.597041925	5.398926576	5.619672934	5.244351069	5.376100381	5.411112785	5.489747365	5.621964773	5.562544823	5.610762437	5.537897428	5.690400601	5.773927212	5.888756116	5.836719831	5.7910827	5.775334835	5.714310964	5.429620584	5.675199032	5.627969742	5.619253794	5.596124967	5.639785926	5.568646908	5.797415416	5.819743315	5.507887999	5.545800527	5.602226257	5.634573778	5.631783962	5.689457257	5.417374929	5.561392625	5.521415552	6.015648047	5.848744551	5.61428992	5.758927186	5.554208914	5.557985147	5.491706689	5.385392348	5.665063222
ACTA2	7.071105321	7.089028519	7.137050151	9.42558654	7.891584555	7.840225857	7.230113666	7.550819875	7.859959603	7.46903928	7.49689404	7.588294189	7.460440794	8.107357342	8.121252538	7.800676506	8.213524817	8.058996201	7.940450985	7.441351415	7.740141074	8.022884211	8.340307076	8.527141094	8.788944246	7.606059073	7.994660536	8.509814422	7.849703311	8.757181326	9.06205543	7.160511177	8.129521689	8.15693426	7.477206547	7.88000218	7.964357058	7.560474394	8.423950354	8.574484667	8.120106221	9.083336194	7.139098486	7.482317608	7.735689322	8.604957262	9.120880921	8.556711992	8.047380606
ACTB	12.89415185	12.80210845	12.9868633	12.94955063	12.9008193	12.87801774	12.96199592	12.8051761	13.0555404	12.83885002	12.90635141	13.07933505	12.75574764	12.95298704	13.10639207	13.07202498	12.99256643	13.09677871	13.032444	13.04922009	12.85004711	12.9291927	12.8945179	12.82533995	13.07709313	12.8299977	12.99273205	13.24178012	12.97026777	13.28807036	13.08902836	12.92908414	13.01980861	13.02936681	13.14719502	13.18535566	12.96463156	12.99467882	13.16118463	12.91253615	13.11700646	13.15858698	13.20964813	13.00688283	13.15339995	13.0648106	13.11010679	13.13155635	13.0487512
ACTBL2	3.847455621	3.935659766	3.812349081	3.815836072	3.801290393	3.787635327	3.886962414	3.875993252	3.902168751	3.863988757	3.927054167	3.803219557	3.837089658	3.849422455	3.871913791	3.798679352	3.689088941	3.887764216	3.797821641	3.88189435	3.78048873	3.784977555	3.972370267	3.942059279	3.978168726	4.007918119	3.993972302	3.951195002	3.93743515	4.046889663	3.892949939	3.998907567	4.105872751	3.94933641	3.965349555	3.848266363	3.762927652	3.81335783	3.865416289	3.947333575	3.883770466	3.704703093	3.713255763	3.648116827	4.000045896	3.81776464	3.850038767	3.752643466	3.826704383
ACTC1	4.193659306	4.176176548	4.199163914	4.083387613	4.163200021	4.09496522	4.370726824	4.129505635	4.302433491	4.19685173	4.142784119	4.064604998	4.17908144	4.162827015	4.122903109	4.077005267	3.958053351	3.904379011	3.914319516	3.932793498	3.648164869	3.802663446	4.298885584	4.189000726	4.156437636	4.194365979	4.18231988	4.238200188	4.080782414	4.099328518	4.238752842	4.364525795	4.171952248	4.140087128	4.126348734	4.150122285	4.056890011	4.000415802	4.052136422	4.075475693	3.842199087	4.161681414	3.689495564	3.82446003	4.129494191	4.104374171	4.130863309	4.028558731	4.319708586
ACTG1	12.65985928	12.59229756	12.74151554	12.81502819	12.75225926	12.68815231	12.71160507	12.60967674	12.79528141	12.72000294	12.7031332	12.87348461	12.59802952	12.68753071	12.82325669	12.80775375	12.79952011	12.88709831	12.93141747	12.78262596	12.72604084	12.67157898	12.90709057	12.83692894	13.01955414	12.76225929	12.76156902	13.00104523	12.80504913	13.1650341	12.98543797	12.82119751	12.78594399	12.76295414	13.11414871	12.92419662	12.79187832	12.76963043	12.968227	12.73102703	13.00850143	13.00894737	13.02610149	12.8765131	12.89983578	12.74417896	12.70678863	12.84912147	12.74250565
ACTG2	6.416252136	6.370901203	6.096579075	7.956171131	7.280746268	6.63531189	6.202792168	6.521974993	7.191647053	6.355196381	7.686694432	7.411895561	6.395138454	7.471617412	7.368532181	7.004963875	7.6040555	7.512614441	7.474756241	6.91394949	6.793904305	7.454868126	7.546377373	7.440977573	8.691248511	6.586594009	7.108944702	7.675113965	7.138351822	7.831467533	8.005293275	6.143584728	6.994516468	6.960039139	6.749660778	7.677299977	7.580615425	6.55129385	8.133217431	7.551070309	7.373854637	9.016347217	6.167422199	6.779667568	6.790943241	7.88238821	7.497067261	7.582906532	7.372462559
ACTL10	5.883329868	6.132040024	5.617063046	6.013617992	5.933479309	6.022545815	5.731270313	5.375559807	5.642960548	5.483983994	5.570627689	5.4219594	5.878752232	5.352666855	5.59910059	5.543136597	6.48477459	5.954585075	5.982310295	6.309753895	6.121901512	6.023958683	6.203310013	5.900000095	6.484780312	5.73043108	5.600077629	6.732934475	5.695137024	6.352889061	6.689382553	5.651534557	5.907414913	5.675773621	5.858916283	5.607872963	5.686365604	5.406620026	5.919295788	5.718319416	6.07852459	6.298218727	5.855327606	6.487752438	5.85656023	5.966508865	6.431818962	5.674679756	5.710322857
ACTL6A	10.63127041	10.47484493	10.53069496	10.72217083	10.31770897	10.323349	10.58921432	10.95172977	10.24798584	10.79036427	10.49132729	10.71593857	10.50423145	10.60774136	10.70760441	10.41446877	10.61680031	10.64407063	10.60471344	10.49499416	10.51280117	10.69589901	10.54708481	10.15068054	10.40700912	10.12513065	10.41673088	10.39918137	10.40088367	10.66492653	10.34369278	10.45192909	10.66617107	10.46554947	11.10378551	10.49444389	10.7314291	10.79778767	10.43508053	10.35442924	10.72797394	10.66295338	10.77726078	10.53314304	10.11741829	10.27527332	10.39385891	10.38924026	10.04282284
ACTL6B	4.004410744	3.960174799	4.168280125	4.012805462	3.872415304	3.871156693	3.947792053	3.934175968	3.927732468	3.828024626	3.954761744	4.060758591	3.972488403	3.917653322	3.887396097	4.059703827	4.178069592	4.105059624	4.095191956	4.356611252	4.036450386	3.951104879	3.941827774	3.978404522	3.975049973	4.037858009	3.901343584	4.072140694	4.131624222	4.013225555	4.175803185	3.980485201	4.167618752	4.04006958	4.088066578	3.903984547	3.999065876	3.823849678	3.878981113	4.101954937	3.966921806	3.988935947	4.047902107	4.196006298	3.9544487	4.005832672	4.046617985	3.81064415	4.00197506
ACTL7A	4.174895287	4.086997986	3.897031546	3.848726273	3.882615805	4.176281929	3.993467569	3.792778254	3.941776037	4.054524422	3.90341568	3.975615263	4.08498764	4.149182796	3.869247198	3.861744642	4.007204056	4.016716957	3.896529198	3.901749611	3.974828482	4.19068718	3.912636995	3.976091623	3.918113947	4.0572896	3.966602325	3.909138441	4.009836197	3.877531767	3.990636826	4.048195839	3.957356691	3.994554758	4.094894409	4.007347107	4.037405014	3.885878563	3.95494175	3.997098207	4.082871437	3.860792398	4.082385063	3.826147318	3.879120111	3.944024801	4.025188446	3.82216239	4.173797607
ACTL7B	5.707898617	5.928113937	5.944126129	5.756619453	5.928383827	5.576339722	5.774354458	5.385384083	5.595153332	5.548611164	5.802821159	5.845689774	5.395405769	5.561818123	5.588937759	5.4594841	5.704068661	5.750729084	5.833188534	5.502255917	5.728795052	5.810103893	5.577206135	5.717401028	5.802444935	5.499169827	5.727138996	5.73632431	5.634552479	5.606075764	5.71125412	5.500598907	5.67111063	5.523471832	5.636528969	5.697750568	5.710874557	5.551967144	5.738896847	6.166227341	5.832680225	5.96429348	5.85182333	5.388561726	5.694301605	5.692611694	5.468569279	5.567783356	5.556732655
ACTL8	6.076401711	5.651562691	5.244887352	5.388738632	5.421861172	5.231379986	5.011959076	5.073297501	5.765871048	5.035604954	5.10640049	5.077504635	5.250092983	5.867641926	5.754629135	4.863059998	6.313154697	5.679357052	5.718487263	5.760032177	5.664657116	5.758388042	5.68908596	5.392411709	5.313677788	5.067577362	5.178225994	5.666077614	5.538888454	5.930588722	5.711556435	5.540888309	5.498865604	5.393664837	5.78441	5.383718967	5.981528282	5.255189896	5.142217636	5.020803928	5.29944849	5.743102551	5.597603798	5.864991188	5.328374386	4.980948925	4.961826324	5.242856503	6.231516838
ACTL9	4.358298302	4.289314747	4.036260605	4.186354637	4.381033897	4.289886475	4.125718594	4.120229721	4.010629177	4.22914505	4.132922649	4.283519745	4.067201138	3.930457354	4.210837841	4.025021553	4.686004639	4.400688171	4.484598637	4.295752525	4.461748123	4.408233166	4.216108799	4.237931728	4.139041901	4.305214882	4.14616394	4.236631393	4.225349426	4.207866192	4.080039978	4.067367554	4.209325314	4.128541946	4.627568245	4.361677647	4.213465214	4.269680023	4.374833584	4.326450825	4.615417957	4.421614647	4.197843075	4.622049332	4.239353657	4.165065289	4.186069489	4.091042519	4.254850864
ACTN1	7.494710104	7.522895847	7.411418234	7.847836324	7.447674546	7.394830602	7.600161007	7.422275509	7.971945627	7.540094751	7.515412058	7.671189751	7.61986208	7.738753727	7.999379225	7.498413256	7.827412367	7.665659802	7.656184537	7.62795278	7.479521752	7.520189694	7.449103731	7.404277801	7.721538271	7.458192894	7.43937431	7.683935507	7.629135541	7.665670872	7.694407259	7.56855246	7.636761937	7.56261989	7.673496076	7.904710703	7.770083462	7.7467274	7.6871749	7.534157821	7.670419351	7.891694921	7.765999964	7.806011302	7.697810309	7.732585635	7.942201818	7.985277721	7.705471992
ACTN2	4.154425025	4.089665413	4.000478546	3.977660219	4.009435415	4.165060162	4.252654433	4.024464488	4.069844087	3.987308224	4.197766344	3.996572455	4.059130867	4.123518348	4.015970111	4.060497523	4.014401873	3.926808675	3.958611608	3.860065778	3.865671754	4.015505075	4.193954667	4.124890447	4.060379585	4.073569775	4.131999533	4.15693295	4.069386045	4.105123838	4.083395203	4.163712581	4.019161701	4.10384651	3.973119338	4.118481318	4.154049794	4.010702213	4.049922784	4.07129089	4.055457075	4.073507905	3.92522041	4.081583301	4.040449182	4.105381171	4.071088354	3.970989863	4.15945518
ACTN3	3.908553839	3.823192835	3.852851152	3.90118289	3.907226801	3.864231586	4.095984936	4.224347115	3.994444132	4.100499153	3.780616522	3.913683653	3.987280607	3.836777925	3.888459444	3.925439119	4.10578537	4.109917641	4.055622578	3.95185113	3.981937408	3.993898869	3.811566114	3.95185113	3.93031311	4.049809456	4.196275234	4.391432285	4.144898415	3.948964596	4.171994209	3.996587992	4.041575909	3.870424986	4.204016685	4.038329124	4.040198326	4.007796288	4.023072243	3.955438852	3.909152985	4.005415916	4.208859444	4.003248692	3.909358501	3.889226675	4.013301849	4.238264561	4.260852814
ACTN4	10.15951672	10.06217718	9.843361186	9.933407018	9.93891611	9.980303288	9.99773941	9.70203743	10.11041098	9.715304755	10.04025955	10.14155388	9.780384636	10.06750736	9.717456913	10.11941872	10.06403789	10.04766283	10.02866573	9.726236725	10.08037548	10.09225254	9.798134803	9.977847004	10.00605974	9.824646854	9.82219515	10.25484247	10.00583696	10.23807545	10.2594491	9.989206408	9.884693909	10.0027832	9.950064755	10.14847278	9.998620033	9.803508377	9.905032635	9.75724001	9.861430169	10.06295767	10.0109252	9.991777516	9.963030146	9.660939503	9.99065132	9.642955304	10.01848908
ACTR10	10.34213591	10.385746	10.40545368	10.40460968	10.34003353	10.36490917	10.73243046	10.58356143	10.43053913	10.47913122	10.72603798	10.65504885	10.49226666	10.49305677	10.45063305	10.44692469	10.27633953	10.33258104	10.24419832	10.23438311	10.21091461	10.36215162	10.25239802	10.26640511	10.31895733	10.24153233	10.16501522	10.44657373	10.27305889	10.46034479	10.36919594	10.26262379	10.40798426	10.42304039	10.74112749	10.44451523	10.43325663	10.58774185	10.23491812	10.26535463	10.21189689	10.41524124	10.26463795	10.17346573	10.32626629	10.21972895	10.21982527	10.22142267	10.17091322
ACTR1A	9.523885727	9.42520771	9.427840805	9.401040267	9.434714509	9.494761944	9.397821999	9.42596693	9.724121667	9.414095116	9.396151733	9.42710743	9.476878166	9.361913109	9.499122619	9.56738987	9.523530197	9.494075204	9.589663315	9.458726883	9.594221115	9.507738877	9.565593243	9.324917221	9.67311344	9.40528736	9.526891709	9.491066741	9.4792593	9.554873181	9.611819459	9.461006736	9.450507927	9.411417485	9.463611031	9.72439537	9.609084892	9.280149842	9.614315605	9.484270097	9.468145943	9.656824685	9.565332603	9.501800538	9.558578109	9.485552215	9.618207167	9.550354958	9.676011086
ACTR1B	9.50169754	9.533119679	9.242789269	9.245527745	9.467898369	9.591978073	9.093035698	8.801895142	8.95638895	9.183724404	8.982774258	8.834896565	9.40455389	9.149180412	8.790706158	9.291500092	9.478259087	9.649586678	9.675347807	9.35251236	9.610574722	9.466674805	9.592178345	9.455469132	9.494933129	9.638814926	9.641950608	9.312852383	9.64745617	9.332651139	9.415588379	9.770827292	9.486021042	9.565490723	8.919581414	9.241522789	9.382237434	9.132761002	9.364522934	9.609839916	9.642698765	9.487637997	9.543548108	9.7432065	8.908174992	9.336665154	9.192431927	9.078622342	9.222430706
ACTR2	9.858215722	9.644141414	9.848724235	9.768101475	9.886183739	9.559728926	10.2245988	10.29326352	10.29158635	10.24390927	10.09348761	10.32046656	10.18151817	10.10310169	10.15127771	9.754841286	9.614395532	9.994626305	10.00911654	9.63687886	9.543803259	9.699636784	9.990196834	9.80634386	9.867284124	9.699891436	9.734645022	9.742721861	9.740268231	9.905623696	9.760337918	9.750827312	9.72565417	9.663445688	10.37210404	10.20294606	10.19931316	10.30073283	9.864325611	9.583422186	9.838802663	9.668755619	9.967368927	9.576309832	9.916688789	9.597703326	9.788366966	9.854137008	9.791098942
ACTR3	12.07694721	12.03995037	12.10353899	12.22764063	12.06926108	11.95781899	12.32792759	12.27392769	12.44672489	12.18757248	12.26393319	12.40461159	12.06211377	12.20116568	12.57986307	12.15846968	12.14233685	12.21281242	12.10621786	12.21213961	12.06041336	12.07082605	12.14057732	12.10046769	12.22302866	11.98193693	12.09069681	12.43778372	12.1285491	12.46179915	12.28373146	12.07299471	12.13367558	12.13177204	12.58316565	12.34567881	12.19188786	12.32296467	12.34842682	12.0009532	12.09447813	12.16087723	12.1652031	12.02939558	12.42021466	12.21746063	12.21918106	12.39755488	12.19402457
ACTR3B	7.522474766	7.765806198	7.436257362	7.645828247	7.580966473	7.450954914	7.94413805	6.921604633	7.574685574	7.099452972	7.41159153	7.27105999	7.280314922	7.723665714	7.517720222	7.653124809	7.569116592	7.669682026	7.71072197	7.738066196	7.702583313	7.317072868	7.687431812	7.236494064	7.814013958	7.505675316	7.370025635	7.726463318	7.687039852	7.420736313	7.808794022	7.749840736	7.747065544	7.774991989	7.281790733	7.794173717	7.566211224	7.563605309	7.469910622	7.330352783	7.407385826	7.424818516	7.765015602	7.586721897	7.466217041	7.758701324	8.028232574	7.478598118	7.856699944
ACTR3C	8.127132416	8.119703293	7.865431786	7.867673874	7.428413391	8.197071075	7.913143635	8.155241966	7.914092064	8.175314903	7.417498589	7.645791531	8.178411484	7.281992435	7.88253212	7.767591	7.827750206	7.517466545	7.532976151	7.541124344	7.815247059	7.902230263	8.271939278	8.299017906	8.225338936	8.155248642	8.001848221	8.436016083	8.208042145	8.448612213	8.579017639	8.491909027	8.335395813	8.328517914	8.266716003	8.119356155	8.189054489	8.075936317	7.905679703	8.096951485	7.853402138	8.260418892	8.101839066	8.147659302	8.007555962	7.553052902	7.225854874	7.048758984	7.990989208
ACTR5	8.879433632	9.092039108	8.932969093	9.043938637	9.0239048	9.218156815	8.49754715	8.645132065	8.758541107	8.707511902	8.487649918	8.332948685	8.875458717	8.716731071	8.81994915	8.888667107	9.007064819	8.824511528	8.823273659	9.143275261	8.832131386	8.868097305	8.687919617	8.995110512	8.938946724	8.942497253	8.660617828	9.030443192	8.782347679	8.980974197	9.182012558	8.872262955	8.914335251	9.271892548	8.466371536	8.394014359	8.455456734	8.935547829	8.939847946	8.929035187	8.654684067	8.968137741	8.55195713	9.274697304	8.91754818	9.328118324	9.075491905	9.500642776	9.08394146
ACTR6	8.738688151	8.631065369	8.702401161	8.576654593	8.563654264	8.69897906	8.783694585	9.112864178	8.346551895	9.020053228	8.894622167	9.100139937	8.669351578	8.915032069	8.737851461	8.775962829	8.709182739	8.901786485	8.821213405	8.578683535	8.788318952	8.898371062	8.62819767	8.506485939	8.361715158	8.585874239	8.750190099	8.555158298	8.491242091	8.734747569	8.329186757	8.633509954	8.721061389	8.678905169	9.058730762	8.612451553	8.7353398	8.741688411	8.528752645	8.682978948	9.079949379	8.561391354	8.915884971	8.487790744	8.567979177	8.502309481	8.367723465	8.393982252	8.420275052
ACTR8	9.185991288	9.500353813	9.0864501	9.088375092	9.053542137	9.319971562	9.369446755	9.256359101	9.158189774	9.328989506	9.267885208	9.187614918	9.38260746	9.273688794	8.979700089	9.037511349	9.165574551	9.054839134	9.216950417	9.02908659	9.209223747	9.332512379	8.9380579	9.037734509	8.973621845	9.054859638	9.040237427	9.047049999	9.080813885	9.15826273	9.167521954	9.256137848	9.311173439	9.206508637	9.092195034	9.1587286	8.971340656	9.104249001	8.924520493	8.897232056	8.939987183	8.779280186	9.051659584	9.208114148	8.875551224	9.217948437	9.111876011	8.998254299	8.926288605
ACTRT1	3.89941144	4.126155853	3.853188753	4.119843006	3.82036376	4.02940321	3.850137949	3.815988779	3.926555634	3.951740026	4.206309319	4.124861717	3.930811644	3.757051229	3.842419147	3.769908905	3.94303441	3.653966665	3.951575994	3.845970154	3.93468833	4.160676003	3.949928522	3.744769335	4.026792049	3.97251749	4.027852058	3.877753973	3.900890589	4.06467104	3.874363899	3.816598177	3.810587883	3.853477716	4.013128281	3.962285519	3.851343632	3.864778757	3.963489294	3.877106667	3.781926155	3.890847683	3.710541248	3.894289494	4.104990959	3.922123671	3.852663517	3.871456861	3.867151976
ACTRT2	4.069649696	3.998282909	3.935636044	3.961282969	4.050301075	4.011805534	4.013082504	3.929623604	3.750329018	4.00390625	3.804081202	4.262950897	4.086299419	3.910131693	3.920267344	3.989785671	4.158400536	4.241376877	4.089715004	4.304384232	4.02989006	4.190510273	4.021136284	4.046601772	4.089733124	3.877981186	4.123683929	4.215559006	4.069860458	3.949987888	4.029419899	4.002298355	3.859863281	4.049057007	3.949878931	3.880047083	4.025639057	3.899128199	4.12385273	4.086405754	4.334654808	3.994904041	4.080986023	4.309818745	3.874446154	3.88980937	3.920680046	3.912971497	3.979773998
ACTRT3	6.700303555	6.569358349	5.878388882	6.327194691	6.545383453	6.35699892	6.274695396	6.189987183	6.534832478	6.358142376	6.665453434	6.384563446	6.752953053	6.352662563	6.36026907	6.592843056	6.249381542	5.953141212	6.316847801	6.241642475	6.778858185	6.784983635	6.347313881	6.381322861	6.195386887	6.630383015	6.873524189	6.851682663	6.613366127	6.736381531	6.989984035	6.448636532	6.472998142	6.545251369	6.590992928	6.486465931	6.236714363	6.472392559	6.575364113	6.224711418	6.497079372	5.975090504	6.086414337	6.511703968	5.94780302	6.104146481	6.098378181	6.36177063	6.116876125
ACVR1	6.876456738	6.899417639	7.137596129	7.254529595	7.084170938	7.099960924	7.095236301	7.666045071	7.888747095	7.442352653	7.206187248	7.188786507	7.339467644	7.357469678	7.858555316	6.936911344	7.25917983	7.463333608	7.572220445	7.117620945	6.87726605	7.153565169	7.030084253	6.77084136	7.186674952	6.875782728	6.888896345	7.068593263	6.891985654	7.139049887	6.679428934	6.885825872	7.029598714	7.145336033	7.474177122	7.431750775	7.244387388	7.438567042	7.059805751	6.967859149	7.392715574	7.333406924	7.45398736	7.141143082	7.709448576	7.443001866	7.535954832	7.72123015	7.520398377
ACVR1B	7.922178936	7.795275591	7.684891701	7.405587292	7.623311235	7.831326866	7.932123756	8.311408425	7.434243583	8.069810295	7.997261429	8.135560895	8.08233614	8.240007305	7.185876275	7.788793087	7.563678647	7.752759076	7.639074707	7.449013043	7.77199955	8.059043693	7.50277319	7.361078835	7.439095783	7.702828504	7.863469315	7.145758819	7.570006657	7.220514583	7.24230318	7.589627934	7.517060756	7.56507864	7.518346024	7.918293381	7.972574519	7.840428161	7.388812829	7.71463976	7.752464105	7.290693187	7.643813705	7.773964119	7.098820972	7.231788635	7.205694579	6.632355785	6.907104874
ACVR1C	8.469344456	8.625510853	8.596813837	7.503536701	8.37272056	8.307204406	8.340981642	8.856784663	7.356793563	8.838150024	8.363966147	8.262328943	8.546642462	8.360105356	7.200570265	8.219120503	7.561429342	8.496101063	8.476241589	8.047143936	8.455667814	8.686695576	8.276408831	8.49505329	7.184672833	8.402275085	8.670026143	6.597319285	8.04743131	7.051750819	6.749664307	8.375557105	8.520298322	8.518867652	7.271722158	7.149662812	8.350476265	8.497032643	7.019846757	8.375548363	8.428655783	7.034490268	8.721486411	8.252058506	7.325867176	7.091604709	6.54244264	5.186146418	7.273453076
ACVR2A	10.48435656	10.45500342	10.37873554	10.08500497	10.47698402	10.58957895	10.51134173	10.80043983	10.0242068	10.7028354	10.58545907	10.60808945	10.6517849	10.45360629	10.00221539	10.43357118	10.0868543	10.49868075	10.474075	10.2975537	10.39047432	10.53928375	10.43337027	10.59935411	10.12638601	10.52343972	10.46086089	10.15209961	10.40608374	10.33587551	10.15215333	10.47600428	10.4886055	10.53767872	10.28178215	10.29701869	10.47128868	10.66957061	9.932627519	10.40606626	10.50257746	10.16676458	10.50461038	10.33931669	9.949830532	9.899111747	9.811251481	9.205867291	9.975686391
ACVR2B	7.61995101	7.6869061	7.40261221	7.44119978	7.663115502	7.543334484	7.783515692	7.374646187	7.320672989	7.591178417	7.688062906	7.809319258	7.757520438	7.541781664	7.016484499	7.690815211	7.700368404	7.513705016	7.678750515	7.52199316	7.874630213	7.622408391	7.553544998	7.5843153	7.089632988	7.734544276	7.628319979	7.131556511	7.661867857	6.794425965	7.108337879	7.580583334	7.571631432	7.567511559	7.166073084	7.27067113	7.691339493	7.532548905	7.131782293	7.720406532	7.816919325	7.181392193	7.669990063	7.703773976	7.009092093	7.290923834	7.374013186	7.014492989	7.460251331
ACVRL1	9.855461597	9.912818907	9.67202759	9.81939602	9.9410758	10.11550951	9.799384117	9.536194803	9.983772757	9.707988262	9.749201299	9.716804505	9.977741242	9.573115824	9.597043992	9.948374747	10.00437451	9.800730706	9.86145401	9.650494576	9.94427109	10.05255985	9.987487793	10.06462145	10.54877329	9.892665387	9.816256046	9.674097537	9.536807062	9.79888582	9.953957081	9.703026294	9.806935787	9.966276645	9.372184277	10.31904888	9.724317074	9.360279083	10.17205572	9.704276083	9.779631614	10.52378893	9.577351573	9.672589779	10.34633493	9.946853163	9.606794832	9.183382511	10.27179766
ACY1	5.871593952	6.089290619	6.037794113	5.790253639	5.77499485	5.959918022	5.757024765	5.888719559	5.632899284	5.692198277	5.961220264	5.786873341	5.827450275	5.919255257	5.579225063	5.957383633	5.451191902	5.592262268	5.694753647	5.553184509	5.93019104	5.850148201	5.790206909	5.762842178	5.628950119	5.760100842	5.866376877	5.755239964	5.702331066	5.826228142	5.450446606	5.735435963	5.780487061	5.993227482	5.430530071	5.739761829	5.899871349	5.675854683	5.804338455	5.745272636	5.253349304	5.456377029	5.722706795	5.695645332	5.397686005	5.476571083	5.691347599	5.432414055	5.274695873
ACY3	6.45193545	6.717271646	5.871748448	7.005162239	6.267639955	6.121339639	5.892230352	5.702554861	6.44149367	5.889810086	5.81433773	6.110703627	5.829086463	5.697307428	6.512670835	6.314572175	7.082917214	5.939667861	6.356487751	6.054548899	7.107453028	6.704558373	6.788353125	5.76745987	7.911881447	6.755785465	6.83957545	6.433303515	6.15549469	6.295837561	6.510301908	6.18431139	6.191810608	5.871756236	6.188187917	7.816237132	6.661832491	5.647525946	7.395502249	6.758566856	6.883242289	7.72552379	6.402184963	6.280522506	6.328255495	6.56267643	7.079851151	5.769706567	6.287289778
ACYP1	11.6631794	11.79458523	11.60669708	11.41464138	11.52844524	11.52982712	11.35679913	11.35287476	11.07529449	11.31902695	11.43918991	11.42856407	11.40572453	11.45993233	11.11753845	11.66798973	11.50515938	11.39568996	11.49680328	11.51340103	11.56975174	11.60529041	11.53931808	11.78893661	11.15470982	11.66322517	11.49574947	11.33920765	11.59584045	11.50500488	11.39629555	11.51549911	11.94126987	11.84286404	11.24773979	11.0819149	11.4546566	11.88917732	11.27050209	11.45748425	11.25629139	11.00936699	11.40442085	11.64739513	10.90416431	11.28679085	11.2997551	11.23923302	11.20610237
ACYP2	8.57064724	8.868203163	8.645921707	8.618457794	8.940832138	8.374811172	7.407872677	7.908641815	7.462862015	7.757411957	7.462018013	7.604244232	7.681383133	7.861679077	7.912453651	8.236916542	8.576883316	8.309139252	8.315174103	8.548592567	8.972933769	8.59582901	8.128091812	9.054769516	8.587871552	8.508691788	8.569872856	8.524644852	8.656449318	8.604404449	8.77227211	8.444500923	9.109630585	8.899774551	8.11786747	7.057863235	7.155388832	8.179667473	8.695419312	8.928901672	8.665904999	8.402812958	8.164266586	8.255836487	8.994285583	8.542876244	7.834674835	8.596691132	8.581079483
ADA	6.380320549	6.8349154	7.71455431	7.300645351	7.119011641	7.275316954	6.251122236	6.250971795	8.537949085	6.370245934	6.559033155	6.259095908	6.758304358	6.800726891	8.362921238	7.189826966	7.352133513	7.141987324	7.17402792	8.562705517	6.735479117	6.443995237	7.283803702	7.03534627	7.31048441	6.921682358	6.541430712	8.041922093	7.404163361	7.263582468	7.858970881	7.212222576	7.056561947	6.89042306	6.672278882	6.538253069	6.674771309	7.237781048	8.327167988	6.828399897	6.502889872	7.283516407	6.794456482	7.597484827	9.121233941	8.957449913	8.084701061	9.361586569	8.985828877
ADAD1	4.152585506	4.148295879	3.996991873	4.161971569	3.953103065	4.038217545	4.265767574	4.178564548	3.986707449	4.200971127	3.991301537	4.020964146	3.978819609	4.137720108	4.124486446	4.433472157	3.806024075	3.604198217	3.718169451	3.617598534	3.745011568	3.858417749	4.209227562	4.389379501	4.073695183	4.182035923	4.209933281	4.118975163	4.318984985	4.26642704	4.170023441	4.081851959	4.180064201	3.94247961	4.33069706	4.267073154	4.034284592	4.43141222	4.013341904	4.092893124	3.721639633	3.764646053	4.349349499	3.554636717	3.948597908	4.189243793	4.124215603	4.008899689	4.179489136
ADAD2	5.184906006	5.671454906	5.448952675	5.288912773	5.407936573	5.312722206	4.854231358	5.188332558	4.919857979	5.501613617	5.087620735	5.278789043	5.154671192	5.130479813	5.286634922	5.193928242	5.742841244	5.725418568	5.53377676	5.653539181	5.735863209	5.751154423	5.210555553	5.108305931	5.34437418	5.236695766	5.262061119	5.106193542	5.748361588	5.113020897	5.226993084	5.225615978	5.276011944	5.069294453	5.440288067	5.276699066	4.937861443	5.272855759	5.65388155	5.63133049	5.695682049	5.463941574	5.463035583	5.500215054	5.295493603	5.232652664	5.210870743	5.46070385	5.359784126
ADAL	6.977005196	7.199520779	6.781398201	7.100882912	7.073278904	6.682562256	5.770504856	6.732927227	6.093270493	6.684935188	6.022843933	5.888634205	6.615458298	6.882592773	6.18037405	6.274791717	7.17333107	7.033397484	7.151892185	6.674807453	7.168462467	7.129776001	7.06172781	6.794709683	6.762146473	7.168948364	7.068557262	6.027947617	7.15963068	6.066666508	6.098929024	7.132034111	6.840091991	6.681556034	5.939760876	6.366063404	6.563605404	6.324822998	6.730762768	7.114143276	7.03261261	6.730556107	7.153630734	7.20374546	6.416296101	5.784824944	6.60875597	6.217481995	6.421384811
ADAM10	9.105302334	8.683482885	8.673106909	8.744689226	8.644973517	8.742613792	8.988223315	9.12663126	9.083542347	9.061849117	8.895677567	8.72783494	9.027845383	8.989867926	8.990550518	8.678595543	8.730630398	8.834400416	8.928742409	8.575028896	8.710833073	8.999120236	9.110567093	8.52916491	8.849638224	8.79914856	8.839482069	8.646074891	8.58271122	8.672746658	8.447862148	8.721258163	8.679079771	8.64441061	8.752179146	9.135512352	9.268209219	8.768905401	8.582988858	8.565449	8.962872744	8.791179657	8.967724562	8.680945635	8.611344338	8.650995493	8.78711009	8.815692902	8.618534923
ADAM11	4.900521914	4.875029087	4.863195578	4.986340046	5.032046795	4.856961568	4.741355896	4.74198707	4.661375205	4.680501779	4.700940291	4.839422703	4.805137634	4.89757061	4.839000543	4.751511415	5.021475951	5.160518646	5.161370119	5.079114755	5.121886095	5.183282693	4.640818755	4.783406258	4.764100869	4.826732476	4.821087519	4.941311677	5.117429574	4.663230737	4.789065997	4.761517684	4.838685513	4.834620953	5.004588922	4.687955698	4.828019619	4.714026133	4.790148735	4.902964433	4.969054699	4.982955456	5.112817287	4.996295293	4.810225169	4.724212647	4.58100303	4.908071677	4.981652896
ADAM12	5.437531471	5.31333003	5.448280621	5.283608913	4.984027767	5.312567329	5.33515625	5.195526314	5.409078741	5.159151745	5.424384022	5.300118351	5.256865692	5.149549007	5.710880232	5.225849819	5.223234177	5.05771203	4.928446674	5.817273808	5.324360657	5.266983747	5.190731525	5.296546745	5.175074959	5.122897816	5.205087662	5.477398205	5.128505898	5.234131908	5.394249535	5.286955261	5.183463478	5.281991386	5.355756664	5.152085686	5.224790859	5.286926842	5.483622551	5.095832348	4.984832525	5.301805258	4.686005115	5.009894419	5.680766249	5.963711834	5.444838143	5.931249094	5.839101982
ADAM15	7.411727508	7.497477611	7.034356038	7.785652558	7.235324542	7.114479224	6.977831284	6.721247037	7.542679707	7.046540102	7.039817254	7.018925428	7.122117361	7.14757665	7.285803875	7.318745454	7.811682224	7.333156268	7.318667094	7.250109355	7.618790071	7.427809159	7.47396644	7.375142098	7.936374426	7.281236967	7.092117707	7.577378114	7.354547898	7.707726081	7.787928343	7.505513748	7.326177041	7.252607028	7.417132378	7.711330652	7.413437605	7.012766997	7.522640387	7.125958602	7.250064771	7.885397673	7.65263327	7.505224069	7.323540449	7.548828204	7.986363888	7.263708592	7.404030164
ADAM17	6.990413547	6.904655934	6.996097922	6.720823765	6.843870997	6.599284649	7.124940396	7.269226789	7.228304387	7.155158401	7.083667875	7.121088505	7.014414907	7.061738253	7.156924844	6.905481576	6.899728776	6.739082574	6.841845752	7.057278275	6.789514423	7.041268945	6.767464638	6.756093144	6.915731191	6.722038865	6.662544371	6.817385198	6.889990688	6.927610875	6.722373961	6.872598411	6.83296919	6.812711358	7.041372895	7.12518692	7.072946787	7.023913502	7.00314474	6.850133063	6.922963857	7.003968955	7.050891042	6.887760521	6.977790951	6.744751334	6.766510011	7.02212739	6.84379518
ADAM18	4.566395839	4.568877856	4.449795564	4.481710275	4.536782344	4.471553802	4.60150528	4.447003444	4.496467749	4.604273875	4.658909321	4.371560097	4.399520318	4.568564892	4.61147062	4.443507354	4.314725717	4.243871927	4.244167328	4.264614661	4.178901116	4.280986309	4.535237074	4.44495964	4.507038911	4.535759767	4.623484453	4.505064567	4.469617685	4.573322455	4.525260925	4.585514545	4.593507131	4.502909342	4.467582941	4.53928558	4.465506554	4.336477041	4.37863493	4.507615566	4.138304234	4.223852714	4.301249584	4.217577457	4.502682448	4.43735075	4.556285381	4.421480258	4.411549727
ADAM19	6.045630098	6.067311883	6.443111181	6.214879393	6.231720924	6.242557167	6.090697527	6.200099708	6.497107744	6.141524435	6.265679955	6.30545652	6.193924069	6.251713633	6.530172586	6.162777662	6.258879541	6.302761437	6.153749108	6.526321411	5.951541902	6.067848325	6.266355514	6.146608591	6.332531095	5.928981425	6.028462292	6.60933292	6.145044565	6.412214757	6.563440681	6.073653459	6.314708234	6.271722437	6.396651863	6.251276375	6.165307761	6.463621258	6.478945733	6.080684424	6.250918389	6.369857311	6.179508328	6.037806751	6.577959062	6.658117175	6.37182057	6.665670157	6.628694057
ADAM2	3.725550175	3.807949543	3.669507504	3.863198996	3.58562994	3.708909273	3.646466017	3.783199072	3.691913366	3.599559546	3.8945117	3.671021938	3.6580019	3.834146738	3.653634787	3.589573383	3.531880617	3.458302021	3.565539122	3.672292948	3.660575867	3.58249259	3.735131025	3.758546352	4.19659853	3.607767344	3.758750677	3.754544497	3.620541573	3.937206745	3.75799346	3.686719418	3.704856634	3.738805056	3.618012428	3.831388235	3.802909374	3.617702723	3.709132671	3.661063433	3.381800413	3.709490061	3.532184601	3.513535738	3.795754194	3.971485615	3.806019545	3.634282112	4.024607182
ADAM20	5.126077175	4.333043098	4.687696457	4.517225742	4.938951015	4.666049957	4.811721325	4.726993084	4.648276329	4.824514389	4.70007515	4.639223099	4.429865837	4.971498489	4.503436089	4.890491962	4.802847385	4.753203869	4.994995594	4.331766605	4.575372696	4.72664547	4.859937668	5.225757599	4.583890915	4.710991859	4.793547153	4.613823891	4.782230377	4.694843769	4.687696457	4.738133907	4.55612421	4.881049156	4.455759525	4.409518719	4.934705734	5.022315025	4.505290985	4.51013279	4.82699585	4.456793785	4.513857841	4.85177803	4.234230042	5.117764473	4.686299801	4.421541214	3.996826172
ADAM21	4.952293396	4.574357986	4.801473618	4.731404305	4.553711414	4.680348396	4.536393166	4.560162544	4.742948532	4.560115814	4.940894127	4.740958691	4.694621563	4.862422466	4.641484261	4.672798157	4.626857281	4.535792351	4.443500996	5.193414688	4.48000145	4.586645126	4.718073845	4.754836082	4.608638763	4.696699142	4.618192673	4.911711693	4.563708305	4.690088272	4.982391357	4.960808277	4.622582436	4.938732624	4.692242622	4.640300751	4.470987797	4.710661411	4.508718967	4.750893593	4.38097477	4.542874336	4.542528152	4.858440399	4.652749062	4.672798157	4.43948698	4.397115707	4.598184586
ADAM22	5.515611768	5.207154989	4.94577682	4.586134851	4.859238863	4.810485006	6.195779562	5.162136197	4.28805095	5.136777997	6.242632508	6.828841567	5.10193497	5.457667947	4.317534029	5.738206148	4.792917788	5.021056533	4.78265065	5.052440524	5.365498066	5.52135849	4.73535043	4.869126082	4.35191536	5.098827243	5.175503135	4.668147266	4.66027236	4.514982343	4.682490647	4.843624652	5.113297582	4.91959846	4.742195606	4.816642285	4.950663925	5.294562817	4.455980421	5.055558562	4.955416918	4.382842422	5.044286549	5.062739968	4.346880973	4.461503387	4.324472487	4.175582767	4.299895346
ADAM23	5.021360397	4.917963982	4.875627518	4.87208271	5.0042243	5.137742519	5.210345268	4.869594574	4.8953619	5.104119778	4.754302979	5.209649086	5.115172863	4.959661484	4.917730331	4.954241276	4.993684769	4.884165764	5.284082413	4.995628357	4.686938286	5.033970356	5.126189232	4.973618507	4.911942959	5.123214722	4.993862629	5.022245884	4.875900269	4.693540096	4.692138195	5.135092258	5.033182144	4.87718153	4.942465305	5.132328987	4.881631851	5.240512371	4.930633545	5.005406857	4.965181351	4.952001572	4.685576439	5.119107246	4.665077209	5.019989014	5.077847004	5.11089468	4.774602413
ADAM28	9.470872402	8.770104528	10.22324324	9.84526324	10.00104665	9.905254604	10.14670157	9.935500863	10.66075516	9.794848201	10.32279158	10.11569023	9.781224967	10.46027422	10.67621136	10.07730579	9.898522615	10.10507345	10.12416005	10.58278084	9.466170073	9.161895514	10.205724	9.823221923	9.002427816	9.800360918	9.570300341	10.43619657	9.8756783	10.03922057	10.26751375	9.485288143	9.814942836	10.10638189	10.0893302	9.595034838	10.25757527	10.42375183	9.660906792	9.54083395	9.748951913	9.07408762	9.680752515	9.677017689	10.7908895	10.56777692	10.00724721	10.56813288	10.78210735
ADAM29	4.040657997	4.270572662	4.070642471	4.158403397	3.986937523	4.092312336	4.360570431	4.134429455	4.146710396	4.024312973	4.117836952	4.099240303	4.179603577	3.989189148	4.118411064	4.101789474	3.865537643	4.118365288	4.055622578	4.020860672	4.076202393	4.361016273	4.044074059	4.120856285	4.139805794	4.062708855	4.107486725	4.269596577	4.047558784	3.962512016	4.172334194	4.07527256	4.22300148	4.081113815	4.248950005	4.112854481	4.052071095	4.12819767	4.164274693	3.986272335	4.097677231	4.065242767	4.254320145	4.196336746	4.195802689	4.364276886	4.057627678	4.243440151	4.007236958
ADAM30	4.449299812	4.881300449	4.531472683	4.486936569	4.412912846	4.507215023	4.496651649	4.480110168	4.331022263	4.496111393	4.628468037	4.380671978	4.703580379	4.562722206	4.552440166	4.474526405	4.334169388	4.283046246	4.325570107	4.396932602	4.447121143	4.619037628	4.415989876	4.429153442	4.68729496	4.398008823	4.700968266	4.367843151	4.666207314	4.554069519	4.760800838	4.590456009	4.680231571	4.972160816	4.710312843	4.391152382	4.439960003	4.379699707	4.265857697	4.573419094	4.190915108	4.270545959	4.099182129	4.26070118	4.075078011	4.417156219	4.300288677	4.428954601	4.365735531
ADAM32	5.067283154	5.322996616	7.127029419	6.161380291	6.40887928	6.346246719	6.256372929	6.181184769	5.61118269	6.401483536	5.993536949	5.842635632	6.084074497	5.956529617	5.529589176	6.389210701	6.230651855	6.012862206	6.340646744	6.773121357	5.789092541	5.447734833	5.26611042	5.836638927	6.744745255	5.64986372	5.663318634	5.887842655	5.394022465	6.442382336	6.325779915	5.678433895	5.715934753	5.764152527	5.879036427	5.288372993	5.016411304	5.192230701	6.523940086	5.993015766	5.390819073	6.999495029	4.890277386	5.508975506	5.558437347	5.468642712	4.70501709	4.629694462	5.37511158
ADAM33	5.340142863	5.445533378	5.308988741	5.736703396	5.628168515	5.655130795	5.197489602	5.26786777	5.325850555	5.251106739	5.321541105	5.35232033	5.42868369	5.460655212	5.349573748	5.465158326	5.569680044	5.707791124	5.641691514	5.449798891	5.650289467	5.498701027	5.727778639	5.714470795	5.797327552	5.465921743	5.43914611	5.376908439	5.700655529	5.403689044	5.511640515	5.454146249	5.424926656	5.497262853	5.25725443	5.448246206	5.61772544	5.277197157	5.626699856	5.701891831	5.688932248	6.080728769	5.354867186	5.699765239	5.273409707	5.608545508	5.626280478	5.616482394	5.620188304
ADAM3A	4.198512554	3.922046423	4.004822254	3.967972517	3.933984756	3.860094309	4.208295345	3.877026081	4.16875267	3.998232365	4.039109707	3.870388269	3.987280607	4.293376923	4.013736725	3.99178648	3.585359812	3.791554213	3.935428381	3.890832663	4.193954945	3.97124958	3.854869127	3.868244648	3.922046423	3.858697891	4.061009407	3.874792576	3.813640356	3.906218052	3.91765976	3.977031708	3.9047122	4.176319599	3.959532738	3.887891054	4.154183865	3.936714411	3.8977561	4.101954937	3.776088476	3.838835955	3.847173214	3.848176479	4.040205956	3.891046524	3.974767685	3.972279072	4.173872471
ADAM7	4.179819107	4.296736161	4.089469512	3.890132189	4.129801989	4.087850968	4.169166088	3.918035269	4.090756019	4.103498936	4.111083031	4.061738253	4.197870254	4.052223285	4.014116049	4.165741046	4.065325658	3.960325162	4.016485135	4.073511521	4.019888322	4.126177629	4.167222818	4.018800656	4.062032938	4.34864982	4.302162568	4.183679342	4.078642607	4.047813018	4.110337019	4.06435736	4.099059582	4.047896147	4.01239721	4.085110505	4.347147783	3.955528259	3.983665069	3.988725742	4.066078742	3.936045011	4.007072052	4.067538818	4.203174194	4.059973399	4.054920515	4.022055785	4.062995593
ADAM8	6.592764378	6.394153118	7.006912589	6.95665145	6.696806431	6.872626066	6.503482938	6.570884347	6.957488537	6.327870965	6.458758354	6.325246811	6.510444164	6.519036293	7.155504823	6.694841504	7.027138233	6.834104777	6.679205776	7.458292365	6.574787736	6.69809401	6.681770563	6.600922346	6.452433109	6.473892212	6.438290119	7.116876722	6.873843908	6.726919889	6.960617542	6.979563594	6.64589119	6.701226711	6.683791876	6.335687757	6.528737426	6.497047782	6.82555759	6.59456265	6.542362452	6.739576221	6.696404934	6.919681311	7.190637231	7.1916008	7.012758613	7.540545106	7.277465463
ADAM9	9.879655839	9.369916795	9.720326424	10.0525496	9.547961951	9.600631118	10.27630115	10.41869736	10.92659807	10.24527002	10.21114731	10.49732542	10.06195975	10.28525233	11.01208234	9.833857297	9.998169662	10.18126154	9.979373215	9.286704779	9.530050757	9.698453665	9.792545078	9.145890712	10.15245581	9.637063742	9.767717121	9.786040544	9.613620997	9.835662126	9.461633564	9.749005557	9.576629638	9.494388104	10.39072251	10.79443192	10.42651939	9.978214743	10.13788057	9.651697877	10.3110764	10.26732302	10.12710524	9.709728241	10.76188755	10.37258101	10.22176123	10.4458847	10.06011295
ADAMDEC1	11.27908916	10.80314903	11.79451618	11.76011753	11.85829983	11.56392555	11.71172981	12.02890396	11.12213745	11.96094055	11.81910972	11.84684391	11.694594	12.04818668	11.52547569	11.69645004	11.72920341	12.25997391	12.04648895	11.58814926	11.51007404	11.51265526	11.58215943	11.62480698	11.31859512	11.67583141	11.56893177	11.33098278	11.63316383	11.37663765	11.15502777	11.65032616	11.89288502	11.87985535	11.54398384	11.73611298	11.84368649	11.87559662	11.67675095	11.77925644	12.13245659	11.59994125	12.04109402	11.63926106	11.61742325	11.7355032	12.10147247	9.695477105	11.46173286
ADAMTS1	6.870939494	6.527326346	6.697490931	7.571907759	6.680583477	7.301800966	7.09369278	7.390796423	9.056621077	7.147774935	7.242776394	7.156325102	7.068342209	6.968237877	9.105298043	6.926181555	6.94690156	6.890566111	7.182491064	6.587127686	6.803328038	6.544125557	7.195883274	7.054610491	8.559381726	6.743150473	6.543996334	7.639454603	6.907080651	8.03890872	7.961846114	6.855139256	6.966622353	7.468444109	7.551214218	8.026198864	7.51638937	7.109173775	7.768381119	6.978443146	6.511253357	8.379059793	6.900021791	6.853125096	7.996739388	8.30358577	8.601830961	8.419690848	8.280781269
ADAMTS10	4.586267948	4.607222557	4.317055225	4.471586227	4.430331707	4.555763721	4.185387611	4.221514225	4.129167557	4.133554459	4.597946644	4.390363693	4.085735321	4.293471813	4.512551308	4.219859123	4.596284866	4.628909588	4.906687737	4.43223238	4.708788395	4.575810909	4.16054678	4.671499252	4.286907196	4.934356689	4.420329094	4.549416542	4.643825054	4.205525398	4.20828867	4.406702995	4.366103649	4.348450184	4.432654858	4.206474304	4.294851303	4.165100098	4.390114784	4.328169346	5.017439842	4.347750187	4.167086124	4.689219952	4.134124756	3.975948572	4.423635483	4.511353016	4.532454491
ADAMTS12	4.93363142	4.853513002	4.959139109	4.720240832	4.738524199	4.986623049	4.909412861	4.829697132	5.119047165	4.765178681	4.95444417	4.853052378	4.971432209	5.049865723	5.022521973	4.869244099	4.91593957	4.778288365	4.966095686	5.189700842	4.964453697	4.906120777	4.812226296	4.996407509	4.848555803	4.86067462	4.965680361	4.809387684	4.635769606	4.711194277	4.759827614	4.704672337	4.993660689	5.02271843	4.840927601	4.923527718	4.948725462	4.883945704	4.854602814	4.689619541	4.806344271	4.918524981	4.880418301	4.799150229	4.78140688	4.926949978	4.92658639	5.05403781	5.147323609
ADAMTS13	6.262032509	6.558729649	6.350591183	6.05084157	6.520692111	6.331565619	5.745393992	5.788359404	5.48952961	5.965451718	5.842721939	5.73547101	6.165213824	6.176442862	5.44343257	6.314199448	6.425639391	6.337917328	6.343945503	6.424221278	6.669328928	6.56584096	6.233168841	6.502940178	6.109154225	6.684382439	6.460221768	5.874469757	6.390142918	5.887118817	6.104811192	6.430795193	6.544734717	6.272424221	5.753110409	5.559398651	6.070719958	5.771603823	5.956907749	6.866436482	6.63789773	6.038738728	6.429012537	6.41984129	5.861068726	6.029507637	6.311864853	5.584400177	6.023281575
ADAMTS14	5.084083796	5.37228632	5.549000263	5.752937794	5.675643445	5.715188503	5.015067101	5.247056246	5.389077664	5.389898777	5.078542471	4.958096743	5.533127785	5.347433329	5.431707382	5.564720869	5.919423104	5.724847317	5.29677105	5.591292143	5.417983055	5.284671784	5.425503969	5.82907796	6.030869484	5.667723894	5.466616869	5.900648833	5.895667315	5.447700501	5.839827538	6.05169344	5.723445177	6.036533833	5.407009364	5.91260767	5.323634386	5.377911329	6.192422629	5.90533638	5.546279431	6.284204483	5.794306517	5.641322136	5.942761422	5.894966603	6.226757765	5.785170794	5.502659321
ADAMTS15	5.732267857	5.927034855	5.531051636	5.469002486	5.644711256	5.660820484	5.514815093	5.601332903	5.373100758	5.42659235	5.580368519	5.736610174	5.581200362	5.610667229	5.519620657	5.730006457	5.747165442	6.019046307	6.074553013	6.096911431	5.914580107	6.003114462	5.342432738	5.687548876	5.294565201	5.514038802	5.741646052	5.314053536	5.734535456	5.374740601	5.474825621	5.521896601	5.657422304	5.669875384	5.625818253	5.48402071	5.596109629	5.65935731	5.620431185	5.883938074	5.660800219	5.831349373	5.97135973	6.186662913	5.496415138	5.299518824	5.560869694	5.589164019	5.690343618
ADAMTS16	4.219486952	4.016658664	4.013880849	3.966253877	3.987278104	4.105144143	4.174236894	3.981311083	4.050624609	4.083984018	4.061644316	4.03988111	4.111907125	3.900063753	3.990262151	3.892832756	4.050401568	4.051952482	4.014263511	4.18295908	3.974267602	4.129399896	3.921463728	4.116649747	4.067243219	4.038891196	4.100479245	4.068463564	3.960102201	3.913851977	4.01179123	3.969688654	3.929505825	4.109583736	4.07056284	4.117675066	4.059455514	4.000788212	3.976563692	3.975319982	4.095186115	3.883079052	3.936888576	4.019762278	3.973980427	4.123333812	4.197420717	4.015770317	4.123393417
ADAMTS17	7.593912601	7.573650837	7.613681316	8.686955452	7.800532818	7.764557362	7.858234882	7.630805492	7.740231037	7.568521976	7.995479584	7.514712811	7.674378872	7.519659519	7.20606184	7.825185299	8.476926804	7.23919487	7.337068081	7.700438976	7.625341892	7.701311588	8.029743195	8.034466743	7.49282217	8.126874924	8.14632225	7.547094822	7.872619629	7.579602718	7.671170712	8.078397751	7.820701599	7.851809978	7.384589672	7.964570522	8.020454407	7.982002735	7.504560947	7.994001865	7.623427391	7.595113277	7.371924877	7.903662205	7.161270618	7.958969593	8.118999481	6.766447544	6.794311523
ADAMTS18	4.9225806	4.872739315	4.830905914	4.456782222	4.709144473	4.629151345	4.53847146	4.559857249	5.161706805	4.728120089	4.72595191	4.546002627	4.527402163	4.709402681	5.686395169	4.451433182	4.403839231	4.552898288	4.676671624	4.515425921	4.770830989	4.524044871	4.481243968	4.479578853	4.548707247	4.795479179	4.573768377	4.657806277	4.634174705	4.49246633	4.414904594	4.69071877	4.524821877	4.48427856	4.683490157	4.558397531	4.523986697	4.603019595	4.46870172	4.810878515	4.577258468	4.272473454	4.591305852	4.769906163	5.226031661	4.66742146	4.627155066	4.486615777	5.030614257
ADAMTS19	4.900174618	5.106600762	4.597805023	5.524264813	4.783633709	4.758621693	4.963652849	4.572739601	4.584094525	4.294706822	4.704973102	4.651009083	4.469071388	4.736699105	4.416075707	4.796298981	5.10560906	4.448885918	4.576931954	4.592859864	5.097622752	5.323307991	4.960205078	4.797419548	5.342587471	4.628794194	4.977945328	4.648521901	5.259721756	4.530766726	4.697300434	4.873193741	4.911029339	4.662236452	4.268526197	4.845151902	4.725322008	4.593455315	4.833135605	4.810940743	4.953522444	5.495393276	4.858307839	4.943629026	4.413901449	4.755056858	4.960672856	4.455580235	4.273963809
ADAMTS2	5.575194836	5.59306264	5.597995281	5.648143053	5.763893843	5.65708375	5.479206801	5.614409208	5.763583899	5.653071404	5.580781937	5.506579876	5.598175049	5.733995199	5.777713537	5.585831881	5.583501101	5.46062851	5.523350478	5.477202177	5.379441261	5.210271597	5.764910937	5.754560471	5.67339778	5.812738419	5.696232557	5.542870522	5.747142315	5.443739653	5.63708067	5.492069483	5.5441041	5.743749142	5.496393681	5.74476862	5.61532259	5.383065701	5.741297007	5.695523262	5.55899334	5.679860354	5.558576346	5.777276278	6.132941008	5.652301788	5.705540658	5.983433724	5.994589567
ADAMTS20	4.21828115	4.365522862	4.284537554	4.245652199	4.238214612	4.348936558	4.479229451	4.333958149	4.267188549	4.156725168	4.206385374	4.218094111	4.240417481	4.169665933	4.115976811	4.172998905	4.154962063	4.149108053	4.073039055	3.910136461	4.025996685	4.232681036	4.382998824	4.295234919	4.207095385	4.187476635	4.238424063	4.298745155	4.202043295	4.289993763	4.248346329	4.401190997	4.133194328	4.209569812	4.425486565	4.156002999	4.239895344	4.101004005	4.271879673	4.335621595	4.112427712	4.134874702	4.075978518	4.096136928	4.187054873	4.049349904	4.274162293	4.156539679	4.258394719
ADAMTS3	5.211995284	5.136027495	5.235729536	5.24900039	5.207194964	5.160809199	5.232209365	5.325932503	5.378217697	5.094778855	5.386229992	5.248591582	5.237706979	5.260709604	5.282986164	5.111927033	4.88614432	5.103908857	5.053836823	5.3469251	4.667724927	4.82582283	5.443459987	5.264386654	5.394819577	5.115805308	5.109884262	5.437374115	5.157293797	5.425014655	5.368405501	5.179540316	5.216480096	5.249800047	5.518806458	5.213565032	5.244113604	5.27889061	5.264600277	4.973385334	4.559332689	5.166654746	4.948879878	4.620826086	5.408725262	5.452411493	5.578479131	5.727345308	5.312129974
ADAMTS4	5.911669016	6.189124823	6.287513256	6.362925053	5.821430206	5.704058409	5.491336823	5.598926544	7.74633813	5.667341471	5.627050638	5.372005225	5.869827748	5.817935229	7.936915399	5.476711989	6.131711245	5.839311839	5.864724636	6.613113642	6.189494372	5.913377762	6.234351874	6.322672844	6.902861595	5.995223045	5.404778719	7.485510826	5.946452856	7.160687209	7.382935524	5.564136982	6.127628804	6.474189043	7.240715981	6.812820196	5.777952433	6.683740616	6.872515202	5.917295933	6.091868162	7.14496851	5.538791419	6.048099995	7.894005773	6.883927107	7.504343746	7.942500114	7.59369159
ADAMTS5	6.771771431	6.474709988	6.608990788	7.145728111	7.456195354	6.298010111	6.622389317	6.333989024	8.570365549	5.921034098	7.077717185	7.029833198	5.968484163	7.443056107	8.851504446	6.994562388	6.851094007	7.171576858	7.470536709	6.428387642	7.280377388	6.91936338	7.350860477	7.452970862	7.296855211	6.915403724	6.331031084	6.839647412	7.35852015	7.114266277	6.653755546	7.15335536	7.370384097	7.449739576	6.840671063	7.266696453	7.367808104	7.177705169	7.243346453	6.943032146	6.730743408	7.249915719	7.007299066	7.090944767	8.082763672	8.269508242	7.815202952	7.822335243	8.38638544
ADAMTS6	3.976444006	4.21481967	4.769655943	4.534701228	4.321464062	4.321887851	4.04679072	4.214516998	5.033588648	4.249918222	4.057367921	4.192960262	4.21437943	4.110414863	5.126723886	4.149333358	4.332862735	4.152734876	4.243416906	5.059363961	4.162332058	4.03191483	4.277243495	4.307772279	4.937751293	4.036261678	4.032910228	4.501074791	4.184489131	4.383478522	4.527813554	4.394987464	4.33261168	4.35806191	4.352011681	4.507959843	4.352989316	4.573296547	4.705049157	4.126496792	3.820880056	5.266779662	3.801676155	4.186343789	4.66641891	5.692285061	5.183458448	5.49796176	4.899199963
ADAMTS7	5.120015144	5.059999943	5.015615463	4.887363911	4.972337723	4.897475878	4.950869878	4.651105563	4.911032836	4.742389997	4.842173894	5.052592436	4.997939269	4.887984753	4.821852048	4.951938152	5.379526297	5.248087565	5.084521135	5.192189535	5.279125055	5.169266542	4.959148884	5.070295175	4.818927129	4.823998769	4.933229129	5.086467584	5.12389342	4.900307973	5.0839715	4.9042991	5.054659367	4.975872517	5.138250351	4.918019772	4.914428234	4.803246816	4.970551968	5.024868647	5.267953078	5.405164878	5.249444167	5.228727182	5.003376961	5.081975619	5.050516605	5.085156441	5.413893382
ADAMTS8	5.277326584	5.578741074	4.919418812	4.764322281	5.212220192	4.782409668	4.741959572	4.965779781	4.48770237	4.952719688	4.619160652	4.651946068	5.376754761	4.954435825	4.53335619	4.42595768	5.069415092	5.755065918	5.8782444	5.360562325	5.409254551	5.357663155	4.747931004	5.193900108	5.747601509	5.781914234	5.433373451	4.758887291	5.196463108	4.344491959	5.194754601	4.958830357	4.888595104	5.469938755	4.607591152	4.565804958	5.125394821	4.600212097	5.193141937	5.286010265	5.827448845	6.00200367	5.795993805	5.658795357	4.956214428	4.879359245	4.574357986	5.081548691	4.603863716
ADAMTS9	6.466573954	6.721094609	6.676265717	7.144725561	6.822481156	6.686065197	6.472738505	6.560863018	7.826254128	6.713046551	6.842232228	6.456794262	6.769854308	6.767023564	7.682150364	6.589766741	7.089452267	6.742737293	6.58374548	6.884348631	6.498446226	6.48837781	6.962088585	6.757906676	7.709547522	6.508457661	6.396651984	7.378355506	6.683092594	7.309128283	7.252416135	6.463129282	6.761266709	6.776448727	6.947791577	7.789334299	7.231301308	6.707321883	7.394875286	6.579868555	6.297025919	7.790820123	6.467949391	6.60145545	7.581603291	7.387323855	7.847889901	7.442286968	7.22318983
ADAMTSL1	5.881507218	5.966826081	5.81672895	5.580711961	5.710501075	5.966836393	6.034480929	5.849760413	5.306433499	5.88894552	5.93755132	5.705977678	5.91916281	5.669544816	5.201383114	5.758022785	5.65175569	5.557025433	5.70156169	5.70290488	5.750461638	5.89190048	5.707123399	5.914659381	5.411366642	5.940287828	5.864770293	5.433607697	5.830356359	5.51910305	5.573361635	5.721120417	5.720734954	5.814565539	5.420219362	5.351233304	5.730657995	5.84793216	5.258654237	5.778545737	5.504346907	5.272575021	5.587467015	5.710692286	5.443808556	5.315760851	5.779134691	5.052630007	5.506762862
ADAMTSL2	6.091032028	6.207217217	6.045265675	5.959493876	6.023350716	6.564644814	5.944197178	5.784623861	5.520940781	5.931917429	5.931094646	5.852684498	6.161844015	5.709111214	5.72420311	6.093052387	6.358442068	6.059465885	6.204255581	6.222376823	6.204698563	6.057834149	6.092912198	6.224408627	5.782020807	6.044866562	5.941123963	5.924297571	6.283475638	6.015978098	6.229532958	6.269469977	6.142997027	6.256355763	5.844034195	5.780542612	5.750050784	6.042070866	5.920269013	6.222139359	6.162078619	6.18465209	6.103268147	6.411034107	5.801401377	6.006791592	5.76888752	5.84203887	6.009706021
ADAMTSL3	3.974370956	4.096463203	4.505711555	5.618020535	4.540845394	4.316623688	4.7122612	5.099170685	4.252127171	5.008755207	5.204546452	4.635097504	4.37791729	5.317750454	4.882712364	4.377043724	4.912005424	4.775913239	4.906978607	5.105225563	4.276494503	4.579617023	4.428508282	4.203047276	4.876747608	3.923831224	4.197752953	3.853055954	4.629991055	4.188405037	4.425233841	4.289360523	4.058452129	4.443326473	4.355008125	5.812932968	4.906363964	5.009731293	4.974628448	4.114305019	4.187026978	5.503539085	4.276366234	4.029878139	4.29424572	4.647758484	5.292166233	4.243440151	4.511451721
ADAMTSL4	5.345908324	5.383501848	5.694705963	5.934005102	5.986699899	5.886082649	5.390460173	5.494033019	6.398591201	5.527551969	5.408957481	5.522376696	5.640847047	5.8088123	6.207153956	5.69396623	6.017844041	6.059529463	5.962676366	6.183598677	5.555630048	5.733542283	6.125650565	5.909093698	6.202527046	5.93087101	5.601286729	6.273643653	5.839168389	6.07228295	6.419907093	5.979905128	6.104742368	5.875384966	5.735613346	5.821060339	5.743921439	5.679913998	5.973905563	5.793137074	6.183232784	6.475841363	5.81387647	5.961207231	6.28031985	6.255842527	6.105398178	6.997111162	6.448391596
ADAMTSL4-AS1	4.687925339	5.051647663	4.663579464	4.335029125	5.014173508	5.221150875	4.387570381	4.607872009	4.202868938	4.551626205	4.670675278	4.807023048	4.44291687	4.464280605	4.326466084	4.740468502	4.415602684	5.208695412	5.293680668	4.429453373	5.040590286	5.091272354	4.677024364	5.132353306	5.177535057	4.553220749	4.73160553	4.658645153	4.560607433	4.52537775	4.617983341	4.450469017	4.136981964	4.560348988	4.656939507	4.416467667	4.556333065	4.328816891	4.550252438	4.758863449	4.437438011	5.19040823	4.660028458	4.41402483	4.517524719	4.340118408	4.557765961	4.391044617	4.514383316
ADAMTSL5	4.829720815	4.962658405	4.763385931	4.985699972	4.673867067	4.938254356	4.979430676	4.542635441	5.041608651	4.606326103	4.932849089	4.815295855	4.810592969	4.707791646	4.853285631	4.774381002	5.093145529	4.935051759	4.989662012	5.029383341	4.889431635	5.033672809	4.993118445	4.939042091	5.542709827	5.062896411	4.867229303	4.98246336	5.011839708	4.77583758	4.893936793	4.806024233	4.699232419	4.876225154	4.785653114	5.446311633	5.064433098	4.773309549	5.255443255	4.878024101	4.977984587	5.604608695	4.949874719	4.982456525	4.67893219	4.982201259	5.256778717	5.059213003	4.846318563
ADAP1	7.610131264	7.620964051	7.182609559	7.11659193	7.182018519	7.381224156	7.173387051	6.888347149	7.133290291	7.050421953	7.212246657	7.047538758	7.187862397	7.137706757	6.845804453	7.497635842	7.135377884	7.104892969	7.293413639	7.153543711	7.491756916	7.605412722	7.345787525	7.313211203	7.326217651	7.432095528	7.705179692	7.52631855	7.286305905	7.676523447	7.636753321	7.521771431	7.476064921	7.623252154	7.200198651	7.45299387	7.484202862	7.035047531	7.129956722	7.469654322	7.448078633	7.390717983	7.456403017	7.56025815	6.865586997	6.640598536	7.11004591	6.659430266	7.008307696
ADAP2	6.900863171	6.307023764	6.820815325	6.603023291	7.122786284	6.692525864	6.928548575	6.637216807	7.385274887	6.717376471	7.18696785	6.81123519	6.778206349	6.99996996	6.942287684	7.072270155	6.741206408	7.245097876	7.232822419	7.363306523	6.886519909	6.865865231	7.16149354	7.34337163	6.634280205	6.982905388	6.837392569	7.195355654	7.361727715	6.906152964	7.045239449	7.101807118	6.736989021	7.166524887	6.65460229	6.65857029	6.910701275	6.882938862	6.787417889	7.154857159	6.857967139	6.685573816	7.045037508	7.299472332	7.440932274	7.05298543	6.673257113	6.891479493	7.679018021
ADAR	9.606758118	9.456258616	9.412501336	9.338683445	9.442351024	9.315732083	9.784784477	9.678570747	10.06557266	9.757709424	9.601639907	9.71615863	9.787512301	9.687516291	9.763366699	9.561350028	9.414867479	9.622322957	9.527297338	9.660889785	9.430111089	9.558818023	9.335444769	9.399224045	9.486571233	9.498426518	9.595842998	9.746372145	9.318137566	9.603885889	9.559249879	9.422903935	9.524774154	9.3912282	9.990585487	9.81366841	9.716715098	9.769102492	9.616535903	9.571993589	9.613694986	9.567626319	9.658771119	9.654606024	9.644651175	9.641402086	9.71261231	9.76331989	9.679267328
ADARB1	5.774048519	5.768358421	6.144618416	6.110228443	6.041239357	6.200634384	5.51329813	5.811023998	6.078867435	5.772844124	5.697533703	5.67589426	5.942970753	5.920232201	5.973988724	5.900860977	6.099554825	5.972262287	5.826614285	6.43746376	5.819421101	5.866822433	6.063771248	6.137165642	6.051025486	6.095385551	5.891632557	6.281102085	5.922447681	6.051965618	6.295830536	5.935183811	5.950680637	6.022223949	6.016784668	5.916426563	5.891510391	6.012420273	6.167625523	6.128272438	5.946864605	6.255774212	5.747107506	6.040524673	6.105721187	6.464640045	6.286361313	6.887006187	6.300172901
ADARB2	5.009522343	4.978138971	4.921424007	4.775880098	4.957276821	5.064898777	5.052070427	4.863160086	4.911037159	4.864569712	4.830460453	4.836449099	4.913904333	4.824275255	4.740380049	4.80753746	4.809239006	4.691724491	4.852413082	4.725900555	4.817026806	4.708750916	4.806667805	4.929222727	4.922460461	4.901106739	4.924145222	4.852511978	4.889645576	4.674393845	4.947932148	4.759656525	4.898397732	4.796737194	4.939177847	4.919606638	4.966171503	4.774747086	4.856719208	4.948086452	4.685623455	4.669739151	4.728389549	4.819939041	4.820208502	4.721156025	4.943320942	4.87012825	4.872950506
ADARB2-AS1	5.115474224	5.001235008	4.763571739	4.926764488	4.824070454	4.910163879	5.569684029	4.792850494	4.703251839	4.904360771	4.931120396	4.977484226	4.910499096	4.826603889	4.914198875	4.668158054	4.295518875	4.700047493	4.635137558	4.947665215	4.86164856	4.633586407	4.592500687	5.025604248	4.780787468	4.784236908	5.050198078	4.823839188	4.683250427	5.058785439	5.082141876	5.136137009	4.673512459	4.785381317	4.853259087	4.699252129	4.764678955	4.643014908	4.900715351	5.054897785	4.751663685	4.60222435	4.622524261	4.94996357	4.848278046	5.005283356	4.75382328	4.804181576	5.100084782
ADAT1	7.026411057	6.919521571	6.891265393	7.008711338	6.908091545	6.714007378	7.374355316	6.940469742	6.9097116	7.031091214	6.935752869	7.079006672	6.819566727	6.872628451	6.891889572	6.886377097	7.015044451	7.088091612	7.101395607	7.080354214	7.056586266	7.056701899	7.02839017	7.237165451	6.894449711	7.17730546	7.04628706	6.747089386	6.954113722	7.257469178	7.121093035	6.867954731	6.989266157	7.055084229	7.268469334	7.036123515	7.123948574	7.138280869	6.982664108	6.803742409	7.020291329	7.278009892	7.181965828	6.965194464	6.665243864	6.915691614	6.995635748	6.918642044	6.790459633
ADAT2	8.256139119	8.588899453	8.919095675	8.806860924	8.777591705	8.826802254	8.453276157	8.648874442	8.045259476	8.484244347	8.523968697	8.219911098	8.500054041	8.90775458	8.308308443	8.403413455	8.832096736	8.216907183	8.302761396	9.008363406	8.480696996	8.328118642	8.545671304	9.062595367	8.755606333	8.861742656	8.573961417	8.468998591	8.707233111	8.256301562	8.485435168	8.756766955	8.944704374	9.083690643	8.229225953	8.363139629	8.413932005	8.707681974	8.545735995	8.698707104	8.153181553	8.530203183	8.048062642	8.699339867	7.960703532	8.221774737	8.52080822	8.307250977	8.55930535
ADAT3	6.399814606	6.599993706	6.28147459	6.064295769	6.383236885	6.574382782	6.087437153	5.696222782	6.159595013	5.946429253	6.3990345	5.976354599	5.950573921	6.063558578	5.765053749	6.600699425	6.787911892	6.364559174	6.511628628	6.436082363	6.802023888	6.526968002	5.82781601	6.307139874	6.236049175	6.394151211	6.517216682	6.420247555	6.297404289	6.294873714	6.685762882	6.187232018	6.366541862	6.067951202	5.883881569	6.170505047	5.724823952	5.585334778	6.378552437	6.635608673	6.090465069	6.710688114	6.101994991	6.543204308	5.826952934	6.28651619	5.904303551	6.171676159	6.600207806
ADCK1	8.073433876	8.39809978	7.785236597	7.991632462	8.277183056	8.131228447	7.900691629	7.482546806	7.820619345	7.659170151	7.911036015	7.545960903	7.997511029	7.92162025	7.562398672	8.184138298	8.080153585	8.129565597	8.272227526	7.659673333	8.274928093	8.238755584	8.010563851	8.425164342	8.068179131	8.040167332	7.916247845	8.063746452	8.161726475	8.050787449	8.209341765	8.331783891	8.209451914	8.352345228	7.80385983	7.763706684	7.791605711	7.863706947	7.872441411	8.071282625	7.814797044	7.935450316	8.053982258	8.195822478	7.68891573	7.832589745	7.665648222	7.333702445	7.859741211
ADCK2	7.889138063	8.234710058	7.650776227	7.76262331	7.741995652	7.674050013	7.749774456	7.481798649	7.420587858	7.87951978	7.482961655	7.506097635	8.010300795	7.807073117	7.331290563	7.676610629	7.820672512	7.866265456	7.954909325	7.895954132	8.155107021	7.959261894	8.445498626	8.311534246	7.498681545	8.046015104	7.912823041	7.338953972	7.947044849	7.635925929	7.717639287	8.118908723	7.985921224	8.108985583	7.429918289	7.668644746	8.228763739	7.984505494	7.524574757	7.866470496	8.092019717	7.613010724	8.495831966	8.221470833	6.878135204	7.322114945	7.666447639	7.289336999	7.352155686
ADCK3	8.077975274	8.118323325	7.98919344	7.461915333	7.72473971	7.868109704	7.904299737	7.760243575	7.460122107	7.899169604	7.878445786	7.733065286	7.970511435	7.917059582	7.578900337	7.808626653	7.522099495	7.79176426	7.832068127	8.012956143	8.081096967	8.146213373	7.761519907	7.937732696	7.445553463	7.859587829	7.945053099	7.213284652	7.631169159	7.370850244	7.378669264	7.837263744	7.925857227	8.002613543	7.467932541	7.69370238	8.007104557	7.877029578	7.53600359	7.914373873	7.970035711	7.382472357	7.900418123	7.904281139	7.099679629	7.500666938	7.249393623	7.38504553	7.524729411
ADCK4	8.475400925	8.543602943	8.010500908	8.33067131	8.301400185	8.282238007	8.022014618	7.690439224	8.251704216	8.040222168	7.939499855	8.032613754	8.016902924	8.139633179	7.930272579	8.247976303	8.383295059	8.165655136	8.083925247	8.309831619	8.650093079	8.606103897	8.517049789	8.571996689	8.423969269	8.685293198	8.454523087	8.349365234	8.442808151	8.206048965	8.567876816	8.532539368	8.314901352	8.200078964	8.099603653	8.047990799	8.311790466	8.101961136	8.261411667	8.432359695	8.420404434	8.500053406	8.391136169	8.617614746	7.998778343	8.210248947	8.373271942	8.170892715	8.219413757
ADCK5	7.049548149	7.537925243	7.094121933	7.231432915	7.08297205	7.21656847	6.672426701	6.30509901	6.221694946	6.635763645	6.796915054	6.69166851	6.98098135	6.716103077	6.401213646	7.10737896	6.853411674	6.900960445	7.287014008	6.877523422	7.384702206	7.074039459	7.205596924	7.352818966	7.025304317	7.188445091	7.182426929	6.849033356	7.459069729	6.836276054	7.265554428	7.286769867	7.198077679	7.597912312	6.326220989	6.751139641	6.92310667	6.43510294	6.690607071	6.924379826	7.119013786	6.64276123	7.217677116	7.282513142	6.717754364	6.938850403	6.861529827	6.668902397	6.908907413
ADCY1	6.465290546	6.259761333	6.33462286	6.638911724	6.508588791	6.397862911	6.463829041	6.670001984	6.241109371	6.44915247	6.190619946	6.137067795	6.506873131	6.552339077	6.350331783	6.420795441	6.906434059	6.15129137	6.368936539	6.520068169	6.367512226	6.661690712	6.874041557	6.768417835	6.646858692	6.557966709	6.222549438	6.590987682	6.443285465	6.827879906	6.807167053	6.28526783	6.6077528	6.716762543	6.339095592	6.427271366	6.978383541	6.189006805	6.291137695	6.205293179	6.289426804	7.050038338	6.198257446	6.384820938	6.167411804	6.95828867	6.608756065	6.838444233	6.175726414
ADCY10	4.132834435	4.076880455	3.981639385	4.089056969	4.08827877	3.993603706	4.190288067	4.132546425	4.136572838	3.957057714	4.019908428	4.029474735	4.073944569	4.112136841	4.136209488	4.27304554	4.217083931	4.144561768	4.283209324	3.887782812	4.366941929	4.176754951	3.99885273	4.019244671	4.128718853	4.099818707	4.023766994	3.991598129	4.08462429	4.166735649	4.106694221	4.111526012	3.994280815	4.168040752	4.214009285	4.042963028	4.117527962	4.069600105	3.936162949	4.171455383	3.97120142	3.807543755	4.228665829	4.169764042	4.037201881	3.99180603	4.055993557	4.050014496	3.980840206
ADCY2	4.853717148	4.742697537	4.659216047	5.287074566	4.850773335	4.825858772	4.654041171	4.709787846	4.496490777	4.703240812	4.722705603	4.658645988	4.866909385	4.702660799	4.587731183	4.824751198	5.20266074	4.866858005	4.89704603	4.798677743	4.968305528	4.820321679	4.956374228	4.889774025	5.257109225	4.726820409	4.872203231	4.851962507	5.007106245	4.657880724	5.100526273	4.924208462	4.73035872	4.852671564	4.510398447	4.667042256	4.751546085	4.695945621	4.87364322	4.912727177	4.599155426	5.167272985	4.758266032	5.047680318	4.806904316	5.015187681	4.904230654	4.861117363	4.820472896
ADCY3	8.968489647	9.032896042	9.379325867	9.471235275	8.878580093	8.560533524	8.962942123	8.792653084	9.702847481	8.543169975	8.969419479	9.087837219	8.838728905	9.161632538	9.867336273	8.827795029	9.136987686	8.715987206	8.650489807	9.249508858	9.089151382	8.957181931	8.939678192	8.739675522	9.501953125	8.724532127	8.450226784	9.148903847	8.99936676	9.556143761	9.356397629	8.733963966	8.634134293	8.759744644	9.464587212	9.730971336	9.289741516	9.117697716	9.519108772	8.487477303	8.555298805	9.557051659	8.531635284	9.012626648	9.263809204	9.648844719	9.728168488	9.663215637	9.400193214
ADCY4	8.807887077	9.44235611	9.370342255	9.656170845	9.605115891	9.5041399	8.895570755	8.480815887	9.972343445	8.525280952	9.110655785	9.056778908	8.944555283	9.25940609	9.584474564	9.487203598	9.413849831	9.132499695	9.231635094	9.730190277	9.175765991	8.900918007	9.591994286	9.09654808	9.989422798	9.470060349	9.313428879	9.682494164	9.186330795	9.757082939	10.000947	9.193703651	9.341525078	9.178328514	9.000267982	9.557468414	9.410475731	8.890749931	9.507791519	9.222412109	8.895796776	9.956297874	8.732928276	9.308959961	10.01973248	10.21375656	10.48057079	10.26268101	10.26942539
ADCY5	5.470694065	5.296407223	5.323764801	5.253894806	5.080314159	5.330379009	5.095677376	5.692361832	4.937469006	5.607778549	5.267251015	5.142604351	5.46835804	5.256095409	5.147833824	5.077260971	5.374366283	5.568381786	5.266578674	5.150532246	5.243653774	5.429971695	5.331383705	5.306810856	5.26597929	5.289444923	5.211841583	5.07395792	5.095344543	5.276630878	5.380592346	4.941496849	5.139201164	5.371949673	5.097739697	5.59379673	5.371651173	5.183913708	5.338327408	5.709775925	5.129475117	5.417165279	5.026094913	5.100408077	5.068621635	5.073785305	5.108933449	4.93254137	5.339026451
ADCY6	8.274798395	8.367347719	8.187286375	8.04627919	8.253142597	8.371446372	7.993757009	8.104776142	7.644817353	8.107891324	8.015899182	7.995048524	8.271222117	8.18615651	7.384632588	8.230370045	8.301873205	8.327009442	8.510119677	8.129203081	8.442275049	8.584291936	8.273233653	8.269591572	7.823313235	8.614948275	8.3844378	7.786149265	8.418294908	7.855993509	7.965676069	8.352587461	8.383382796	8.197310449	8.015702961	7.827192544	8.39340663	7.990751504	7.625585318	8.243481634	8.503664496	7.935154436	8.704752444	8.532140733	7.564198018	7.391105173	7.699599742	6.91933918	7.587138176
ADCY7	7.560673556	7.407142957	7.977627756	7.865157126	7.74459648	7.948308626	7.678703785	7.925938449	8.009064676	7.861596427	7.682559491	7.70427211	7.863420645	7.951600552	8.116355579	7.574042796	7.743373393	7.845498245	7.670855521	8.236356416	7.358332633	7.429713567	7.622123561	7.553376835	7.661726315	7.524581911	7.476695696	7.951996486	7.676591556	7.788232646	7.766250609	7.649915377	7.60999473	7.720370769	7.981882412	7.914153417	7.648400784	7.991394202	7.854195596	7.363803385	7.608310699	7.728882156	7.719967047	7.485698542	7.921955428	8.25972748	8.027960301	8.291606585	7.964087486
ADCY8	4.907159805	4.441180229	4.278520584	4.386012077	4.756354332	4.495059967	4.653056145	4.311387062	4.565574646	4.251232147	4.521229744	4.568476677	4.411013126	4.354764938	4.337706566	4.467906952	4.094418526	4.428913116	4.31221199	4.068488121	4.104154587	4.202831745	4.351113319	4.612898827	4.270819664	4.597086906	4.173062325	4.340245724	4.27495575	4.287895203	4.175992966	4.647994995	4.278524399	4.296133995	4.530508995	4.403132439	4.520476341	4.343207359	4.218690872	4.281710625	4.165374756	4.085689068	4.239750862	4.236745834	4.245388031	4.201344013	4.167901039	4.263828754	4.143302917
ADCY9	8.532509486	8.259875932	8.046801248	7.710008303	8.076895555	8.569272837	8.1990091	8.589074135	8.304729621	8.659673373	8.239389737	8.384403387	8.799824556	8.371732393	7.757257462	8.149290085	7.995004335	8.134734313	8.12434451	7.794942697	8.313285987	8.624873321	8.743583996	8.419660569	8.196886857	8.3365016	8.225234349	8.130376021	8.664984068	8.073387305	8.215865453	8.625963848	8.350178399	8.392417591	7.980341435	8.470824241	8.92537562	8.709717592	8.008171082	8.108552933	8.047349773	8.301366806	8.494749705	8.596856436	7.778603395	7.344440619	7.397672017	7.330945651	8.192706585
ADCYAP1	4.817687988	4.60280768	4.322382847	5.625958284	4.501478036	5.00300169	5.286956151	4.832918326	4.673519929	5.150519689	5.13308382	5.28391552	4.92204984	4.464689414	4.890157064	5.117027918	5.278768857	4.33988603	4.723217646	4.396241188	4.719661872	4.984248956	4.546210607	4.490786393	4.623411496	4.876855532	4.761247158	4.677462737	5.30895106	4.715629101	4.708303769	5.427107175	4.561426163	4.560264428	4.639519056	4.726979097	4.405098915	4.448446592	4.646739483	4.890059948	5.036432425	4.561644554	5.500895659	5.203296185	5.313829899	5.217717647	6.422103246	6.312644005	4.674135844
ADCYAP1R1	4.779041926	4.70113802	4.906958103	4.795239607	4.675153891	5.110645771	4.84466966	4.789104621	4.710484028	4.686879476	4.817516962	4.729964097	4.738767624	4.698211988	4.68004179	4.929616292	5.050739447	4.639691512	4.898702781	5.473130862	4.674630006	4.671527386	4.865417322	4.792508602	4.781450272	4.60122331	4.947178523	5.276416779	4.695263068	4.782623768	5.290167968	4.918023268	4.657510916	4.779857318	4.990768115	4.661031405	4.731189728	4.886862437	4.862040043	4.616147677	4.715794086	4.923250198	5.023345948	4.834070206	4.674116929	5.047750791	5.205258846	4.893263499	4.708455562
ADD1	8.934905434	8.916623212	8.890945721	8.714867879	8.867811967	8.87131672	9.076514721	9.006807326	9.07871895	9.009587669	9.008326341	9.148734569	8.932045268	8.976317023	8.943836308	8.966315366	8.82411108	8.859505368	8.700924777	8.80587244	8.793687821	8.875127412	8.952035045	8.84021635	8.740453435	8.940910911	8.883721352	8.748532487	8.880284979	8.710128022	8.722893905	8.875381375	8.753246212	8.8400918	8.771022891	9.082484436	9.054650973	9.002392197	8.799073221	8.888865947	8.765773392	8.754500771	8.856006907	8.936609936	8.662644481	8.867924595	8.687544632	8.675243568	8.64044304
ADD2	5.070647875	5.068096876	5.132364273	4.908951124	5.017091433	5.055955966	5.195381483	4.912716071	4.966836055	4.833891551	5.037343502	4.946519852	4.931195418	4.929449638	5.026950677	4.884472847	4.946510236	5.070437908	4.911165476	5.124657313	4.917371114	4.955244939	5.080449581	5.002700329	4.998207569	4.936639627	4.946275393	5.087319374	4.959211032	4.938255151	5.026300351	4.98035725	4.895512342	4.942644517	4.955367804	4.987086137	4.90454491	4.900052071	4.991547903	5.076927185	4.908030749	4.920948108	4.804836035	4.90013512	5.077107112	4.967456977	4.846313635	5.092580319	5.071831465
ADD3	11.59453659	11.73205109	11.74477921	11.68307037	11.5755188	11.61693783	11.51892719	11.80272789	10.67348881	11.68378582	11.50693703	11.68946762	11.55737686	11.44527607	10.91502304	11.6077097	11.58195915	11.55929527	11.4992445	11.66633243	11.72696514	11.64727268	11.64036236	11.56149197	11.59616775	11.67141933	11.58514633	10.9842247	11.60031929	11.21112099	11.0970295	11.53712082	11.61417904	11.50539703	11.34981766	11.44948997	11.56399822	11.60600586	11.59688377	11.67631912	11.63939304	11.62020397	11.54615612	11.53346729	11.03452625	11.03494911	11.42385464	10.89610043	10.93118419
ADGB	3.928759575	4.157613754	3.788589239	3.793997288	3.909368277	4.014739037	3.915137529	3.866309404	3.703377008	3.891863108	3.971176386	3.78386116	3.844340324	3.866402864	3.671778917	3.799388647	4.262065887	4.016345978	3.842111349	3.757079601	4.443385601	4.321229458	3.782751322	4.141839981	3.745736361	3.869789839	3.784914255	3.846634865	3.778079748	3.693950176	3.820284605	3.860496283	3.841462374	4.10888958	3.756855726	3.627837658	3.700906515	3.9178195	3.788751125	3.869170904	3.949730158	3.651477575	3.89968133	3.995787859	3.790687084	3.78740716	3.695482731	3.545889139	3.735450029
ADGRA1	4.847495437	4.820251703	5.088505984	4.664982438	4.839082718	4.837859154	4.794998407	4.783159972	4.556738377	4.778403163	4.760119915	4.845526696	4.626127481	4.724731446	4.692863226	4.828111172	4.75580287	5.108074189	4.96158433	4.885872364	4.896637559	5.001536847	4.788862706	4.885542035	4.687619567	4.896098137	4.897284627	4.822746277	4.82792306	4.398924589	4.956508875	4.704892159	4.885286331	4.714829445	4.648428798	4.616931319	4.786911845	4.606487155	4.738011599	4.901403428	4.82960248	4.812008381	5.019857645	4.833417773	4.729719639	4.661253453	4.598910332	4.614903808	4.743505001
ADGRA2	7.695824147	7.479165554	8.429644585	9.147147179	8.712856293	8.517885685	7.608281374	8.008590698	9.058884621	8.078836441	7.836860657	8.030844927	8.184036255	8.258439541	9.035937309	8.335370541	8.79536438	8.596779824	8.353792191	8.94507122	8.356624365	8.014479399	8.940973282	8.516704083	9.065454483	8.158377171	7.992102146	8.315143109	8.68614626	8.168532133	8.71052742	8.40917492	8.444249392	8.241585255	7.641180515	8.047414065	8.660971642	8.144393206	8.823763848	8.378421784	8.309845686	9.226741791	8.39226532	8.345251084	8.940115929	9.324682713	9.588550092	9.612442019	9.460111618
ADGRA3	10.39607048	10.2954359	10.33948183	10.02513981	10.09535122	10.45994139	10.84529638	11.13787699	9.70949364	11.03506422	10.83740425	10.78753472	11.06317091	10.83522463	9.476497174	10.34131813	10.21777344	10.55860949	10.4992857	9.849931241	10.09291696	10.44699097	9.92351246	9.968862536	9.626198767	10.06264401	10.28390122	9.606665612	9.971857072	9.857512	9.507770538	10.48950958	10.28438234	10.35001898	10.50794888	10.28050137	10.79778719	10.67434931	9.587157249	10.14520311	10.44638777	9.769618035	10.67307901	10.2443676	9.232493878	9.217475415	9.266612532	8.088954211	9.295337201
ADGRB1	7.279965878	7.289851665	7.399055004	7.214241505	7.148260593	6.962023735	7.077156544	6.728490829	6.932585239	6.940254211	6.998726368	7.333339214	6.969487667	7.05258131	7.117456913	6.797575474	7.244691372	7.176998615	7.203076839	7.245761395	7.242013454	7.161820889	6.896363258	7.319303989	7.193650246	7.306594372	7.321705818	7.101726055	7.359201431	6.86631155	6.891601086	7.068523884	7.106542587	7.383600235	7.043713093	7.129994869	7.210290432	7.173526287	7.42809248	7.278439999	7.397743702	7.288443089	7.113742828	7.201325893	7.147679806	6.704271793	7.179123878	7.0435462	7.474799633
ADGRB2	5.622641087	5.833235979	5.726963997	5.694740534	5.727636576	5.548388958	5.510718823	5.509442806	5.278950215	5.434385777	5.721950054	5.739410877	5.555682659	5.484246493	5.42779994	5.575535059	5.744997263	6.09613514	6.145179272	5.860687495	5.952418804	6.097475052	5.368593932	5.545341731	5.655847073	5.460640908	5.552502633	5.597098351	5.765007496	5.501304388	5.537923813	5.381396771	5.526920319	5.583421946	5.655184031	5.520236016	5.628918648	5.533852578	5.665040255	5.791784287	5.847761631	5.890077353	6.003168583	5.718272686	5.596267462	5.379798412	5.541294336	5.663584709	5.909534932
ADGRB3	4.339925289	4.203984261	4.118157029	4.146061898	3.934149862	4.435868502	4.255475283	4.068300367	4.141997099	4.411933184	4.631746292	4.213878155	4.30492115	4.55262661	3.982277393	4.234338284	4.082449436	3.87742281	4.289005518	4.162424565	4.070644141	4.171335221	4.458811283	4.098231554	4.079377651	4.197838903	4.164291263	3.996798993	4.280286551	4.057661414	3.898801208	4.005907893	4.343079329	4.105502606	4.155742884	4.009448528	4.227680683	4.066315413	3.956950784	4.01372397	4.181375981	4.551750184	4.539098263	4.357122421	3.931014538	4.085968256	4.346452237	4.021012783	3.985287905
ADGRD1	5.385850192	5.032908678	5.163473606	5.305994034	5.304375887	5.376600266	5.192557335	5.312688351	4.976982355	5.124249697	5.161204338	5.193629027	5.221716643	5.302973509	5.237330198	5.163394213	5.187333346	5.301090479	5.062702418	5.037463665	5.085321903	5.088489056	5.352174759	5.283219814	5.414260149	5.208649636	5.117034913	5.182458401	5.281707525	5.08308816	5.38974905	5.445319415	5.151802302	5.10678196	5.038095236	5.157034159	5.252848625	5.176770449	5.224222184	5.716635704	5.056941032	5.693008661	4.896629811	4.860408306	5.119781971	5.271304131	5.544645787	5.753361702	5.126711846
ADGRD2	5.958691597	5.762946606	5.709668636	5.831139088	5.942011356	5.863368988	5.520587444	5.831139088	5.467360497	5.785428047	5.907342434	6.054468155	5.704525471	5.717515469	5.617240906	5.778156281	5.987248898	6.339069843	6.376340866	5.764974594	5.920480251	6.256050587	5.813763142	5.96797514	5.717386246	5.935422421	5.798484325	5.700262547	6.003797531	5.663767815	5.673428059	6.021530628	5.794112682	5.875435829	5.922272205	5.441343784	5.774090767	5.758738041	5.85567379	6.015082836	6.156801701	5.873984814	6.224654675	5.63182354	5.823624134	5.761392117	5.829531193	5.778156281	5.80213213
ADGRE1	6.563337326	6.410648108	6.052561283	8.229933024	6.506539822	6.245577097	6.737043858	5.965747118	7.003103018	5.914779187	6.515976191	6.372615338	6.489213705	6.357288838	7.136268616	6.903754711	8.067508936	6.60795188	6.726586819	6.343495607	6.844739676	6.630295992	6.652608633	6.73521781	6.17089057	6.275836468	5.695456505	7.614268065	6.676616192	6.874474526	7.171526432	6.620420933	6.921616078	6.563521862	6.306898118	6.468446255	6.288628578	6.451758862	6.429503202	5.682499409	6.021737099	6.740853549	6.591958285	6.716047287	7.881444216	7.966195107	8.884248257	7.245005846	8.05182767
ADGRE2	5.01247045	4.875735555	4.987282821	5.396272183	5.164388929	5.011769704	5.239949295	5.006440503	5.805985178	5.095064504	5.035606929	5.08741045	5.172201974	5.158567497	5.928411416	5.270796095	5.176826681	5.291182859	5.356699331	5.089404719	4.912859508	4.790213994	5.248125144	5.098017965	5.351268972	4.87202767	4.931696279	5.630538055	5.311745984	5.263021537	5.416183131	4.97948558	5.031559331	5.081091268	5.350505011	5.313077586	4.941087518	5.024348872	5.384593078	4.967866829	4.826268809	5.377119473	5.34488787	5.078225	5.942435605	5.465255261	5.546010971	6.081932885	5.806577206
ADGRE3	4.416820049	4.087673187	4.371460438	5.798106194	4.636981964	4.411858082	4.372955799	4.140455246	4.797241211	4.133554459	4.52879715	4.243956089	4.356189251	4.251324654	5.320850849	4.481963158	5.347583771	4.457368851	4.377150536	4.3729105	4.261844635	4.490799904	4.513226032	4.399049759	4.389340401	4.398008823	4.47522974	4.469419479	4.71572113	4.422756195	4.448020935	4.548952103	4.402233124	3.969434977	4.213749886	4.354968071	4.418694496	4.170249939	4.578989506	4.177520275	3.853290081	4.399223328	4.524620056	4.392361164	5.383316517	5.061619759	5.833208084	5.242601395	4.791079521
ADGRE5	7.82596016	8.003915787	7.360457659	7.693791866	7.49767685	7.641990185	7.147052765	7.411846876	8.059327603	7.791291714	7.237012148	7.263028622	7.88802433	7.546498776	7.980628968	7.471186638	7.830560208	7.694033146	7.733772755	7.649359226	8.100126982	7.961521149	7.788629055	7.207582474	8.339485645	7.228007317	6.986275435	8.095099449	7.430717469	8.089947224	8.056919575	7.481430292	7.424325228	7.185613871	7.80884552	8.363722801	7.790281296	7.318975687	8.025794983	7.110703707	7.168375493	8.348071098	7.468917131	7.379693031	7.727719784	7.64756465	7.987774849	8.37215519	7.650712729
ADGRF1	6.222045263	6.031841914	5.312762896	5.134501616	5.953590552	6.167702039	5.789397875	6.282857895	6.530863125	6.268211047	5.571775436	5.62781477	6.39765358	5.973314762	6.895370802	5.522985141	5.444901466	5.771501541	6.0846982	5.321658134	5.82945919	6.109885216	4.707928817	5.53659455	5.979154905	6.846800805	6.611170452	5.749884923	6.541216533	5.327173233	5.747417927	6.611661275	5.915904363	5.844919205	5.616928737	5.99956131	4.834714413	5.515733719	5.672780832	6.427355289	6.524473349	5.810895443	6.43721056	6.348664762	7.004932403	6.28700606	5.767574469	6.224667549	6.12522157
ADGRF2	4.922434807	4.808866024	4.796769619	4.811398029	4.793347359	4.839849949	4.980545998	4.733334064	4.882026672	4.829541683	5.242050171	4.710155487	4.760072231	4.809848785	4.750728607	4.772687435	4.956921101	4.667597771	4.749857903	4.972290993	4.667818069	5.154134274	4.850329399	4.962819099	4.806566238	4.802240372	4.903878689	4.852498055	4.728770733	4.695218086	4.736423969	4.710379124	4.921609402	4.857867718	4.970869064	4.80381012	4.825582504	4.666376114	4.76679945	4.744841576	4.794253349	4.833543777	4.697384834	4.429954529	4.887090206	4.744343281	4.835699081	4.609595776	4.782668591
ADGRF3	4.523028294	4.566622416	4.657629887	4.528924306	4.455333074	4.526780446	4.357465347	4.441980839	4.530419906	4.346933047	4.465113004	4.299709002	4.258349021	4.367729664	4.44277978	4.438070615	4.861842076	4.646671295	4.604870081	5.167265097	4.71768562	4.919535478	4.647462924	4.531050921	4.340019385	4.484389225	4.679149389	4.694049915	4.549013774	4.42286094	4.593239705	4.579041004	4.602820555	4.570219517	4.561354319	4.388537327	4.316542705	4.477884293	4.769052108	4.617776474	4.789523919	4.961020788	4.855427106	4.846762021	4.545525312	4.550495148	4.314675252	4.834538619	4.41334176
ADGRF4	5.576852322	5.403851986	4.602614522	5.108034134	5.645055056	5.36703682	6.109516859	5.700280428	5.012082339	5.745434761	5.93700242	5.419555664	6.022230149	5.804969072	4.793868661	5.641319275	5.546006441	6.035050631	5.775161028	4.947964072	5.720424891	6.216810227	5.070300341	5.308666945	4.717859983	4.30969894	4.555480242	4.969608784	4.644595623	4.946650982	5.011652232	4.845226765	4.674571514	5.402283192	5.082950354	5.284256935	4.99063015	5.303477764	4.721148134	4.337275028	4.628150106	4.991688252	5.554643631	5.365592957	4.829471231	4.68529141	4.958079815	5.245259762	4.723907471
ADGRF5	5.727866411	5.951965094	5.756474972	5.885166931	5.870831204	5.407688665	6.168162203	5.702256203	7.332984257	5.67073493	6.030854559	6.154609633	5.509835863	6.381507778	7.228474187	5.782134771	5.687081003	5.872930861	5.852062178	5.916662884	6.002145433	5.52542963	5.81399951	5.610266638	6.136561728	5.892061996	5.71175561	5.958026552	5.935979176	5.934255123	5.9216856	5.559083986	6.005825281	5.690957689	6.115327787	6.173584032	6.193251228	6.13168211	5.745395279	5.804218769	5.997215891	6.097525501	5.809010935	5.750557375	6.446671438	6.811088562	6.872535372	7.115016032	6.531976938
ADGRG1	8.343418439	8.599001407	8.142147221	8.529524644	8.201544604	8.137321632	8.176414012	7.997923534	8.124584038	8.050731342	8.234124503	8.110177675	8.179050764	8.338222823	8.033026537	8.325222491	8.515237331	8.245391688	8.263095695	7.928561212	8.434007962	8.44185861	7.757190703	7.904630343	8.374837239	8.030506452	8.294718265	7.909948667	8.093878427	7.801408926	7.868074576	8.08140389	8.337992667	8.304055691	7.829716682	8.436970392	8.034068268	8.009978771	8.420113882	8.259862901	8.094208876	8.642906983	7.855724495	8.254738329	8.051589966	8.172983009	8.349161306	7.907730581	8.001988571
ADGRG2	5.209173361	5.123062611	5.609249751	4.793708801	4.978378932	5.369168917	5.257500807	5.425750415	4.854809443	5.696344694	5.10734272	4.893819809	5.58074379	5.111723741	4.603156567	5.07674694	5.168959777	4.981031895	4.781398773	6.64382108	5.077625751	5.18359518	5.164834817	5.250947634	4.962935925	5.200206916	5.203767618	5.52880462	4.714804173	5.485202948	5.756776969	4.99919796	5.208128611	5.401148002	5.426091353	5.028662523	5.033171495	5.809182803	5.679911773	4.901278337	4.846549829	4.758678277	5.105769316	5.287014484	4.725732962	6.401248137	4.808642705	5.065579097	4.675545216
ADGRG3	6.08741355	6.146088123	5.732758046	6.986274481	5.737864971	5.770979643	5.89327693	5.613710881	7.186216831	5.6365304	5.873793602	5.752470494	5.655963421	5.768525124	6.989909411	6.159103394	6.86499095	5.725031376	5.75729847	6.19700551	6.306420326	6.142184973	6.294490815	5.713366747	6.154940367	6.025551558	5.854153872	6.775254965	6.157757282	6.09522748	6.435225726	6.050302983	5.904005289	5.848184586	5.771939039	6.092807293	5.949557543	5.571404219	6.203745842	5.839999914	5.756502628	6.186203719	6.113984823	6.137748957	7.467643738	7.550648689	7.265794754	7.024724484	7.390537262
ADGRG4	4.298097611	4.315700055	4.444444657	4.186142922	4.280973911	4.254070759	5.171337128	4.027287126	4.209320426	4.146013141	4.550974131	4.577709675	4.391923666	4.73472023	3.951158881	4.240620613	4.481647015	4.889761448	4.578289986	4.723437548	4.453317642	4.792408705	4.21723032	4.325834274	4.469625473	4.240767002	4.39894104	4.085862399	4.592069864	3.886844039	4.165883661	4.262398482	4.277986765	4.080632806	3.969383121	4.630943537	4.450455666	4.29930377	4.117229939	4.359585524	4.36777544	4.514266968	4.311922789	4.3238163	4.170332313	3.930291653	4.212626696	4.006743789	4.100759506
ADGRG5	5.363533878	5.226242638	5.515407467	5.13101778	5.202164364	5.245325375	5.44227581	4.918103504	5.377208424	5.163433838	5.213185787	5.183792305	5.171672916	5.082800674	5.431732464	5.250727272	5.455912495	5.233473063	5.403666019	5.822762966	5.220158434	5.189900446	5.517304421	5.457341194	5.27465229	5.226721477	5.139858246	5.432196617	5.293080044	5.370845795	5.30422802	5.246378326	5.362632942	5.196303082	5.190905952	5.099187946	5.286512375	5.207368374	5.531720352	5.272296619	5.252843475	5.349589825	5.396448517	5.511226654	5.821961117	5.73350687	5.099081993	5.872147846	5.667394924
ADGRG6	7.433682033	7.470680305	7.222810677	7.772418568	7.245890481	7.311499732	7.86148514	7.806152889	8.861706665	7.645852839	7.700314249	7.845214162	7.655041899	7.804712431	9.140853065	7.217536926	7.507950988	7.530781746	7.440813269	7.060132232	7.186803069	7.290127549	7.176422732	6.819333758	7.977717128	7.167074748	7.305850982	7.644988604	7.373121329	7.596707684	7.55473927	7.543839863	6.969987324	6.738695622	7.972510475	8.82318122	7.56373208	7.346983637	7.943840436	7.290426459	7.600750378	7.885307652	7.607748713	7.285900389	8.368089131	8.555594309	8.538811002	8.966177056	7.922875473
ADGRG7	8.712062836	8.666946411	8.470989227	8.549531937	9.04459095	9.120111465	8.16004467	8.95344162	8.956235886	9.027397156	7.967454433	8.003717422	9.076247215	8.007182121	9.178427696	8.571075439	8.765569687	8.421500206	8.09016037	8.305139542	8.759480476	8.792221069	8.53127861	8.296795845	8.211818695	9.264743805	9.53586483	9.101044655	7.981889725	8.606686592	9.062318802	8.504009247	8.056223869	8.201410294	9.06307888	9.35287571	8.503324509	7.691291809	9.100746155	9.336315155	9.249197006	8.739547729	7.997591972	8.13619709	9.548642159	8.480662346	8.938999176	8.598741531	8.741119385
ADGRL1	7.146561861	7.550842762	7.242429972	7.810282707	7.521273613	7.616679192	7.117929459	7.17882061	7.404350043	7.018004656	7.45265913	7.330505848	7.180852175	7.317606449	6.864080906	7.788081885	7.934595824	7.197917223	7.382568837	7.483589649	7.396658897	7.487981796	7.85938263	7.080223084	8.080509901	7.297539711	7.188576699	7.251262427	7.577780485	7.264010191	7.487824917	7.563958884	7.167592049	7.323739768	7.042263508	7.606471539	7.757638932	7.000833988	7.772749424	7.385534764	6.979481697	8.15575862	7.242591858	7.563189268	6.671286583	7.196861029	7.510477781	6.966890097	7.76962328
ADGRL2	5.449505329	5.511235476	6.56937933	6.999553442	6.228177309	6.791398525	5.494334936	6.509368658	7.273585558	6.166334629	5.875142813	5.897479534	6.321963549	6.170906782	7.25710845	6.195750475	6.569094897	6.483307839	6.42667222	6.821679593	5.99676466	5.782301665	6.526386977	6.134680033	7.281782866	6.114933253	6.095796109	7.401781797	6.379918575	6.962151289	6.931718588	6.301393032	6.774091959	6.477270127	6.714623213	6.68366623	6.213091851	6.085241795	6.977961779	6.537386656	6.390616417	7.435144663	6.339118719	6.383832693	7.614880085	7.605325699	7.44162035	8.266561509	7.417095423
ADGRL3	7.035111109	6.59563605	7.286937237	7.841939767	7.634212653	7.197553158	7.756204128	7.825352351	8.264284611	7.857289314	7.874102592	7.803512573	7.885615826	8.161423842	7.956587315	7.481441816	7.621031125	7.856411139	7.743394693	6.697295348	7.184226036	7.102286021	7.731594881	7.542128563	7.307414214	7.041017056	6.720892429	7.331841945	7.305841605	7.561970075	7.036775907	7.258394559	7.596289953	7.676897049	7.49639988	7.740535577	8.105730375	7.934571902	7.054182212	6.969073772	7.334360122	7.0573198	7.308318138	7.096865654	7.79956007	7.587190151	8.28161335	6.682571252	7.429338455
ADGRL4	8.437114239	8.783494473	8.354302407	8.482024193	7.461019754	8.123671532	8.759654045	8.249494791	9.754496573	8.190684319	8.660348892	8.437168122	8.251844883	7.834524632	9.745600702	8.407352925	8.393660069	7.300650835	7.252028227	8.928699017	8.49942112	8.204756737	8.096897126	8.359133244	8.99793005	8.43578434	8.146535874	8.919166088	8.491457939	8.736259461	8.787708283	8.384703636	8.716579437	8.424650192	9.047757626	8.835896492	8.415819168	8.923405171	8.718539238	8.341545582	8.211658478	8.855572701	8.281477213	8.339587689	9.564781188	10.0559082	9.772059917	9.039605618	9.229058743
ADGRV1	7.136499882	7.053080559	6.909118176	6.733674526	6.824469566	7.387691021	7.093599319	7.282322407	5.664090157	7.3805089	7.246321678	6.691627502	7.770552158	6.899731636	6.093627453	7.054781437	7.770166397	6.87260437	6.826955795	6.796298981	7.429262161	7.251736641	7.929286957	7.344573021	5.903350353	7.181548119	6.894270897	7.272926807	6.937081337	7.364416122	7.153054714	7.208729267	7.48754406	7.272409439	7.431391716	6.208022118	7.870226383	6.591462135	5.429074764	7.368865967	6.811152935	6.885158062	6.899291992	7.230570316	5.819365978	6.480784416	5.547216415	5.70783186	5.014936447
ADH1A	5.079637051	4.799179077	4.660838604	4.453941822	4.469551087	4.741086245	4.875222445	4.911242008	4.616774321	4.849180698	4.754837752	4.458376646	5.026451111	4.723995447	4.585995436	4.618326187	4.806090355	4.70084691	4.733512163	5.198991776	4.594177246	4.894218683	4.703205824	4.969253063	4.797900677	4.765442848	4.845406056	4.587272644	4.765626907	4.816550732	4.599024773	4.875462532	4.597142697	5.043559075	4.573502541	4.820266962	4.853303909	4.793388844	4.702404976	4.667956114	4.587992668	4.772115231	4.480696678	4.667148113	4.659843445	4.686947823	4.73424387	4.271712542	5.018176556
ADH1B	7.362505913	7.119036007	7.761145687	9.510333157	8.874026298	9.493572998	8.715665817	9.68171444	8.579849433	9.16514635	8.991192627	9.283625795	9.052562047	8.928197385	8.735617638	9.062641335	8.891580105	9.057184602	8.876729394	8.683724118	7.726388359	7.881675911	8.583122443	8.527420712	9.418743609	9.345966243	8.886934471	8.562677956	8.555253602	8.853323553	8.883683585	8.180091	8.138126946	8.400011063	8.691668033	9.148049642	8.626556396	8.482441616	9.409545516	9.352346899	9.109017754	9.441849707	8.163447571	8.288210869	7.798517037	9.318031978	9.749648189	8.449259185	8.09810524
ADH1C	12.71375323	12.92404175	12.85100889	12.75414324	12.81470156	12.60010481	12.7409668	12.76607275	11.60160399	12.686234	12.70358563	12.79729223	12.51125383	12.6248827	11.72382259	12.73691511	12.72531653	12.82330037	12.71897555	12.90891934	12.8269105	12.8382063	12.60908699	12.70056343	12.24003458	12.80097246	12.88453674	12.1805768	12.79817677	12.43704081	12.36103201	12.72882367	12.73743534	12.67153979	12.5172863	12.16080904	12.38766575	12.6698227	12.44521094	12.98643733	12.96809197	12.35875511	12.80593062	12.77125073	11.83356095	12.01268339	12.13306666	6.778088093	11.96603346
ADH4	5.845071316	5.915067673	5.230745792	5.941199303	4.812413692	5.681176662	5.629780769	6.368532658	5.196930885	5.891712666	5.424323082	5.634904385	5.994273663	5.43903017	4.452884197	5.36669445	6.108176708	5.321698189	5.549678802	5.307719707	6.156895638	6.193218231	5.344180107	6.467964172	5.453783989	5.861912727	6.009370804	4.553815842	5.251333237	4.921093464	4.540086746	5.570928097	6.414297581	6.185974121	5.139515877	5.253353119	5.31191349	6.377550125	4.829935074	5.536200047	6.101401806	5.587611198	5.871519566	5.635660172	4.74364996	4.750086784	6.05456543	4.223376274	4.552508831
ADH5	9.812238693	9.920022486	9.823937414	9.898805381	9.579241753	9.745464325	9.873019218	10.07304335	9.356761934	9.984337331	9.879182818	10.12992143	9.858168124	9.654610396	9.438404086	9.957279683	9.854841232	10.01095295	9.845063924	9.616929529	10.02170181	9.9454298	9.805167198	9.415725233	9.295344355	9.669516563	9.834517477	9.164717676	9.857097626	9.384126185	9.203620909	9.938676358	9.836536886	9.516539095	9.685806277	9.356161593	9.894057275	9.700480462	9.389080525	9.869396212	10.13426018	9.447613717	10.31314659	9.916585447	9.209492445	9.450743677	9.703925133	9.101830961	9.391024589
ADH6	8.845437368	8.914889653	8.484867891	8.633155983	8.456130346	8.391953627	9.044917742	8.928971609	7.937030633	8.952615102	8.839565595	9.169488271	8.902277946	8.681001663	7.757411639	8.682446957	8.541740259	8.369146188	8.334400177	7.981151263	8.763625303	8.830359936	8.742237886	9.061063448	7.915426413	9.058167774	9.102027256	6.986474832	8.846776486	7.931968689	7.822501182	8.889979204	8.72879553	8.837193648	8.217520555	8.428567251	8.950324377	8.828536034	7.865451654	9.020878315	8.832074007	7.74330759	8.932308515	8.731327852	6.830557823	7.359718958	8.184291204	5.280236085	7.53035752
ADH7	4.210507393	4.161095381	4.066623449	4.057359934	4.10177207	4.083444477	4.491246462	4.05529809	4.06077385	4.070090056	4.232087136	4.152158618	4.236426711	4.178066015	4.043723107	4.125569701	3.849914313	3.948546529	4.012789488	4.053081393	3.981215358	3.940781713	4.074945212	4.036903739	4.045697213	4.176912785	4.119702935	3.973123074	4.157477617	4.018830538	3.961472154	4.094407797	4.099091649	4.17865324	4.062458992	4.250371933	4.272300124	4.074938298	3.978649974	4.09698546	3.817105055	3.884631515	3.846486211	3.937026858	3.96898067	4.006195784	4.06568718	3.942704558	4.141081572
ADHFE1	7.251997948	7.243412257	7.455367802	6.784505844	6.964154244	7.615737441	7.679395199	7.167764903	6.929050922	7.1634202	7.585191727	6.97922659	7.147596359	7.242490769	6.919008493	7.422306779	7.051134586	7.108237744	7.175904751	7.714049102	6.990720511	7.162626505	6.962428332	6.947849512	6.493597508	7.578386784	7.398008821	6.42564106	7.097437382	6.064930797	6.464866162	7.386390684	7.038702965	7.176830769	6.091466666	6.945409775	6.786307097	6.898753167	6.619475842	7.370776889	7.493096829	6.763470173	7.17982936	7.27259922	7.122912407	7.626690866	6.452338219	6.867818594	7.31388855
ADI1	10.46463871	10.53809134	10.24117565	10.29896418	10.46978506	10.6377217	10.29107253	10.37349733	10.20178382	10.4922924	10.16311137	9.958710034	10.65771834	10.36489487	9.947740238	10.27509467	10.50470861	10.49651082	10.52801673	10.13739777	10.48806604	10.47498449	10.57923889	10.62329992	10.42268308	10.92151133	10.89427058	10.27816073	10.65903123	10.41268857	10.53559876	10.73001131	10.57910633	10.73277187	10.19198068	10.27774143	10.35424709	10.32027403	10.21830623	10.88974762	10.8332847	10.47467677	10.61177127	10.73157311	10.05008475	10.13684559	10.19423548	9.871489525	10.13919989
ADIG	4.442574501	4.468643188	4.416158676	4.4579916	4.325499535	4.508575439	4.397480011	4.375205517	4.504953384	4.24848175	4.24376297	4.424724579	4.436261177	4.134834766	4.14930439	4.257968903	4.40852356	4.239944458	4.296577454	4.242180824	4.242082596	4.336973667	4.371636391	4.254034042	4.477432251	4.351981163	4.378942013	4.283664227	4.372078896	4.415384293	4.465479851	4.427136421	4.468870163	4.297857761	4.542887688	4.242180824	4.308283329	4.425744057	4.266866684	4.350626945	4.295057297	4.268688679	4.271474838	4.210113049	4.46236515	4.261232376	4.306987762	4.285250664	4.303634644
ADIPOQ	4.323031843	4.246227026	4.168884277	4.187684417	4.301857054	4.236735582	4.155267716	4.166135252	4.139437497	4.171139657	4.368098736	4.301408887	4.165293157	4.226311684	4.072099745	4.77555424	4.07402283	4.031299233	3.956483662	4.019421756	4.076282084	4.290922642	4.215683103	4.170680821	4.14447403	4.22913605	4.485992909	4.164991558	4.902721405	4.148737133	4.24881804	4.261846602	4.175016344	4.128659368	4.176860333	4.211809814	4.326292575	4.151022375	4.051023364	4.577209473	4.318080664	4.057853818	4.071605206	4.063334346	4.114615083	4.175011635	4.088195443	4.092927277	4.104364872
ADIPOR1	9.873862742	9.564129352	9.583710672	9.326142551	9.380757333	9.435750007	10.00041199	9.891513348	9.828738926	9.912338733	9.792336704	9.938446521	9.88774276	9.736399888	9.87270093	9.48527503	9.289546014	9.458099127	9.431097268	9.366081716	9.541405679	9.611446619	9.445096732	9.239407777	9.345154047	9.48279953	9.449741363	9.028091669	9.379640102	9.233630896	8.831988692	9.163186789	9.134684087	9.347050191	9.688840388	9.931627513	9.770683049	9.634113549	9.384561538	9.348428727	9.539215088	9.447499036	9.54735446	9.374427558	9.636344434	9.442903996	9.274463653	9.430350305	9.501793146
ADIPOR2	10.77779007	10.38022518	10.44607353	10.2600441	10.52913856	10.63215113	11.04742241	10.89758921	11.08607864	10.86590004	10.89339018	10.79936743	10.70134115	10.63859558	10.66091585	10.67238474	10.09547806	10.41659307	10.47644091	10.19823885	10.41932011	10.49066019	11.07298374	10.69095087	10.76485109	10.51795387	10.43276835	10.36577749	10.53776693	10.87999248	10.74148846	10.57053995	10.26008701	10.55654478	10.76882505	11.07754278	10.97833443	10.66135884	10.48781777	10.30601644	10.14597702	10.6364603	10.50069809	10.46466255	10.41819811	10.2634244	10.39069176	9.932702544	10.6190362
ADIRF	12.91045237	12.87522173	12.74352503	11.51734305	12.55105019	12.47566319	12.97521925	12.15527201	11.74793053	12.29957915	12.93012953	12.92754984	12.56218434	12.60774088	11.20671654	13.11574793	12.04329825	12.8580165	12.82461358	12.64470625	12.8853693	12.95281887	12.01848126	12.57117415	10.52550364	13.24332666	13.1704936	11.71765137	12.60436487	11.82140399	11.91931582	12.55239678	12.65510512	12.5874629	11.26332998	10.40889597	12.05140496	12.67829371	10.58914042	13.1940527	13.2488699	10.91728068	13.00933505	12.63300562	10.81085348	11.41403198	11.51277781	10.99219513	11.89677477
ADIRF-AS1	4.636909008	4.606255531	4.23963213	4.139910221	4.472249508	4.232776165	4.332639694	4.173953056	4.301036835	4.260659218	4.047972202	4.298443317	4.244349003	4.466710567	4.023748398	4.428119659	4.210401535	3.987734079	4.290919304	4.453886509	4.545291424	4.194159985	4.406666279	4.313188076	3.917257071	4.30957222	4.566648483	4.080182552	4.431155205	4.169367313	4.444189548	4.360114098	4.427452564	4.301104546	4.144285679	4.307509422	4.273218155	4.355770588	4.166588306	4.055139065	4.137446404	4.076231003	4.1833601	4.012410164	4.317568302	4.241462231	4.613254547	4.211898327	4.092837334
ADK	9.13394022	9.064860821	9.172254086	9.139123917	9.157570839	8.953764916	9.395693777	9.023954869	9.023739338	9.014068127	9.366673469	9.327773094	8.903562069	9.225783826	9.033093453	9.358323095	9.233145237	9.039563656	9.008070946	9.009338856	9.041123867	9.046806812	9.314506055	9.406028749	9.257490635	9.111745835	9.207813263	9.027873039	9.409422875	9.176595212	9.032968522	9.359060765	9.539131642	9.349281788	9.197496414	8.913810253	9.163826943	9.350659847	9.024552822	9.152202606	8.992411137	9.059062958	9.245291709	9.275320055	8.724848747	9.048640728	9.137985706	9.116799833	9.104784965
ADM	9.548823517	9.378401279	9.132456622	9.384896276	9.700652122	9.394830386	9.397039573	9.17240445	10.81578127	9.480884872	9.029779594	9.150172234	9.429470856	9.390246391	10.85900847	9.156604609	9.482871533	9.630234082	9.330219585	9.072727362	9.439840158	9.73460579	8.785823346	9.300963244	10.00488726	9.482333342	9.274251937	10.1894714	9.471242429	10.09543578	10.23515129	9.102720259	9.171038788	9.043825945	10.23077679	10.19804669	8.418296179	8.824440798	9.955924988	9.265105407	9.51828416	10.07428535	9.186779817	9.250188829	11.0859925	10.00304636	9.335434278	10.59598064	10.78410371
ADM2	5.523434878	5.636965275	6.156229019	6.43389225	5.905316591	6.026356698	5.711379767	5.634884119	6.400850296	5.393091679	5.882322312	6.055486918	5.48341918	5.717181921	6.37084508	6.26414299	6.634215832	6.079845429	6.227738142	6.464411259	5.912017107	5.86731577	5.816947699	5.716599703	6.174751043	5.733613968	5.623850585	6.36016059	5.881862879	6.246322394	6.349281311	5.505496741	5.909226418	5.440371275	5.975044966	5.965352774	5.481263876	5.610466719	6.244817496	5.658153534	6.119666815	6.465857268	5.590515852	5.745084286	6.649502516	6.312852144	6.626471282	6.692093372	6.456414223
ADM5	7.112514019	6.969513416	6.635574818	6.323914528	6.781691074	6.975931168	6.664670944	6.378732204	6.858622074	6.488888264	6.743083	6.721200943	6.542199612	6.747569561	6.782790661	6.914063931	6.532366276	6.660049915	6.603428841	6.876256943	6.577803135	6.676254749	6.693518162	6.68453455	6.78961277	6.612129688	6.956166267	6.785403252	6.858830929	6.568561077	7.157131195	6.786658287	6.852909565	6.84685564	6.607685566	6.738509655	6.776046276	6.633429527	6.539120674	6.737665653	6.531346321	6.431662083	6.464916706	6.730577946	6.645794868	7.001904964	6.704209805	6.85019207	7.030652046
ADNP	11.32136726	11.32368056	11.59850375	11.34071254	11.29007943	11.46396478	11.74098333	11.99707317	11.55500666	11.82178815	11.74834824	11.85616144	11.79669285	11.7798694	11.6797355	11.34125042	11.27957153	11.6164128	11.50485865	11.52963098	11.27546755	11.41414325	11.28893216	11.14467081	11.25483735	11.32495753	11.43033059	11.19945431	11.31489086	11.21495024	10.96537209	11.35167471	11.39145247	11.27706432	11.7274456	11.64102936	11.79526202	11.8186299	11.38308716	11.37635994	11.65474415	11.30842622	11.60299524	11.32333915	11.30433973	11.42505646	11.33265972	11.30852159	11.28070863
ADNP2	9.98600626	9.697833539	9.982003213	9.944089889	9.824307441	9.93741894	10.10423279	10.20540667	10.07677364	10.22116327	9.960535528	10.22336388	10.13325262	9.875112533	10.08326054	9.903407571	10.00661135	9.863617422	9.828357697	10.04754639	9.97735071	9.899567605	10.04275751	10.10317994	10.35248757	9.994194029	10.10709715	10.00859785	10.0211153	10.02769518	9.819971562	10.05761385	10.03678799	10.02409077	10.12816477	10.21700287	10.17132091	10.25238705	10.05123615	10.04343796	10.28065157	10.27857733	10.26935768	10.0566473	9.931996346	10.01925182	9.973577498	9.793667795	9.82438612
ADO	10.00354163	10.00774988	10.37047068	10.15324466	9.987500509	9.98303318	10.33254242	10.4559021	10.34033012	10.50434844	10.33550135	10.30859248	10.17922274	10.13977845	10.57908631	9.908535957	10.01414649	10.01853562	10.0695111	10.22727171	9.95017624	10.00407378	10.12536113	9.928555171	10.06716792	9.953163783	9.926231066	10.15280278	10.18874391	10.27030754	10.01434104	10.14673043	10.05588246	9.949637416	10.54644585	10.36410681	10.37468751	10.41782475	10.21824901	9.894297599	10.14587784	10.11818441	10.26452414	10.08265749	10.2044204	10.23246829	10.2336661	10.10175991	10.22982438
ADORA1	4.212057432	4.355984449	4.234447718	4.481240432	4.334049066	4.282960971	4.174678962	4.117565791	4.322439591	4.159768264	4.325049639	4.262592872	4.151890437	4.219593128	4.439997037	4.195931911	4.71519645	4.447685798	4.41377902	4.363684177	4.416157723	4.36791118	4.364872217	4.324976365	4.191295544	4.43046991	4.348902305	4.472671589	4.338819822	4.568335613	4.479551713	4.25542887	4.339774052	4.318824927	4.396930774	4.267274698	4.217888514	4.372870048	4.310505072	4.474974712	4.424945911	4.428747018	4.306446314	4.339772622	4.452111641	4.26129365	4.440002521	4.47150286	4.329523643
ADORA2B	10.49569988	9.95127964	10.42442608	9.227068901	10.32606125	10.37979221	10.82643795	10.61938095	10.17203426	10.54034138	10.77477932	10.82107544	10.59205151	10.50046158	9.679796219	10.84325981	9.496616364	10.14096737	10.3686533	10.03315449	10.03148746	10.25423431	10.02489948	10.77346992	9.748952866	10.58619785	10.64650917	10.30196095	10.28285313	10.49276161	10.32899857	10.56310081	10.63280296	10.66403484	10.41299629	10.19023132	9.971245766	10.5151062	9.842184067	10.53618622	10.33628559	9.73422718	10.35174274	10.40313721	9.704761505	9.529135704	9.978476524	9.234352112	9.894241333
ADORA3	8.518068314	7.462500572	8.682482719	9.10716629	9.372745514	8.587047577	9.861859322	8.877606392	9.059926033	8.927598953	9.70701313	9.694816589	9.207333565	9.49965477	8.801830292	9.559470177	9.513833046	9.57880497	9.643215179	8.948415756	8.355576515	8.530573845	9.180828094	9.643744469	8.691158295	9.305335045	8.740774155	7.541863441	10.09187222	7.435856819	7.288495541	9.896505356	9.307170868	9.878520966	7.127505779	9.36144352	8.98511219	9.280461311	9.421012878	9.024332047	9.325244904	8.929094315	9.885579109	9.77072525	9.582666397	9.337388039	8.783378601	8.235009193	9.373735428
ADPGK	7.992155074	7.945351917	7.963873069	7.813097952	7.642201423	7.918034553	8.065520128	8.064889906	8.209294796	8.122166316	7.913517794	7.985879738	7.990060169	8.0873607	8.295662564	7.886941593	7.697914124	7.790022691	7.751378376	8.058217368	7.720834892	7.837497236	7.715373994	7.818652788	7.819858868	7.734768709	7.794895808	8.185839655	7.639386494	7.912665685	8.010381064	7.790555319	7.8480978	7.978330134	8.157245953	8.011041959	7.93486023	8.264051597	7.835335097	7.706719079	7.682187398	7.693539141	7.961591562	7.726872922	7.927652359	8.155564149	8.025104206	8.307857037	8.121404648
ADPRH	5.085313002	4.733400663	5.293926239	5.047120889	5.073995113	5.304709752	4.966911634	4.937604268	5.779467583	4.970337073	5.080333233	4.934506416	4.936085224	5.011063576	5.981303215	5.095970949	5.049938202	4.946200768	5.097002665	5.835573514	4.926392555	4.729796489	5.12773784	4.896576564	5.361754417	5.216963291	5.1133612	5.470938683	5.205322742	5.508690675	5.551879406	4.994871775	4.985103289	5.082413514	5.250579198	5.137690385	5.072322528	5.307936192	5.566396395	4.820880413	5.11317428	5.47415479	5.080649058	5.275396347	5.875272751	5.913440704	5.353823503	6.207570553	5.497816245
ADPRHL1	7.248104255	7.140585422	6.80954345	6.49461031	7.290557543	7.208520889	7.011809508	6.799642563	5.865234534	7.0147988	7.078903039	6.698251565	7.322025299	7.189906279	5.799245675	6.906614939	6.620659192	7.173176765	7.530755679	6.552602291	7.100222111	7.045256774	7.244396369	7.302381515	6.470719338	7.3484718	7.24314181	6.324726899	7.305729071	6.086700439	6.49291722	7.603618304	6.783182939	6.973807653	6.246974945	6.243787447	7.117556254	6.365344842	6.005267938	6.87460645	7.242442449	6.2440629	7.673744519	7.39724191	5.8326478	6.15958182	6.159440676	5.640978813	6.382991314
ADPRHL2	9.109778883	9.026404382	8.813083651	8.993407252	8.930660965	8.876683712	8.944611549	8.657547476	9.205088615	8.855387451	8.893785476	8.845184327	9.102538584	8.791121722	9.130865813	8.965404032	8.810784581	8.536301613	8.795574665	8.949594975	9.071626663	8.930122614	9.164628027	9.183219431	9.35224104	9.062339308	8.950127124	9.092721461	9.101360082	9.138083937	9.232879638	9.012229921	9.089622496	9.281491757	8.825754403	9.309238433	9.169751168	8.967505931	9.129019978	8.970390798	8.713609457	9.205565452	8.870419026	9.165098189	8.929057121	9.004760506	9.198454379	9.21179986	9.169322016
ADPRM	9.071393013	9.088135243	9.121489525	8.871308804	9.021747113	8.999898911	9.093991757	8.924742222	8.720355511	8.894293785	9.068789006	8.943723202	9.088378907	9.245815277	8.761484623	9.129160881	9.120936394	9.074635506	9.236114502	9.284406185	9.088978768	9.005187035	9.136797905	9.166970253	8.932542325	9.328937054	9.287404061	9.101839543	8.839960098	8.845961571	8.974372387	8.851536751	8.894295216	9.067575455	8.836492062	8.955917358	8.960365772	9.011604309	9.032838822	9.088905334	9.048876286	8.782557965	8.720471382	8.804960251	8.778516293	9.078022003	9.023070812	9.015357495	9.129333973
ADRA1A	4.495573918	4.368785739	4.513441841	4.350177844	4.438455701	4.577351888	4.423796137	4.421700637	4.39053154	4.395277778	4.497544805	4.423692465	4.501359423	4.416866779	4.357797186	4.44972984	4.346883933	4.360954364	4.361427387	4.485820651	4.444104036	4.465092103	4.47511065	4.616583188	4.417148073	4.5283101	4.447646419	4.418160041	4.469429612	4.45401446	4.500277201	4.486562809	4.469235023	4.583228151	4.407199184	4.368945122	4.623588721	4.431447029	4.390989184	4.80152905	4.459949414	4.387105624	4.468563477	4.435530504	4.34852624	4.310412884	4.46099337	4.506994247	4.372751991
ADRA1B	4.612613201	4.30888319	4.467210293	4.393587112	4.398500443	4.259225368	4.640371799	4.266952038	4.43889761	4.266354084	4.321258545	4.544984818	4.321196556	4.44880724	4.325931549	4.39750433	4.418267727	4.476253986	4.744483471	4.448827267	4.409317493	4.152944088	4.033282757	4.389383793	4.384456635	4.227761745	4.404745102	4.51579237	4.389722824	4.1423769	4.197655678	4.609727859	4.292167664	4.273999691	4.443609715	4.406158924	4.205140114	4.206774712	4.343352318	4.492116451	4.62250948	4.50626564	4.386801243	4.390127182	4.444447517	4.188736439	4.241580009	4.37842989	4.49198103
ADRA1D	4.378690243	4.242634893	4.085582495	4.12902236	4.253492356	4.241842747	4.188681126	4.130524635	4.055246592	4.096149922	4.022960901	4.158493519	3.903831006	4.099217415	4.012319804	4.095756531	4.129796505	4.312077999	4.404560089	4.084083557	4.351312518	4.262741208	4.064456702	4.025072098	4.010935545	4.192545891	4.166656494	4.280472994	4.409609318	4.161202908	4.294676066	4.174152852	4.241306067	4.182956934	4.161801339	4.08156848	4.285464526	4.157430172	4.061942816	4.238019943	4.235116244	4.414647103	4.439934731	4.197725296	4.136058212	4.183118344	4.044831753	4.139916897	4.161128521
ADRA2A	11.51047039	11.22690487	11.21070576	9.819854736	10.87642288	10.75436687	11.71931458	10.88008022	10.76939201	11.24625301	11.59548378	11.85358047	11.24065876	11.05496311	10.6430645	11.71832943	9.755500793	11.11128616	11.14901066	11.42095566	11.18649197	11.2492218	10.87855625	9.899760246	9.516982079	11.70681286	11.61315727	9.672980309	11.5661335	9.915005684	10.24325275	11.45105076	10.18530273	9.800282478	10.15948582	10.32827663	10.79579926	10.52606869	9.77946949	11.75673294	11.75883961	9.567631721	11.68518257	11.53526974	10.23407364	10.71958733	9.873303413	9.928619385	10.77053642
ADRA2B	5.424585342	5.767840385	5.417539597	5.298229218	5.560848236	5.512051582	5.255516529	5.355510712	5.149772167	5.377878666	5.430492401	5.469585419	5.765380859	5.126647949	5.286634445	5.245362759	5.389017105	5.55251503	5.43118763	5.450270653	5.395038605	5.483341694	5.372077465	5.43572998	5.314014435	5.392339706	5.239172459	5.384026527	5.726078033	5.119343758	5.284602165	5.185377598	5.553346634	5.323159218	5.50931263	5.302163601	5.302456379	5.178220749	5.205020428	5.361693859	5.664143562	5.574538231	5.488235474	5.710346222	5.388948917	5.174585819	5.241346836	5.372859001	5.538439751
ADRA2C	5.235080004	5.274078846	5.190350295	5.18390584	5.382132292	5.145636082	5.369646073	5.028971196	4.970792532	5.111604214	5.052285195	5.215063572	5.050854207	5.0750103	5.073871851	5.187709332	5.707708121	5.586463451	5.556260347	5.612064839	5.569537401	5.356529713	5.206003189	5.407552481	5.53346014	5.283609629	5.307435513	5.311710596	5.150305033	5.247559548	5.202659846	5.236708403	5.102939845	4.978097678	5.130981207	5.251816511	5.155686855	5.074161768	5.468797446	5.518085957	5.656166316	5.643214226	5.396864415	5.593976975	5.421073675	5.352293969	5.460057021	5.588035584	5.052465439
ADRB1	6.591836691	6.483113527	6.853199005	6.694148541	6.850476742	6.890253306	6.925994158	6.937063217	6.0383358	6.815801144	6.883229971	6.86357069	6.951645136	6.925506115	6.316047907	6.867609024	6.505758762	6.980480194	7.000863791	6.584419489	6.353823185	6.900331736	6.266571522	6.835812569	6.021947861	6.872931004	7.05699277	6.414493323	6.694825411	6.389222384	6.498644352	6.483775139	6.620188475	6.751554966	6.447868586	5.8416574	6.478024245	6.6524539	6.000689745	7.152637243	7.311376333	6.145281077	6.727228404	6.43827486	7.018342734	6.1901927	5.948851824	6.528664351	6.201655388
ADRB2	8.463424683	8.484584808	8.959882736	9.522259712	9.030623436	9.046836853	9.188167572	8.926154137	9.098402023	9.155197144	8.860186577	8.835839272	8.927411079	8.716688156	9.379322052	9.196655273	9.196527481	9.072944641	8.913864136	9.367296219	8.810443878	8.827231407	9.005610466	9.045609474	8.852140427	9.26714325	8.965719223	9.284929276	9.166255951	9.196586609	9.082606316	9.207518578	8.915382385	9.117927551	9.129541397	8.64100647	8.650964737	9.172287941	9.172266006	9.424074173	9.08471489	9.102898598	8.685937881	8.800689697	9.657628059	9.78417778	9.73060894	9.974594116	9.20811367
ADRB3	4.054557681	4.209425211	4.056847096	4.421672106	4.181889534	3.920614004	3.944401384	4.001909495	3.899326802	4.034284473	3.831797123	4.041957855	3.924810648	4.082187891	3.924400926	3.897457362	4.228703261	4.44233942	4.242432594	4.043915272	4.036144972	4.267298222	3.993916035	4.087621451	4.325755119	3.946213603	4.099462986	4.013464928	3.997051239	3.973504663	4.02161479	3.95119226	3.88446033	4.110098362	4.039729119	4.123325348	3.937760234	4.073722721	4.331164599	4.179908514	4.291558743	4.345114946	4.226654768	4.102689267	3.88855505	3.953721643	3.968894482	4.135327816	3.918283344
ADRBK1	7.260840893	7.441567898	7.216167927	7.27259326	7.213470698	7.357792139	7.129927159	7.119939566	7.661798001	7.024147034	7.190235853	7.252016306	7.251222849	7.24770546	7.435219288	7.44886756	7.543143273	7.632633686	7.492636204	7.793173075	7.497267247	7.471216202	7.047562838	7.147059918	7.300256729	7.274249077	7.352810622	7.832911969	7.360071183	7.945040703	7.786733389	7.295346499	7.206065417	7.259803534	7.525705338	7.686811448	7.452770948	7.162266731	7.585213184	7.128596306	7.440261364	7.630540371	7.507589817	7.537992001	7.409639836	7.586571455	7.559520483	7.627174855	7.595462799
ADRBK2	6.050337887	6.02229042	7.017738056	6.611171532	6.347347546	6.786204529	6.428658009	6.589307976	7.281632042	6.48794508	6.292854977	6.265725803	6.436942482	6.511205292	7.624274445	6.496273231	6.728289795	6.206159115	6.337686825	7.858815098	6.15693264	6.054164314	6.814766884	6.256468487	6.682382202	5.834279346	6.13045969	7.699180699	6.506196308	7.12450285	7.300382137	6.161660862	6.269491673	6.362554455	7.145869064	6.29537859	6.473192501	6.858364773	7.558617687	6.067653084	6.276165772	6.905280304	6.406162929	6.809563446	7.843336868	7.951796246	6.98790493	8.319864845	7.742722034
ADRM1	9.30917406	9.232708294	9.208028635	9.293196994	9.196182093	9.409502823	9.351166568	8.867990177	9.788264593	9.185608228	9.353995957	9.201966446	9.347203094	9.496454236	9.411464212	9.41673072	9.541588309	9.505321026	9.538508414	9.331843374	9.28909254	9.425614676	9.442302861	9.417472683	9.447174549	9.271185875	9.229434965	9.859717848	9.299997645	9.769506295	9.85205507	9.455882709	9.388881684	9.561216353	9.592812223	9.616541069	9.486885071	9.266441981	9.467066924	9.20037206	9.292770229	9.560364248	9.540035564	9.527207056	9.438097638	9.363293807	9.659392038	9.577707449	9.737250327
ADSL	7.170481564	7.166137339	7.317312719	7.397001267	7.246680497	7.25976372	7.346948148	7.021304963	7.392421963	7.241664173	7.177736283	6.84783113	7.42551589	7.108071683	7.160298348	7.272161482	7.221166372	7.005357144	6.935415386	7.355946543	7.132663968	7.033974408	7.412836552	7.232188463	7.4762125	7.315869808	7.213958504	7.42748499	7.230255245	7.640904904	7.600821971	7.277234675	7.411596773	7.362941144	7.334938529	6.99973798	7.369489429	7.225193022	7.332889318	7.074665072	6.952680944	7.081271051	7.159326794	7.286776662	7.137690546	7.555415631	7.348503589	7.550030234	7.487091543
ADSS	9.972572326	9.723596572	9.717977523	9.77142048	9.636015891	9.658499718	10.08779621	9.993279458	9.993815104	9.943815866	10.02408123	9.933476766	9.665227889	9.933223089	10.15155347	9.737653732	9.723909377	9.972283045	9.859333039	9.505757013	9.7411019	9.790698368	9.723609287	9.623908362	9.697773298	9.78523	9.894748369	9.833598453	9.700353939	9.880126954	9.583914756	9.735054335	9.970367115	9.806624095	10.13216718	9.945185025	9.979396186	10.0834357	9.685487749	9.714888254	10.11249765	9.710866293	9.990957895	9.573168118	10.03051313	9.754054071	9.736623127	10.01557382	9.473435402
ADSSL1	7.579862118	7.525923729	7.911766529	8.565925598	8.256886482	8.397441864	7.939459324	7.299424171	7.710407734	7.472605705	8.006940842	8.171136856	7.743800163	7.93894577	7.034039497	8.64955616	8.936168671	7.672031879	8.106157303	7.560043335	7.725231171	7.845796585	7.719014168	8.523934364	8.047058105	7.506672382	7.451838493	8.90796566	8.052947998	8.619344711	8.931743622	7.840410233	7.679825783	8.465015411	7.60654068	7.444656849	7.262695313	7.395880699	7.910479069	7.653756142	7.099318027	7.690002918	7.260451317	7.695783615	7.925549507	8.227622986	8.42259407	7.893059254	8.062894821
ADTRP	11.82670498	11.88485432	11.98845911	11.76104832	12.12186051	11.83462668	12.07549811	12.00707674	11.59353924	11.95033884	11.98886824	12.12016154	11.72180176	11.89568329	11.65066386	12.02278567	11.74477005	12.11340427	12.03135252	11.80008268	11.93394375	11.80356789	12.33322668	12.19038153	11.73400641	12.20415116	12.20316124	11.45354557	12.19899988	11.88184405	11.74432135	12.0897913	12.02771473	12.07176924	11.8833189	11.72742844	12.10446883	11.99867153	11.74136258	12.23141146	12.29639817	11.78578186	12.24301863	12.04903984	11.98650789	11.63317442	11.17245293	10.88783074	11.66137362
AEBP1	8.84497261	8.58808136	9.47465992	10.75564194	9.969823837	9.858089447	9.014910698	9.008980751	10.95936584	9.450334549	9.343816757	9.13703537	9.835217476	9.906115532	10.93505764	9.86772728	10.34535122	9.881531715	10.0279007	10.40874767	9.39187336	9.427102089	10.59011936	10.48071766	10.77493572	9.883984566	9.691469193	10.54897785	10.50674248	10.27052402	10.79678917	9.939853668	10.07588291	10.28179455	9.386214256	10.26801491	10.2155447	9.836137772	10.5722847	10.05780697	9.97803688	10.87594986	10.03355312	10.22319221	10.80538368	11.22299099	11.15523911	11.65281868	10.90748215
AEBP2	6.890814591	6.966959858	7.242536068	7.062319851	6.871562481	7.153181362	7.321337604	7.859571934	7.197519874	7.529953957	7.506098938	7.628327751	7.408342361	7.291662693	7.195750523	7.044314289	6.884215069	7.146073437	7.089256954	7.026265049	6.866429615	7.073754024	7.097936916	7.025019646	6.785681248	7.122609043	7.134487343	6.933646011	6.995454788	7.261048984	6.853485584	6.903364754	7.186668301	6.975377083	7.575532055	7.20911665	7.405383873	7.614198303	6.935878277	6.999898529	7.444468212	6.726190567	7.203505611	6.720838928	7.085406304	6.953329754	7.009971332	6.87007885	6.773321247
AEN	9.078083038	9.132346153	9.220498085	9.868193626	9.039653778	9.463799477	9.167744637	8.876829147	9.784686089	8.923222542	9.186534882	8.993424416	9.047188759	9.132102966	9.699572563	9.258504868	9.820322037	9.301782608	9.430395126	9.292732239	8.988869667	9.008893013	8.821591377	9.078243256	10.27602482	8.86895752	8.902808189	10.49265957	9.255048752	10.03610516	10.04569721	9.334176064	9.30928421	9.560634613	9.791984558	9.995756149	9.103661537	9.141695976	10.25784016	8.9348526	9.023089409	10.31335258	9.413960457	9.563887596	9.805084229	10.065835	10.479146	10.18363667	10.04985523
AES	9.151409149	9.138329188	9.359597843	9.500398319	9.334357581	9.349023818	9.412400562	8.946823437	9.401505788	9.224777856	9.428460757	9.379058838	9.392448425	9.270206769	9.178285282	9.610963505	9.675618488	9.389814378	9.468564986	9.591219583	9.409346263	9.119642577	9.399792988	9.605174699	9.47757689	9.466391246	9.419454574	9.625767392	9.49419117	9.675221762	9.825049716	9.496637343	9.45662403	9.56577142	9.29944547	9.308313368	9.181571643	9.214028358	9.371910413	9.422372817	9.479035059	9.518280347	9.548382123	9.609248161	9.286358197	9.351789157	9.47562313	9.126065256	9.529522259
AFAP1	7.56767416	7.448017716	7.311011075	7.397165656	7.396325945	7.513609171	7.176691055	7.245406866	7.263091564	7.411417604	7.277197719	7.300819397	7.40957439	7.434052707	7.139012933	7.246902944	7.420172214	7.585536003	7.653986812	7.362445593	7.550609589	7.587571979	7.41571474	7.140836001	7.329793334	7.429445507	7.490450262	7.379401803	7.360068797	7.449153186	7.44182253	7.255986095	7.278345824	7.208322525	7.351992369	7.317716122	7.420083762	7.197635293	7.230194331	7.502525566	7.561878801	7.571148755	7.40663302	7.339660288	7.289849042	7.136149168	7.222248554	7.140703559	7.180837631
AFAP1L1	4.813170791	5.066609383	4.996039748	5.492945195	5.125323057	5.049651027	4.787021279	4.666700482	5.287587047	4.730536461	4.695018649	4.727381528	4.999096632	4.811384678	5.193071842	4.82395947	5.322171212	5.198844552	5.06024456	5.350115538	5.271806955	5.053005219	5.260572672	5.108537793	5.324955225	5.213811159	4.930050254	5.203808784	5.220742226	5.1800493	5.202903033	4.83536613	5.351165652	4.978712559	4.854789674	4.959477306	5.073202372	4.868840814	5.291226745	5.040367246	4.96161747	5.604015231	5.324994683	5.456568241	5.520221472	5.999400735	5.886928558	6.199905515	5.613684058
AFAP1L2	7.934614024	7.893380642	7.689808687	8.040828229	7.597171782	7.277939002	7.840865134	7.537360032	8.353803317	7.560909589	7.385492643	7.642872812	7.602882385	7.834930261	8.277632237	7.42631197	7.896433989	7.89278841	7.835258008	7.643522898	7.660404364	7.68511486	7.440289657	7.46689256	8.122643471	7.882590295	8.246843338	7.503789584	7.628010114	7.626019955	7.624914646	7.592003345	7.753307979	7.593641758	7.683773995	8.290259044	7.791914145	7.877920626	7.805884044	7.977818966	8.185966652	8.128424646	7.920365174	7.517299652	7.909600416	7.813110194	8.551660698	8.008513292	7.888376235
AFF1	7.375571013	7.017093103	7.034338077	6.693673929	7.021382808	6.92464153	7.932864189	8.094939708	7.642170191	7.873365719	7.722548088	7.854776223	8.085805576	7.813524882	6.973604838	7.337943236	7.182483673	6.940987428	7.143443505	7.081514041	7.131680727	7.507544836	6.927587112	6.919873238	6.940143426	7.162113826	7.258750756	6.675269683	6.993514379	7.120138089	6.809050163	7.165026904	7.04813377	7.071681818	7.707652887	7.673317829	7.789652665	7.706919194	6.822006861	7.121710858	7.118261735	6.950409412	7.150755167	7.265735309	6.825140636	6.63436985	6.868104379	6.756866137	6.950197459
AFF2	4.436763604	4.382407586	4.404583613	4.327985605	4.360311349	4.346652667	4.432674567	4.301271121	4.355214278	4.252252579	4.388643424	4.298781554	4.328349113	4.33450683	4.325085322	4.475064437	4.059629837	4.138715506	4.150985479	4.175150394	4.037381331	4.264057636	4.335121473	4.265792211	4.203884761	4.44374609	4.453490734	4.221389929	4.410822391	4.376639366	4.3616093	4.394745509	4.288885435	4.492461681	4.284093857	4.402427355	4.352474053	4.367362182	4.805327574	4.361604373	4.158960501	4.170648893	4.389018377	4.100043456	4.199012597	4.464358012	4.25813659	4.26819245	4.254706542
AFF3	5.26998353	5.394253254	6.868521452	6.221369028	6.141866565	6.40066433	5.763366521	6.121173263	6.008380771	6.108740151	5.818136573	5.876286626	6.307634652	6.176718593	6.19649899	6.063601852	6.168989658	6.453041196	6.070674777	7.211932063	5.706644058	5.905696511	6.085612893	5.924454153	6.111502171	5.804965019	6.003865004	6.411862731	6.333073139	6.228146195	6.435668468	5.95968771	5.953171968	5.978227139	6.312319994	5.507565498	5.780556321	6.538863242	6.889468551	6.094063878	6.158154368	6.154429794	6.122004747	6.205894232	6.136405766	6.917676866	6.148543358	7.243719934	6.299079359
AFF4	6.60304292	6.614913542	6.792540232	6.596638601	6.691279729	6.801410595	7.061029037	7.360461473	7.160492262	7.084052006	6.925853094	7.265965303	7.168484052	6.864097914	6.869945129	6.894499541	6.518598557	6.526706457	6.658768019	6.610955159	6.579147815	6.742144824	7.022458791	6.943969488	6.872137785	6.649720113	6.997568925	6.896530867	6.864857515	7.093936841	6.922281027	6.901771624	6.789876064	6.899883588	7.16825986	7.124959072	7.090737979	6.99900659	6.718976577	6.798038801	6.82967345	6.758890948	6.875239214	6.904281536	6.79887549	6.584601562	6.634622018	6.640917222	6.745657207
AFG3L2	10.82489586	10.80980301	10.54732513	10.59333038	10.63420963	10.70784473	10.74358177	10.34005642	10.28573132	10.63855076	10.50911808	10.4340229	10.7504425	10.49659824	9.932873726	10.70085812	10.61779022	10.55658817	10.71551418	10.53143978	10.8456707	10.85968494	10.741745	10.87937832	10.43785858	10.77327061	10.91477585	10.38384628	10.7758112	10.58869457	10.54803467	10.69759274	10.87597656	10.84520817	10.28530788	10.25686646	10.7418232	10.65869904	10.11441135	10.78155994	10.68882465	10.39747334	10.83267689	10.86073017	9.868078232	10.02473831	10.21075249	9.648058891	10.23561096
AFM	4.0025177	3.971978426	3.905042171	3.95979929	3.90587163	3.871264696	4.023340225	3.91650939	4.079690933	3.929089069	4.139104843	4.094057083	4.024438858	3.94486618	3.908005476	4.014612198	3.72036767	3.735950947	3.736100674	3.773596525	3.895873308	3.788371325	4.110832214	3.98278904	4.063194275	4.153205872	3.969719172	3.824364662	3.870607138	3.901945353	4.10915041	3.950283289	4.041667938	3.914860964	4.150252819	3.887919903	4.09156847	3.893970728	3.95494175	3.874016762	3.690858126	3.575505733	3.62315774	3.831159353	3.865644217	3.890007973	3.969964027	3.827136993	4.078965664
AFMID	4.749744416	4.671216011	4.417079449	4.560097814	4.418257833	4.326880932	4.425496459	4.523454905	4.832352162	4.40119195	4.437008143	4.386856556	4.223847867	4.276342154	4.454019785	4.389911532	4.69367075	4.630904913	4.617007494	4.550496102	4.654643894	4.706564427	4.253303051	4.575583339	4.656024933	4.491961718	4.476545334	4.317473412	4.552744269	4.319193244	4.399092913	4.473960161	4.620346547	4.582309008	4.532881976	4.67467773	4.630545497	4.464622975	4.940827847	4.471058727	4.783679247	4.955895543	4.946283818	4.882365465	4.434091568	4.362671137	4.556130767	4.357639194	4.548296571
AFP	3.944578648	3.84955585	3.856757641	3.722275973	3.869691491	3.925107598	3.881889463	3.818636418	3.865898729	3.825093151	3.881678105	3.89949584	3.990380168	3.896957517	3.76932168	3.81428349	3.722480536	3.674082518	3.809172273	3.787539721	3.814620018	3.750255466	3.881284356	3.806072831	3.729712367	3.889951349	3.919880271	3.8311553	3.854124069	3.737959028	3.760731101	3.912235141	3.817038059	3.932227373	3.819343686	3.88862133	3.796041131	3.753641248	3.774203897	3.945718765	3.867705465	3.661249161	3.728757858	3.838516474	3.746379018	3.945599318	3.825728417	3.811554671	3.834544182
AFTPH	10.8194232	10.79490352	10.76984739	10.760813	10.82037854	10.80723309	10.83075046	11.03421831	10.68594241	10.98993325	10.81691885	10.91901088	10.99518156	10.84467101	10.6770668	10.73430753	10.71052837	10.68920016	10.667629	10.77313924	10.76713109	10.78703809	10.89444613	10.82213283	10.75476813	10.89664936	10.91640997	10.685179	10.7618494	10.8007319	10.65172648	10.70151949	10.79672933	10.82956219	10.86423493	10.85866189	10.92054129	10.88087249	10.71725464	10.84125495	10.82427859	10.72903967	10.77685547	10.81965542	10.65788937	10.58936214	10.56947231	10.58251786	10.50687313
AGA	9.708968163	9.76655388	9.875257493	9.923790694	9.864371538	10.14462113	9.768757821	9.992610216	9.633876325	10.02432895	9.728328944	9.608916282	9.962504625	9.794342042	9.872533559	9.784401179	9.836511136	9.722048998	9.866873265	9.781895876	9.741024016	9.612696409	9.643565894	9.64069152	10.01748967	9.970230578	9.972174645	9.629288435	9.729276896	9.683076382	9.632487059	9.776192188	9.583700181	9.607695819	9.478371383	9.725066899	9.534584284	9.321223735	9.835373403	9.934123994	9.851959229	9.844119073	9.549879313	9.668493987	10.11412644	10.19045567	9.946563482	10.05578971	9.885332822
AGAP1	8.030424833	8.16499877	7.968978484	7.784144322	8.145011425	8.138493378	8.001747449	7.673917771	7.288968086	7.868870894	7.923243284	8.039849043	8.014018536	7.937052647	7.112779618	8.242668392	7.99543786	7.921748559	8.035727819	7.771663984	8.118490378	8.177584888	7.989493132	8.169192234	7.811177413	8.101231019	8.086375714	7.728898684	8.127494891	7.767955145	7.967260758	8.142132122	8.058948121	8.180004993	7.498589277	7.584315777	7.917030175	7.818133116	7.577017864	7.997586965	7.93613108	7.839230458	8.052419742	8.001352867	7.530429761	7.357998451	7.512816668	6.708212376	7.643244823
AGAP11	5.279774189	5.218513966	5.746281147	5.010144234	4.716264248	4.98071146	5.447357655	6.085232735	5.7370224	5.863861561	4.967647076	5.459876537	5.212694645	4.675711632	5.358555794	5.441264629	5.158707142	4.947535992	5.148768902	5.629873276	5.021510124	5.394649982	4.704613686	4.531002045	5.14338398	5.311056614	5.653656483	4.954086304	4.691314697	4.442352295	4.631268024	5.053028107	5.170168877	4.648561954	5.115788937	4.639603615	4.520964146	5.204830647	5.196401119	5.460689545	5.299669743	5.332199097	5.367527962	5.186378956	4.810614586	4.736681461	4.935777664	5.008381844	4.700686455
AGAP2	5.469292164	5.262329102	5.734490872	5.377048333	5.41017882	5.449324926	4.950858434	5.104027112	5.340432008	5.305911064	5.243568102	5.252849738	5.238890966	5.133913517	5.430836201	5.406948725	5.648387591	5.563515345	5.466390292	6.157066186	5.596797943	5.531904539	5.201702277	5.371882439	5.28298982	5.299325625	5.14713351	5.663949648	5.476268609	5.667533557	5.480291207	5.234652042	5.542239984	5.213814576	5.48983717	4.968038559	5.181818803	5.324715932	5.464805285	5.236927986	5.650216103	5.334081968	5.535905679	5.768856684	5.793289344	5.882631779	5.458161036	5.818236033	5.857040405
AGAP2-AS1	4.614913464	4.95835495	4.720482349	5.034529209	4.807883263	4.888823509	4.59830761	4.855910778	4.642729759	4.800488472	4.818263054	4.81350565	4.607256889	4.836303234	4.858385086	4.683963776	5.049210072	5.291699886	5.203077793	5.045500755	5.231994152	5.478905201	4.938188553	4.781847954	5.038679123	4.815297604	5.05945158	5.030122757	4.824263096	4.85057497	4.809297562	4.833188534	4.917918205	4.727603436	4.965334892	4.872677803	4.863812923	4.898899078	5.103797913	4.89791441	5.280023575	5.668070793	5.010760307	5.052557945	4.875679016	4.918992519	5.111597061	5.072432041	4.793057442
AGAP3	6.777753035	7.032354673	6.778353214	6.902058761	6.845120907	6.945248922	6.438083967	6.307740847	6.838605404	6.599603176	6.678248882	6.613925775	6.739019553	6.445818901	6.707945824	6.822859923	7.047565301	6.778715611	6.89098676	6.847739379	7.073770205	7.040964444	7.127931118	6.890630404	7.305406412	6.833281517	6.73195076	7.154109478	7.002891222	6.860145887	7.098483245	6.898060322	6.919384003	6.767148971	6.595830123	6.956288973	6.81522878	6.470928192	7.047881444	6.852490107	6.805005551	7.277408282	6.75270017	7.010515849	6.824103197	7.014170806	7.103622436	7.026988347	7.10885032
AGAP5	8.871113777	9.224279404	9.030513763	8.824483871	9.263626099	9.230774879	8.323163033	8.434668541	8.505167961	8.620783806	8.554841042	8.534245491	8.706437111	8.71495533	8.628958702	9.097100258	8.935848236	8.937206268	8.902414322	9.193786621	9.278351784	9.039190292	8.729989052	9.334884644	9.611680031	8.938342094	8.949560165	8.896627426	9.317074776	8.659964561	8.94909668	9.252254486	9.238803864	9.327435493	8.359307289	9.057402611	8.342577934	8.66796875	9.393754959	8.919706345	8.865730286	9.665927887	9.015191078	9.253198624	8.981661797	9.30451107	8.8054142	9.161418915	8.945401192
AGBL1	4.765901089	4.623894692	4.504816532	4.64879179	4.57955575	4.577199221	4.458217621	4.504439831	4.520901919	4.456115008	4.661145449	4.545315743	4.491917849	4.369296789	4.510965348	4.453796626	4.631176233	4.512518168	4.761502028	4.687910319	4.497982025	4.899816036	4.639312268	4.66388607	4.678691387	4.560309649	4.462085963	4.418349743	4.57481575	4.597112656	4.514840126	4.436817885	4.549236775	4.595864058	4.641903639	4.639395953	4.565532446	4.415960312	4.651617766	4.649494648	4.616026402	4.662235499	4.583813906	4.731848717	4.521502018	4.590975285	4.480331421	4.69670415	4.557258606
AGBL2	6.444172382	6.641403437	6.295350671	5.877755523	6.674319148	6.236964703	6.671627879	6.07764101	5.625630975	5.997378826	6.25277698	6.114211678	6.110981703	6.278051496	5.41829598	6.48689425	5.890915752	6.169052958	6.181761384	6.272574544	6.596173048	6.551125527	6.286453247	6.279549599	5.471318841	7.073703051	6.729789496	6.081650972	6.260740995	5.814955712	5.89873147	6.744938374	6.153638363	6.218482852	5.412912607	5.334448576	5.998766661	5.865468502	5.571638942	6.765051007	6.583049774	5.292924762	6.334605813	6.443790674	5.980856299	5.929441691	5.490643978	5.723503947	5.847990513
AGBL3	4.199736595	4.031396866	4.103719711	4.041479111	3.893338919	4.02777195	4.245815277	4.110222816	4.200875282	3.986859798	4.097911835	4.074293137	4.015433311	4.131712914	3.767365694	4.016537666	3.885890245	3.976061106	4.016925812	4.460510731	4.206171036	4.197293758	3.882801056	4.033328533	4.016138554	4.262065887	4.099063873	4.282921791	3.83891511	4.060109138	4.165204048	4.104602814	4.089747429	4.295155048	4.092002392	4.174740791	4.01099968	4.156813622	3.675206661	4.068350792	4.275060177	4.112674236	4.136749268	4.118592262	3.880479097	4.292121887	3.941694021	4.20079565	3.980839968
AGBL4	4.631714741	4.563274145	4.462044478	4.549888611	4.529808045	4.545164108	4.533239523	4.404183785	4.477221648	4.533295472	4.618820667	4.58292675	4.57010595	4.491701841	4.476097902	4.586479902	4.473840793	4.720185995	4.649871429	4.603791157	4.593042056	4.48237435	4.663271904	4.553209226	4.454404195	4.460784038	4.544652303	4.46533219	4.517527739	4.47853144	4.476678133	4.494008144	4.404783805	4.510747989	4.621154308	4.692254225	4.512146155	4.391067664	4.589657466	4.50080816	4.479461432	4.664746046	4.457013607	4.579873482	4.596330007	4.576069911	4.395827135	4.607576768	4.576526403
AGBL5	7.487920284	7.730825901	7.498536348	7.272980213	7.483981371	7.51741147	7.376334191	6.983268738	7.004823447	7.388054133	7.466683865	7.175049067	7.529909134	7.378109455	6.820438623	7.701930285	7.719741106	7.895892859	7.902784348	7.546835423	7.735426426	7.785656691	7.806271553	7.889686108	7.542790413	7.949633599	7.602576256	7.150759459	7.500532389	7.169993401	7.594875336	7.738152028	7.867017508	7.755109072	6.680541754	7.244455815	7.427451611	7.17554307	7.376627922	7.665006161	7.582654238	7.588727951	7.625789404	7.900419235	6.99513793	7.301188231	7.283501387	6.785230637	7.319182873
AGER	6.289839554	6.523523188	6.785106755	6.759566641	6.667251491	6.657760906	5.968579769	6.026947117	6.548468781	6.035405064	6.091052055	6.192595196	6.217152786	6.332429457	6.425297165	6.673439646	6.943970966	6.566652346	6.367438126	7.481146288	6.817750979	6.429003668	6.639489603	6.60029521	6.499663353	6.757297707	6.599165106	7.051408958	6.590640402	6.878142214	7.083536959	6.632163524	6.673735189	6.526805067	6.596625518	6.224795771	6.309168768	6.687854338	6.822554493	6.570041799	6.679349327	6.530945921	6.463104105	6.735945893	6.669563436	7.079994107	7.057691002	7.340718842	6.883990383
AGFG1	8.960675876	9.083749772	9.121100585	9.22768418	9.138267993	9.307492574	9.19418033	9.586595058	9.136084397	9.413242657	9.185989697	9.22251908	9.240324656	9.206754207	9.35511303	9.092311701	9.273499965	9.226290863	9.152899106	9.04216671	9.06000646	9.05044206	9.220375857	9.197359721	9.220354716	9.09016943	9.222516379	9.502946695	9.07102569	9.642618816	9.394410928	9.06863149	9.246070704	9.231087208	9.727172057	9.275415739	9.292363962	9.401255608	9.167100271	9.139109612	9.236611208	9.168029308	9.150642554	9.044947942	9.082412242	9.035144647	9.113617738	9.181131522	8.975262801
AGFG2	8.762108135	8.693863106	8.377459811	8.063030624	8.449721716	8.403841402	8.568364906	8.305883027	7.925869943	8.319110965	8.623086453	8.690884208	8.395187759	8.703477667	7.571074295	8.529270934	8.190798282	8.609755801	8.602687741	8.170654963	8.671507835	8.587223435	8.064695645	8.310358717	7.757627486	8.658828068	8.749999429	7.651901436	8.463524246	7.754498674	7.761302091	8.611433221	8.465497399	8.42682352	7.979948998	8.045122624	8.397898674	8.539018917	7.814753534	8.631030655	8.546159744	7.864550399	8.522683525	8.596560478	7.495709134	7.651639842	7.596547127	6.918981552	7.815133954
AGGF1	7.573233127	7.673383236	7.519903523	7.513143948	7.640564033	7.631785801	7.617116656	7.611379283	7.316277981	7.722873279	7.502763135	7.550442832	7.610281535	7.661509242	7.326854297	7.51179484	7.70285041	7.472254481	7.626298632	7.526021208	7.73044048	7.697445393	7.633691175	7.620124613	7.469967093	7.609433787	7.52502639	7.511845044	7.4665949	7.565698828	7.551664693	7.718786444	7.551070009	7.573383604	7.592735359	7.487853595	7.540831157	7.555747441	7.519891194	7.587338107	7.615313394	7.65234048	7.617756639	7.565969808	7.33224535	7.324904169	7.430312838	7.335281713	7.243336677
AGK	6.624115467	6.547555526	6.363261382	6.544225454	6.404987733	6.54159681	6.59661746	6.577344894	6.392749389	6.557947477	6.759468078	6.552898884	6.553771019	6.457063993	6.366085768	6.580751022	6.550040881	6.525647879	6.571915627	6.612960736	6.326174021	6.503855467	6.463616371	6.40753595	6.320646127	6.383232912	6.357114474	6.657195171	6.328020175	6.482577403	6.634657224	6.358604113	6.627556324	6.549970309	6.512947797	6.495235841	6.535287142	6.654182197	6.491003513	6.351661682	6.477341413	6.476671855	6.475970427	6.627808253	6.316870292	6.472904603	6.496434688	6.373371442	6.579209248
AGL	8.190648237	8.125016052	8.007820449	7.961918514	8.156309606	8.209618727	8.567707855	8.886840503	8.303526877	8.637944856	8.534474532	8.581698416	8.659260592	8.369262059	7.773650168	7.995797315	8.256323179	7.983776887	8.008701324	7.658024788	8.54177904	8.301827908	8.151406607	8.149632932	8.152637164	8.220094362	8.238468489	7.641446273	7.875028453	8.072158497	7.796289761	8.14651966	8.01655976	7.913489343	8.300022921	8.422922929	8.501430989	8.565843264	7.929744561	7.950260005	8.204736549	8.334931215	7.978819372	8.079758328	7.646903513	7.674862862	7.392617384	7.807965438	7.920734884
AGMAT	7.983116389	8.053864241	7.756429673	7.915770293	8.092972994	7.656213045	8.218256712	7.548280239	7.550893307	7.661698342	8.130749703	8.00553298	7.688826561	7.608863831	7.252361536	8.383704424	8.049781084	7.485787869	7.52121687	7.584954262	8.044220448	8.072137833	8.144143582	8.116662025	7.57644701	8.274043322	8.15093875	8.244837046	8.437630653	8.026917458	8.297697544	8.178712845	8.199813604	7.986293793	8.113297224	7.268813372	7.747721434	7.628324748	7.464338064	8.440106869	7.723292113	7.570603848	7.806566	7.909551859	6.881836653	7.324356795	7.666753769	7.229261875	7.383215189
AGMO	6.819187165	6.469204903	6.154910088	5.669184447	6.252714396	6.319857121	6.814774037	6.710561752	5.027024508	6.739818096	6.483966828	6.648431778	6.782650948	6.287855625	4.602618694	6.589519024	6.296467066	6.199436665	6.287867546	5.993306875	7.004407406	6.636954308	6.234636069	6.281700134	4.554042816	6.388715267	6.296777725	5.964341641	5.989343644	5.809785605	5.870913029	6.20104909	6.288360596	6.469149113	6.171050072	4.880155325	6.16459322	6.646794319	4.88082099	6.105490923	5.80387497	4.547454	6.577177048	6.507799625	5.455661536	4.724560976	6.054827214	4.546286345	4.407164574
AGO1	6.351527691	6.150321484	6.09740448	5.597809315	6.042900085	6.191878319	6.307925701	6.67308569	6.379821777	6.583488941	5.826778889	5.952330589	6.257771969	6.177758217	6.04711771	5.91710043	5.879904747	6.354286671	6.172353268	6.466657162	6.529561996	6.242215633	5.787365913	5.881516457	5.815577507	5.858228207	5.878293037	5.488183975	6.186610222	5.572660923	5.670906544	6.134192944	5.932377338	5.850979805	5.976248264	6.10795927	6.124356747	6.069079399	5.962471962	6.092580318	6.018198967	5.82551384	5.977252007	6.190566063	5.830150127	5.827154636	5.909184933	5.913348675	5.940769672
AGO2	6.812711239	6.670413494	6.714631557	6.295898438	6.544295311	6.260806561	6.824228287	6.36894846	7.745392799	6.491757393	6.88145113	6.789482117	6.42112112	6.910428047	7.289305687	6.918193817	6.791152954	6.674437523	7.057257652	6.999542236	6.919559002	6.495211124	7.043288231	6.847642899	7.299510956	6.417085171	6.281641483	7.328338623	6.804605484	7.64775753	7.421987534	7.118583679	6.741821766	6.768327713	7.125617027	7.55346489	7.084627151	6.658538818	6.903950691	6.329172611	6.383876801	7.167447567	7.204981804	7.018798828	7.638692856	6.922008514	6.914041519	7.382450581	7.267398834
AGO3	6.982696772	6.832886577	7.013273001	6.964103818	6.97128892	6.759113074	7.175470472	6.938782096	7.539657474	7.051469922	6.969991446	7.119755745	7.072544217	6.749864698	7.541327	7.093640089	7.086336374	6.974693537	6.978779436	7.21358335	7.110820294	7.011330128	7.371159911	7.158169747	7.117345691	7.054267287	6.774480939	7.398366928	7.053701997	7.3677001	7.476791978	7.140371561	7.255620718	7.234692931	7.411861777	7.034509182	7.011170268	7.229164243	7.247583747	6.915003419	6.87303257	7.588873983	6.832265735	7.201652527	7.446170926	7.506250262	7.061806083	7.824717283	7.363623262
AGO4	7.989187598	8.044767976	8.248651743	8.041085839	8.299248577	8.396473169	8.15716815	8.624115109	8.248793602	8.387779594	8.320822716	8.290265679	8.460136414	8.38422823	8.463406086	8.012293816	8.0894835	8.379552007	8.221308351	8.232833147	8.061345577	8.284383178	8.286968827	7.885440827	8.067852974	8.14267087	8.250812888	7.516775727	7.985766411	7.506986857	7.587616325	7.917044878	7.961716652	8.053895235	7.691981078	8.399100661	8.36261189	8.0648489	8.216353178	8.002884865	8.370665073	8.12596488	7.992201805	8.17664063	8.292299271	8.407786965	8.122252226	8.3364743	8.016822696
AGPAT1	7.224144101	7.064000726	7.541393638	7.046268701	7.018455148	6.953269243	7.022899389	6.734527588	7.294493437	7.029423833	6.969639063	7.144898772	6.959658146	7.145332217	7.133618116	7.174524546	7.228877902	7.317864657	7.293879986	7.681538582	7.355605126	7.310063005	7.397684813	7.368091226	7.346085072	7.934383273	7.806834221	6.8775841	7.661684156	6.782922387	7.120238185	7.569079876	7.189688921	7.333949447	6.740048528	7.416566372	7.522063136	7.163066626	7.299158216	7.813085795	8.110040665	7.505785584	8.049361229	7.76629889	7.102348805	6.788995982	7.009336233	6.68543613	7.278915524
AGPAT2	9.548852921	9.206129551	8.693290234	8.636966706	9.070065498	9.126980305	9.523619175	8.776500702	8.717797756	9.131444931	9.330624104	9.497189999	9.490125179	9.026908875	8.425621033	9.413581848	9.030285359	9.297955036	9.331255436	8.852369309	9.377545357	9.550109864	9.299639702	9.616878033	8.893948555	9.374100685	9.473601341	9.425867558	9.611151219	9.701360703	9.491743088	9.624079705	9.325052262	9.421641827	9.245604038	9.013541699	9.147155285	9.304512978	8.71688366	9.259122372	9.532704831	8.918898106	9.986992359	9.822875978	8.382548809	8.249511719	8.633099079	8.451459885	8.670115948
AGPAT3	8.121535437	8.047832353	8.004072938	7.835392203	8.077458109	8.138215679	7.923300334	7.778178556	7.835868904	7.948954106	7.984479019	7.882105282	8.035259246	7.882530553	7.580026422	8.142028467	8.032781941	7.923256261	8.019752434	8.072785379	8.170708792	8.221599784	8.297916277	8.361141749	8.119694573	8.138023785	8.109064511	7.843521595	8.306036404	7.820010049	7.998168332	8.245545863	8.152390072	8.219534671	7.519668852	7.865432739	7.986577375	7.960850171	7.897997856	8.202198096	8.10589402	8.03760767	8.073032038	8.381584782	7.85899101	7.785983971	7.714773383	7.57951934	7.885725157
AGPAT4	5.907689393	5.871672988	5.474496663	6.345981419	5.668312371	6.011689306	5.779879451	6.101790369	7.629537642	6.274664581	5.621644914	5.598604917	6.188999355	5.56281203	7.3274827	5.740070701	6.371217609	5.414487541	5.457691193	5.574438333	5.919826508	5.904925108	6.206739128	5.924108684	6.444100439	5.820637584	5.815128446	6.925979972	5.800309479	7.07005322	6.861664891	5.756223381	5.70262748	5.81090498	6.820048213	6.846286059	6.126721919	5.668398321	6.198352575	5.732158899	5.83908999	6.288474143	5.632531405	5.760861456	7.546540558	6.4942348	6.884501934	6.564457595	7.213874281
AGPAT5	10.27470398	10.08022189	10.10430098	9.94172883	10.13061452	10.12124634	10.19236827	10.45206308	9.907304047	10.35098386	10.2013607	10.16414905	10.23881674	10.44573259	9.922159433	9.891251804	9.851243734	10.32849693	10.34873748	9.886228561	10.07048249	10.03773451	10.01706433	10.17871237	9.687058926	9.96871972	10.03015375	10.25434136	10.17985654	10.50813222	10.30172229	10.2233038	10.23047495	10.2057426	10.65346742	10.02939153	10.29571485	10.34404731	9.841566324	10.01635265	9.99775362	9.641594888	10.38417101	10.10838461	9.542911292	9.495523929	9.718748569	9.444077252	9.766286135
AGPS	10.12012539	9.979240704	9.692260076	10.07592382	9.801230526	9.690269184	10.14696789	10.15868359	10.38810196	10.01218605	10.17168932	10.12712259	9.882329275	10.12008238	10.20145302	9.784294129	10.08613377	9.79307108	9.855456446	9.499250794	9.890830613	9.983216191	9.893868065	9.501380253	9.882428839	9.910604954	9.95429945	9.844676019	9.846869182	9.936721514	9.642665768	9.955003167	9.961103535	9.808249951	10.2813654	10.30153923	10.22561111	10.16109276	9.84399252	9.964389035	9.821238995	9.715363597	9.979740812	9.887779903	9.658888912	9.64797964	10.03051681	9.684240056	9.557720375
AGR2	10.61891162	10.67096686	10.19979739	11.14972067	10.14256167	10.57395828	10.1526525	10.74033344	10.78680778	10.74468124	10.15050686	10.31253231	10.67473864	10.01108146	10.84496593	10.29591668	11.29053831	10.07402969	10.04065227	9.941509245	10.75630331	10.64897227	10.75244355	10.39969086	11.07843089	10.28985691	10.42468321	11.12003899	10.30844867	11.18459642	11.25554037	10.24627268	10.46251869	10.27122068	11.52677286	11.12527323	10.7451576	10.29751778	10.8136493	10.35884845	10.25757539	11.08356798	10.16668868	10.26499152	10.59599149	10.77522194	11.38384378	10.71821725	10.42795932
AGR3	12.32190132	12.56658077	12.41211891	12.70963097	12.48896408	12.27763367	11.96887684	12.58629036	11.75513649	12.53283501	12.15087986	12.32294559	12.38196373	12.3274107	12.19649696	12.37097263	12.8087244	12.60918427	12.49043751	12.07773018	12.50679588	12.57439995	12.50692177	12.1521349	12.67855358	12.285182	12.3619585	12.46786594	12.37773705	12.75127792	12.48811722	12.3215189	12.35504436	12.11598301	12.72009373	12.47567844	12.30429268	12.09641647	12.69859123	12.41678524	12.60691929	12.89503002	12.56449032	12.24223804	12.24352837	11.98312759	12.64082336	11.86784267	11.81572533
AGRN	8.548081636	8.595630167	8.375637057	8.636343004	8.398201941	8.5317564	7.957010748	8.084227087	8.567862509	8.128002642	8.073559285	8.346171381	8.219643354	8.287639619	8.694093702	8.287144659	8.536934376	8.399968148	8.355083945	8.212395671	8.539731979	8.585945129	8.524975301	8.488467215	8.622821332	8.395586967	8.296575068	8.31177521	8.33822894	8.299968241	8.558874131	8.371461393	8.174107553	8.415157317	8.269083499	8.480825424	8.480550765	8.200164081	8.5075593	8.519914629	8.448652508	8.695966244	8.175617694	8.421335695	8.428661824	8.590604304	8.811928033	8.528454781	8.716683389
AGRP	4.861343146	5.12503767	4.801122904	4.750743628	4.634048939	4.750802756	4.687038422	4.680740595	4.427027464	4.673894167	4.576516152	4.687211514	4.74156046	4.754385233	4.619216204	4.763486147	4.596427679	4.898575306	5.21292305	4.603742123	4.923544646	4.820469618	4.363661528	4.814296723	4.561100006	4.494774581	4.783789396	4.648017168	4.671538591	4.652752161	4.477477551	4.687564135	4.883177996	4.909831286	4.779422283	4.58855176	4.518049479	4.53689456	4.854662657	4.910123825	5.01381278	4.786238671	4.79199791	4.781470537	4.614917517	4.602443218	4.615473986	4.49183321	4.621614695
AGT	7.369546414	6.987944365	7.669617177	7.566236735	7.908758402	7.825283527	7.499572992	7.830032111	9.450653077	8.369566439	7.578398228	7.187752962	8.506187916	8.183309555	9.92668867	7.261396885	7.963204146	7.696614265	7.670053244	7.714696646	7.60907507	7.212815762	7.853000164	8.1150527	8.869863987	6.717006207	6.006004095	8.118246079	7.778089047	8.215388298	8.334833386	7.047644377	7.795207739	7.977792025	7.95385623	9.07575035	8.00051713	8.125562907	8.855378867	6.697901726	7.008468866	9.05387759	7.664419651	7.49483943	10.06177569	8.932775259	8.572360754	9.73107958	8.637447121
AGTPBP1	7.559977531	7.694934527	7.732275327	7.726592064	7.458747705	7.776758989	7.732317289	7.976267338	7.815345446	7.735151768	7.810931842	7.547537168	7.725059827	7.830581824	8.15311718	7.554101308	7.494974931	7.691515446	7.748002211	7.796785514	7.634605567	7.603788694	7.984121799	7.70428133	7.99179856	7.579644521	7.743458589	7.617772897	7.750298659	7.748801708	7.501489798	7.782919566	7.727459748	7.813294887	7.750272433	7.765489578	8.058321317	7.980395635	7.862793128	7.493676027	7.615556081	7.947314262	7.648602327	7.687627315	7.826016744	7.898683071	7.692722479	8.092605273	7.881441434
AGTR1	4.857156039	4.875566483	5.121521473	5.671168805	5.541529417	5.984803438	5.428990126	6.611446858	5.091663122	6.498342514	5.809485436	5.627506733	6.51914835	5.95037508	5.237896204	5.473672867	5.898243904	5.979770422	6.226569415	5.12960887	5.158348084	5.313112736	5.250899315	5.547328949	7.165343046	5.583396197	5.167916298	4.949141026	5.409466029	5.318357468	5.211524725	5.305993319	5.792865992	5.676689863	4.866250038	7.054035187	5.60419631	5.57501483	5.750006914	5.157659054	5.52076602	7.274911165	5.623530626	5.156670571	4.568306685	5.43737793	6.254187822	5.244572402	4.664873601
AGTR2	3.953852773	3.902146459	3.88937676	3.840522766	3.811160922	3.940980316	4.066764355	3.850540161	4.009344936	3.793727637	3.926508904	3.854254365	3.917166233	3.864670754	3.95617795	3.886116863	3.820022464	3.77011776	3.970340133	3.832500816	3.965892792	4.043211937	3.900745511	3.854252577	3.945043683	3.998691559	3.93039012	3.819580794	3.904293657	3.896810293	4.099958539	3.861549735	3.822700382	3.82246387	3.835972428	4.05216074	3.9916991	3.821816326	3.907616616	3.869491458	3.942545176	3.968503714	3.91365695	4.03408134	3.861068726	3.857506037	3.881388307	3.803951264	4.004703522
AGTRAP	6.588559151	6.713465452	6.636078358	6.873143196	6.643713951	6.530071378	6.451244831	6.100900769	7.064969897	6.310898066	6.475437045	6.588892222	6.368312716	6.523015618	7.192788363	6.626324058	6.962582469	6.791655422	6.824006558	6.890897513	6.911483049	6.601285696	6.766882062	6.468453527	7.250936628	6.603189349	6.517072439	6.991844416	6.647587776	6.930361271	7.05498147	6.608790517	6.627175212	6.564100743	6.845998645	7.068054199	6.736997962	6.335261345	7.164823532	6.608391166	6.83708036	7.410704851	6.657967687	6.69701922	6.853007316	7.177368403	7.356713414	7.546068668	6.931653738
AGVR6190	3.806419849	4.079597473	3.844563723	3.830132008	3.769187212	3.855081558	4.042285442	3.808708429	3.820081711	3.900782824	3.817315578	3.688255548	4.090849876	3.776080132	3.826509953	3.893550873	3.83715415	3.81672287	3.643869638	3.794708014	3.74691987	3.88102293	3.694191456	3.778024912	3.8304708	3.884912014	4.039599419	3.773961067	3.741533041	3.788730145	3.856419325	3.863500357	3.806181669	3.90036273	3.94453764	3.802961588	3.99837184	3.929453135	3.73290062	3.885273695	3.816570759	3.683303833	3.805932522	3.956539392	3.803237677	3.73446703	3.866078138	3.907989502	3.897446871
AGXT	5.861278534	6.120543798	5.615245024	5.319734414	5.647165616	5.698222319	5.201718172	5.512041569	5.12567536	5.409932454	5.031075478	5.21258084	5.653797149	5.433399995	5.053459167	5.141823769	5.48255682	5.575588067	5.704838912	5.435977777	5.96989886	5.941733678	5.409788291	5.882481416	5.323324998	5.813298543	5.842650572	5.472025713	5.36029609	5.155783812	5.064648628	5.218019645	5.732601643	5.652295748	5.18531545	5.357206027	5.280436834	5.560117562	5.091448625	5.735237757	5.674613794	5.444231828	4.959264278	5.184114297	5.007849375	4.853243192	5.011128426	5.028795878	5.12511603
AGXT2	4.583955288	4.548249007	4.461102963	4.315050841	4.409399033	4.404040337	4.398013592	4.349974752	4.581284046	4.303850413	4.432980299	4.35375309	4.448945165	4.313479066	4.334206224	4.365314484	4.398552537	4.315660239	4.456899286	4.295247198	4.295550942	4.286790729	4.410752177	4.318559885	4.410581827	4.502182722	4.337041498	4.524473906	4.526952029	4.386128664	4.566603065	4.426505089	4.361468077	4.318283081	4.381982804	4.453046084	4.474220038	4.405964375	4.293743134	4.269490242	4.344902754	4.299328447	4.440443516	4.296171069	4.409022927	4.397344232	4.40653944	4.222721338	4.491486073
AHCTF1	9.069190503	9.419906617	9.509977341	9.499071122	9.42056942	9.736447335	9.43505621	9.846903803	9.436252594	9.747651098	9.555465222	9.539524079	9.80305481	9.567870617	9.455645561	9.527982235	9.406553745	9.413508416	9.448365212	9.494544506	9.278114796	9.385286331	9.404044152	9.492930889	9.433631897	9.451376915	9.505868912	9.643097401	9.400917054	9.766990185	9.559127808	9.416986942	9.546597004	9.52727747	9.626876833	9.386778832	9.483669281	9.568904879	9.220798016	9.477190018	9.439298151	9.412948132	9.449868203	9.359681606	9.364356995	9.39968729	9.376456261	9.641848564	9.458380699
AHCY	10.56387933	10.55763594	10.33909766	10.35354137	10.30168215	10.28077443	10.43676281	10.03853258	10.14917692	10.21221479	10.33778668	10.2259194	10.2008454	10.25971285	10.07773495	10.53226089	10.38190428	10.42993514	10.50984859	10.09449959	10.5735213	10.41252581	10.58607133	10.38880125	10.40455055	10.22243913	10.32117621	10.72089672	10.60184638	10.74763648	10.71172619	10.63560645	10.57814439	10.61453469	10.40518316	10.20650705	10.48396683	10.17216206	10.38027382	10.2818346	10.36169561	10.43902874	10.67570909	10.64826203	9.969410897	10.0076615	10.4750061	9.986531257	10.2679828
AHCYL1	9.56260395	9.278491498	9.158408564	9.164985339	9.108454784	9.114267667	9.439154149	9.505825836	9.482439916	9.510596754	9.353316547	9.407039085	9.470178523	9.375720102	9.306836925	9.189906121	9.149273316	9.288477899	9.299400011	9.062060514	9.286208073	9.413065911	9.174720446	8.859759095	9.082575005	9.286463817	9.410543124	9.065761169	9.171356997	9.37134711	8.950941404	9.142243306	9.053937357	9.082696676	9.497519969	9.327542625	9.332179945	9.157545884	8.996371348	9.228357396	9.478734494	9.138893524	9.529064019	9.268826485	9.115236441	9.031405051	9.139575878	8.988891521	8.967731158
AHCYL2	11.57036686	11.51622725	11.33439255	10.71592808	11.55605269	11.59987259	11.51088238	11.61971951	10.90113974	11.46152926	11.54193163	11.55500364	11.53278017	11.41208697	10.67904759	11.58996582	10.95821905	11.27478028	11.49630976	11.22654343	11.43942643	11.56609345	11.52877951	11.41316223	11.19831419	11.48379183	11.54127312	10.91344547	11.49638558	11.30091238	11.07501746	11.49263764	11.22750473	11.36928082	11.18029165	11.16724301	11.34539175	11.2892456	10.95545292	11.61671162	11.48111391	11.2166853	11.37332774	11.369277	11.09694481	10.83752489	10.2744112	9.840299608	11.21731139
AHDC1	5.901845455	5.875599861	5.915372372	5.949459076	5.822007179	5.863258839	5.289224148	5.620904446	5.639613152	5.705292225	5.562492371	5.723686218	5.936491013	5.764819622	5.569684029	5.724207878	6.092272282	6.143077374	6.121640205	6.008145332	5.975831985	6.065533638	5.875860691	5.715055466	5.883259296	5.734266281	5.678729534	5.887652874	5.82606554	5.712697029	5.797647476	5.609894276	5.67225647	5.378604889	6.044496059	5.938735962	5.858617783	5.581470013	5.839741707	6.181089401	5.959550858	5.788200378	5.931063175	5.783993721	5.964169502	5.780062675	6.012516499	6.238515377	5.743414402
AHI1	8.823299646	9.087024213	9.170102118	9.347251893	8.987030028	9.044751407	8.686769129	9.447011232	9.332299233	9.233837842	8.776376009	8.704161406	9.20829153	9.133746385	9.378620148	8.718716263	9.259744167	8.893739701	8.921532392	9.18367374	8.95265603	9.027418613	8.958382131	8.934815289	9.476210117	8.905177117	8.760176896	9.299223661	9.059745789	9.5648036	9.361342074	9.067622781	9.105960726	8.879422308	9.673305034	9.436397075	9.178997992	9.17019987	9.290408373	8.895104407	8.8387115	9.469360472	8.885287165	9.025541306	9.227586748	9.009709119	9.282301664	9.335500478	9.108333349
AHNAK	10.50908661	10.21588945	10.25499797	10.72196865	10.47841263	10.71567917	10.38394546	10.47728443	10.90419579	10.36895609	10.3403554	10.40077424	10.43867397	10.18092251	10.7344718	10.52845812	10.89927149	10.27062201	10.49068165	10.28017402	10.50538302	10.39240241	11.14609671	10.474576	10.6458478	10.24926519	10.2306478	10.50881863	10.42919016	10.62129736	10.66871691	10.49594355	10.44326019	10.51458263	10.36802363	10.62652445	10.70844603	10.32067895	10.61803341	10.24964094	10.08670711	10.70027208	10.16655088	10.51997519	10.69290352	10.71696425	10.48689938	10.65464735	10.77156973
AHNAK2	5.860479832	6.277317206	6.651349703	8.273900191	7.229977926	7.063187758	6.461438656	6.374962966	6.770044327	6.423719565	6.815310478	6.523198287	6.702701092	7.273998578	7.433003584	6.591648897	7.647037188	6.922492822	7.057257176	7.136160851	6.4230148	6.706161658	7.391734441	7.241408984	7.600094795	6.697652181	6.969108581	7.306326072	6.458002091	6.823529085	7.415941238	5.984812101	6.365531444	6.31718572	6.225700061	7.067363103	7.126363913	6.3267711	7.112668832	7.291147709	7.112240633	7.857776165	5.35127306	6.275875409	7.110142708	8.149464607	8.554093679	9.121994972	7.307547252
AHR	8.735374134	8.47134765	8.996003629	9.042162258	8.76200199	8.859810194	8.954643569	9.734270572	9.899336814	9.612590792	9.058695477	9.329633236	9.5464557	9.312884174	9.970288596	8.844793161	9.061151346	8.788560868	8.773127237	9.158770562	8.784773827	8.745953083	9.105043886	9.016607603	8.981969674	8.694323381	8.789592425	9.255694547	8.904378891	9.394975343	9.210175991	8.940443835	8.979278565	9.029532751	10.05397034	9.460952917	9.446549098	9.730909824	9.361521245	8.861099242	8.829375584	9.144700049	8.988604549	8.855145931	9.57785225	9.284275689	9.556635061	9.651154359	9.519369921
AHRR	5.785256386	5.630358935	5.838799239	6.122032404	6.285533667	6.185466767	5.875110627	5.963191033	6.044748784	5.992928505	5.724463225	5.985805273	6.010562658	6.105548382	5.947711229	6.138453722	6.499536991	6.430971623	6.54554677	6.052223444	5.998714209	6.032964468	6.079827547	6.099515438	5.476115942	6.465236187	5.801077843	5.813234806	6.6566329	5.807932377	5.949943781	6.440336466	6.014476776	6.045577049	5.432266712	5.833088637	5.97851181	6.030428648	5.5634408	6.196879387	6.6113863	5.945209026	6.715901375	6.802100659	6.244410992	5.766390086	5.979514837	5.92557621	6.475691796
AHSA1	10.70565128	10.85766665	10.83348561	10.99154536	10.73457718	10.78134155	10.38465023	10.353158	10.3539025	10.57957395	10.33092086	10.22706604	10.62121169	10.38241037	10.34842078	10.73554389	11.09642665	10.57850838	10.63065529	10.72534974	10.74060663	10.74887276	10.86672751	11.01565234	10.64823278	10.78512001	10.83812109	11.19279893	11.1661679	11.2447869	11.18367449	11.11059094	10.90535196	10.99782244	10.74619897	10.2559131	10.47737694	10.49899801	10.63967705	10.77330907	10.66887983	10.63522847	11.13953272	11.12952455	10.47054196	10.33755907	11.08958117	10.64192073	10.75965214
AHSA2	9.923093319	10.23684693	9.987359047	9.883236886	10.23344898	9.896347998	9.771913531	9.738815308	9.458523274	9.81659317	9.845983506	9.730042935	9.797324658	9.951148986	9.449585438	10.14303971	9.828837874	9.833175181	9.946640017	10.04239035	10.05411434	10.05624723	9.818608761	10.2846961	9.780619145	10.22357082	10.19218159	9.767843724	9.867691515	9.828598975	10.03397369	9.820783616	10.22869826	10.32255554	9.530417919	9.576647759	9.6082654	10.00498962	9.835160255	10.13846303	9.905435562	9.825199605	9.743132115	9.901762965	9.645347119	10.2051115	9.586833954	10.02138567	9.71056366
AHSG	4.778777123	4.83663106	4.547418594	4.697860241	4.76104188	4.659843922	4.701312065	4.538626194	4.530277491	4.60892725	4.931500674	4.607306958	4.593655825	4.637515068	4.449570179	4.702868939	4.356340647	4.619668246	4.600272894	4.361992121	4.440170288	4.495223284	4.644963027	4.827893257	4.659580946	4.612866163	4.683033466	4.657019615	4.699150324	4.656801224	4.64423275	4.643866301	4.701062441	4.68598032	4.616206884	4.579846144	4.70943737	4.581831217	4.491935492	4.813143254	4.446349144	4.746010304	4.608610869	4.476632596	4.55142355	4.602940798	4.688956261	4.441511631	4.729144574
AHSP	4.378722191	4.528953552	4.173953056	4.247220039	4.225423336	4.252576828	4.342466354	4.155721664	4.524153709	4.090097904	4.739736557	4.460694313	4.34952879	4.51026392	4.322619438	4.441668034	3.997148514	4.086607933	4.003412724	4.250626564	3.981497765	3.951104879	4.09153223	4.423413277	4.327839375	4.376963139	4.572859287	4.384159088	4.271073341	4.224061966	4.275751114	4.248063564	4.173876762	4.333922863	4.170619965	4.308415413	4.201750755	4.306400299	4.229510784	4.270278454	3.965062618	4.081515312	3.9890697	4.140753746	4.276124477	4.179152966	4.301600933	4.093985558	4.200203419
AICDA	4.316303849	4.576408029	4.849453807	4.319648683	4.37916112	4.442889452	4.465397596	4.20890826	4.343597293	4.249856591	4.460371852	4.279430032	4.374880612	4.395497501	4.430605531	4.311339319	4.280596018	4.291490078	4.316681624	5.030192971	4.2575351	4.348874033	4.33911407	4.429633558	4.358214855	4.312102735	4.545537949	4.425757766	4.364841878	4.295256913	4.441739381	4.405789375	4.28752774	4.298452378	4.471073389	4.411557794	4.362865567	4.354078353	6.170256972	4.38231951	4.376945853	4.342074812	4.343669057	4.345980406	4.691248179	5.586441755	4.266028702	4.967159629	4.441487313
AIDA	8.713563919	8.449753363	8.571979523	8.488524676	8.466272831	8.373810212	8.786055247	8.844863574	8.828144629	8.760568141	8.701554457	8.690679789	8.679912805	8.688278516	8.774995883	8.423372269	8.449920258	8.582598448	8.462720473	8.432753403	8.477266948	8.563339711	8.618341207	8.594875415	8.558337927	8.48417608	8.426107407	8.469447851	8.507709503	8.457063278	8.335077604	8.482305289	8.595390956	8.437956572	8.892484189	8.780541023	8.82519261	8.797433536	8.486278773	8.629582008	8.523067474	8.530874491	8.661122879	8.562685252	8.532902717	8.651155472	8.766423941	8.811584791	8.376000722
AIF1	9.662997054	9.274039172	9.840909386	9.687057497	9.851294802	9.728887749	9.672563361	9.470187759	10.17445541	9.623977851	9.672194479	9.460587644	9.655961228	9.841639422	10.23506212	9.843113422	9.667598535	10.04759026	10.10194407	10.03385563	9.645831109	9.531681253	9.776501704	10.03518276	9.579538249	9.530618192	9.490853406	10.01184587	10.02578411	9.735076094	9.900553704	9.919186401	9.836444664	10.10662594	9.523300029	9.708766268	9.598444177	9.725539589	9.990600585	9.569994354	9.675838851	9.799781418	10.00160847	10.01795044	10.62508879	10.18171921	9.949681473	10.31002645	10.71943741
AIF1L	5.457129669	5.378978157	5.366753578	5.889249706	5.221304035	5.300137139	5.346841717	5.131686211	5.590677643	5.288579082	5.320878315	5.279049206	5.148541737	5.221816826	5.592333126	5.386740398	5.995355034	5.392313004	5.392182446	5.403111267	5.412890816	5.432553101	5.698496246	5.049654102	5.885199261	5.16434803	5.116489411	5.725716877	5.598842335	5.982680225	5.682825565	5.216150284	5.211046362	4.966102219	5.688099384	5.516348457	5.655998707	5.140857554	5.640375996	5.405454731	5.255480957	6.158597946	5.491947174	5.520637131	5.582121277	5.83899765	6.107099724	5.458975697	5.659878063
AIFM1	11.5746479	11.59429264	11.15636063	11.20519543	11.4224453	11.40188313	11.32016182	11.27058792	11.2057209	11.37703514	11.36615467	11.23746586	11.52253532	11.35236645	10.94633865	11.40372849	11.35797119	11.33515549	11.42321587	11.13829136	11.572052	11.48426342	11.44398975	11.35476112	11.32787228	11.69222736	11.60048103	11.24029255	11.63924313	11.47321892	11.4076376	11.61555481	11.45163918	11.45188808	11.28184223	11.21211338	11.42769623	11.37485504	10.99547768	11.46412849	11.4877634	11.26500034	11.67470932	11.59246349	10.8483572	10.79079819	11.1707592	10.82065582	11.28728199
AIFM2	8.276026964	7.96905005	7.989861011	8.010023831	8.00016153	7.918788909	8.271654367	7.760242224	8.202464461	7.893753409	8.20489633	8.543221473	8.114789964	8.001368999	7.913758516	8.425529719	8.123850703	8.036432506	8.258957267	8.122022271	8.067686319	8.110846163	8.381724357	8.2805655	7.982579827	8.125608326	7.978220104	8.520043611	8.615855097	8.572409034	8.648990751	8.57065153	8.226068378	8.301190019	8.372874021	8.218014241	8.463396312	8.259141445	7.997287154	8.116482258	8.018138768	8.110879898	8.336108924	8.634053588	7.983478546	7.814885854	8.010496974	7.796185613	8.387420774
AIFM3	9.913804533	10.2954998	9.689734936	9.576346872	9.722139836	10.08757067	9.727442743	9.413401128	8.468641282	9.700552464	9.675939084	9.599711418	10.07212448	9.332357883	7.602200508	10.18084383	9.911668778	9.557875157	9.789195536	9.503606322	10.24891806	9.987843515	9.915483473	10.18539286	9.488415242	9.99122143	9.831579684	8.96720028	10.13191795	9.345424175	9.584617139	10.2407608	9.897339345	9.970039846	8.574831009	8.877102852	9.580480577	9.340058804	8.700941324	9.758512498	9.493011953	9.220252039	10.07969284	10.25004196	8.001445294	8.562033177	8.393996239	6.286837578	9.239216804
AIG1	8.593779328	8.299567463	8.285651206	8.290783407	8.204857588	8.335314272	9.041073085	9.085916755	8.551733255	9.010653258	9.064183474	8.921489954	9.176876309	8.927595853	8.497682335	8.292189362	8.129164459	8.114080192	8.279417992	8.175627233	8.263166903	8.376630784	8.389376643	8.315483095	7.985185863	8.573643444	8.514588596	7.779697657	8.24979758	7.942207098	8.014232159	8.270596742	8.188252688	8.321408511	8.700650453	8.939450741	9.106252434	8.991947173	7.918055298	8.244529723	8.413719415	8.118587018	8.206496475	8.182874681	7.974149704	8.063554526	8.485279084	7.867548705	8.111842155
AIM1	10.19560432	10.09380627	9.923322678	9.851315657	9.864332836	9.80103143	10.35972023	10.06814893	10.37664286	10.07908153	10.24137656	10.2041839	9.918975193	10.1507225	9.951334001	9.992764473	9.736936253	10.07062276	9.893560726	9.716637293	10.07142003	10.00209745	9.930046717	9.898550986	9.316657702	10.10965697	10.11365	9.734605154	9.911363601	9.780939262	9.767259597	9.975159009	10.09420522	9.986685435	9.98988533	9.814819971	10.20099131	10.09449609	9.457894324	10.05155245	10.15149434	9.314983845	10.05017726	9.942854883	9.663283985	9.545161247	9.592019715	9.513354936	9.874931017
AIM1L	8.36290741	8.153286934	7.981935978	7.776289463	7.788816452	8.334751129	8.004528046	7.648405552	7.707465649	8.272171974	8.206705093	8.051856995	8.512207031	7.125449657	7.279473305	8.470973015	8.229541779	7.529284477	7.801877022	8.029080391	8.525606155	8.516313553	7.754108429	8.083353043	7.550216675	8.013437271	8.000177383	7.736561298	7.403661251	8.336954117	8.209320068	7.331618786	7.482579708	8.074018478	7.512853146	8.223332405	7.458390236	7.054295063	7.637328148	7.761036873	7.727284908	7.537713051	7.442599773	7.170320034	7.125430107	8.048582077	7.735450745	7.380259991	7.837105274
AIM2	6.40211463	6.834240914	9.191040039	7.362411022	7.167583466	8.018349171	6.959211827	7.037416697	8.742710591	6.955285311	6.84873271	7.004417897	6.9255507	7.419789553	9.028977394	8.08426404	6.801462412	7.811535835	7.032645464	9.927827834	7.030673504	6.113592387	7.474156618	6.762804032	7.420528174	6.578322172	7.344018221	9.150110722	7.625625849	8.423041344	9.011583805	6.996921063	6.651632309	7.044704199	8.487835884	6.352310658	6.421921969	8.22232914	9.483124731	6.419736386	6.878944397	6.800649405	7.443219185	7.670816899	9.478403568	9.964517115	8.329893112	10.4012537	9.713363173
AIMP1	10.53853092	10.58627434	10.47141208	10.66225624	10.43749294	10.46083221	10.41568985	10.53299274	10.12460556	10.35782661	10.39109879	10.46563663	10.17500076	10.38886986	10.28556175	10.36532803	10.62371082	10.56663437	10.46174183	10.323983	10.59023151	10.60554619	10.37958431	10.46729584	10.42546043	10.53935203	10.55442085	10.57420845	10.52237587	10.70870247	10.5083868	10.53572864	10.61460266	10.50914154	10.88016262	10.33248463	10.4277874	10.51121159	10.37799911	10.53955479	10.68239307	10.46117478	10.63472214	10.47463188	10.31244946	10.0418354	10.43899384	10.23625469	10.19611015
AIMP2	11.40253353	11.34303856	11.134933	11.13496304	11.14993096	11.24091292	11.43872118	11.11969185	11.00522566	11.19312525	11.33260298	11.19237471	11.34404612	11.30129195	10.82300997	11.3339758	11.31045628	11.32384968	11.47335434	10.97616959	11.31218433	11.31269264	11.38426781	11.43860245	11.06395627	11.29039669	11.38604403	11.36934519	11.50138808	11.4042964	11.40754843	11.46377278	11.48887396	11.53239679	11.31153393	11.10475731	11.39302302	11.35497141	10.8919344	11.20294857	11.32567406	11.0822134	11.66406203	11.58821154	10.59855318	10.76279974	11.16138363	10.66130543	11.03630257
AIP	8.794958115	8.66749382	8.60970211	7.983296394	8.639680862	8.280005455	8.611753464	7.811583996	8.237200737	8.236045837	8.447348595	8.370067596	8.527967453	8.395713806	8.170111656	8.640189171	8.275710106	8.777955055	8.919476509	9.104036331	8.876033783	8.739064217	8.630547523	8.824090958	8.585076332	8.757224083	8.739871979	8.606873512	8.636984825	8.557971954	8.810640335	8.77515316	8.542628288	8.773882866	8.123351097	8.515088081	8.528354645	8.479470253	8.73423481	8.677210808	8.834073067	8.567529678	8.901614189	8.795680046	8.302530289	8.628611565	8.499732971	8.832102776	8.748735428
AIPL1	5.058265686	5.048408603	4.960386944	4.825832844	4.898736143	4.999582195	5.040775299	4.805902052	4.912444782	4.836839676	5.021449852	4.922885275	4.906051064	4.906915093	4.89138875	4.862974453	5.122562218	5.037049866	5.074308681	5.09461894	4.946089554	5.108883429	4.847518253	5.054475784	4.873427677	4.882034493	4.965994167	4.936014843	4.936986065	4.824881744	4.991930485	4.880578899	4.920273209	5.067605019	4.969920873	4.816790581	4.898534536	4.888324833	4.928389931	4.919154072	4.91016798	4.909939098	5.105202675	5.119263554	4.94526329	4.916774702	4.838416099	4.991058922	5.034226131
AIRE	6.079084635	5.795310975	6.076379776	5.479986191	5.8005476	6.159334898	5.476021767	5.591718435	5.423816443	5.750399352	5.684272767	5.738740206	5.693430662	5.735541105	5.596843243	5.822834492	5.751451731	6.181025744	5.968545437	6.55888772	5.779570103	5.824844838	5.571875096	5.785684586	5.601240635	5.763836146	5.77925253	6.096035958	5.854579926	5.541092873	5.903123379	5.546831847	5.76569295	5.537297011	5.819557429	5.518969775	5.617268801	5.802147866	5.731353283	5.718078375	5.693350792	5.504324436	5.682828665	5.874075413	5.824347496	5.996677399	5.512629986	5.732749701	5.973215103
AJAP1	4.954029242	4.94007047	4.794028918	4.91996177	4.882537047	5.249480565	5.042958101	5.009369691	4.946098169	5.095726013	5.08173879	4.85939153	5.27184852	5.070812861	5.007094701	4.895497958	4.842878024	4.689683914	4.961870988	4.933660984	4.671212673	4.756572406	5.047061761	4.992305596	4.849981944	5.303942204	5.028932095	4.953148842	5.141696453	5.232025464	5.332452297	5.378308614	4.940633933	5.069773356	4.899088541	5.005833785	4.972712199	4.897562027	4.922501087	5.167904536	5.219718456	4.660609563	5.177733103	5.138019244	4.947776158	4.77327919	4.936511199	5.28656292	5.10784022
AJUBA	4.871483644	4.853290876	5.109773636	5.435853958	5.041949113	5.162207603	4.870040735	5.059417566	5.837569396	5.099435488	4.772871017	4.964049339	5.011723995	5.233038902	6.105546951	4.876341343	5.437053204	4.923317591	5.01510938	5.116883278	5.155537605	5.197882334	5.577974796	4.911500454	5.681056977	4.908982913	4.918900331	5.537997722	4.970812003	5.539873918	5.302155972	4.919407209	5.332168897	5.001104355	5.602804661	5.695617199	5.382038434	5.200796127	5.387254556	4.728281657	5.036211968	5.629748503	5.179589907	4.863155524	5.84311231	5.852135181	6.366738955	6.031730493	5.28300333
AK1	9.799361707	9.659699442	10.238482	10.8647995	9.917246819	11.14623547	11.24530745	10.4533205	11.02909088	10.52798796	11.19889737	11.16167975	10.79758501	9.695511341	10.39693117	11.29731036	11.46529913	9.641476153	10.18981934	10.40121221	9.779962065	9.76303053	10.78598213	10.50125694	11.79016447	10.16520452	10.16958857	10.23324299	10.78466416	10.46802139	10.62487984	10.79702044	10.27082062	10.5384388	9.934739591	11.57515955	10.70014239	10.22356892	11.28423596	10.18682432	10.04492903	11.80133581	10.64190197	10.77436209	10.20807695	11.01582337	10.85290337	9.771449566	11.00754071
AK2	10.12943643	10.13667601	10.04027254	9.84413886	10.00351155	10.01387739	10.1210162	10.03825599	9.592853962	9.965908587	10.02600563	10.0171591	9.98917067	9.965132237	9.544635118	10.05878896	9.880293191	10.04165041	10.04788876	9.814164341	10.16988474	10.09507185	10.03708237	10.17798805	9.740382671	10.06304765	10.09241086	9.808495285	10.13410324	9.973481476	9.965521755	10.16857994	10.12299114	10.11400699	9.952605962	9.652158261	9.896848857	9.964720189	9.680306018	10.05308151	10.15105075	9.734730362	10.21017838	10.13517237	9.547287763	9.372442724	9.655693591	9.257347583	9.787335514
AK3	10.13813376	10.34667563	10.26478314	10.12941408	10.20119858	9.924537896	10.16564202	10.52714515	9.66836095	10.38620115	10.27914023	10.34943271	10.2387507	10.31676197	9.586632253	10.0594933	10.20364952	10.37131047	10.20032287	10.04087114	10.2185185	10.31285429	10.10379505	9.820762634	9.67073393	10.3788693	10.39563489	9.288691044	10.32221079	9.768787862	9.322858095	10.29393387	10.05446696	9.833072424	9.986244918	9.932495832	10.23096609	10.29471707	9.838878633	10.32048774	10.44100356	9.765860796	10.52085876	10.3127346	9.535604	9.333082915	9.734708309	9.011729241	9.541401386
AK4	8.31156945	7.973696947	7.747781038	7.903492451	7.173745394	6.96810937	7.653487444	7.626018286	6.88893199	7.485027552	7.299002409	7.559742928	7.227465153	7.32755661	6.500548602	7.282311678	7.874270201	7.457962513	7.299908638	7.014120341	8.018339396	8.10081029	7.527574301	6.680299998	7.797029734	7.913615227	7.875558138	6.94252491	7.507360459	7.289167166	6.853912354	7.452260256	7.422926188	7.105138779	7.56377101	7.900618792	7.798774958	7.384128094	7.5171237	7.962831736	8.059121609	7.997439385	7.756047726	7.628312588	6.407020092	6.663263798	7.690585614	6.955377579	6.445056677
AK5	4.206968705	4.323556821	4.293755929	4.225322882	4.251617511	4.351051966	4.340403875	4.375873407	4.360118309	4.405721108	4.251839956	4.308950186	4.223911683	4.35684212	4.233746926	4.278966904	4.256259839	4.256061236	4.090231498	4.944201549	4.258067051	4.029565255	4.060318629	4.440924009	4.25382034	4.227294524	4.131131013	4.225891749	4.273535649	4.019020557	4.220285972	4.384516875	4.312223116	4.445547342	4.163287719	4.539171537	4.260244369	4.532506069	4.458276272	4.260050217	4.120170196	4.852738778	4.334480922	4.738608042	4.202735583	3.952006738	4.337677558	4.15618817	4.307453394
AK7	6.071216106	6.1784935	5.243213654	5.91529274	5.89991951	5.134110928	5.341450214	5.505075455	6.42827034	5.753521442	5.326525211	5.739294052	5.746445179	5.751903057	6.008084297	5.781768799	5.632126331	5.774857521	5.224733353	5.034908295	6.417676926	6.093932152	5.885782242	5.109329224	6.281319618	5.95129776	5.923632145	4.794000149	5.597543716	5.51789856	4.963858604	5.957468987	5.178628445	5.27973938	5.19534874	5.714521885	5.771716118	5.428975105	6.019134998	5.719744205	5.924434662	6.162949562	5.988039017	5.93419075	5.902625084	5.919581413	5.597561359	5.311372757	5.851868629
AK8	4.439515591	4.770018101	6.138009548	5.120013237	4.898386955	6.017291546	5.299573898	4.538430214	4.648402214	4.924918175	4.718175411	4.873633862	4.91916275	4.677742958	4.774297714	5.217200756	6.003375053	5.230619431	5.128765106	6.37728548	4.877437592	4.374649048	5.637377262	5.110763073	4.796936035	5.494364262	4.794819355	5.966235638	4.831314087	4.920383453	5.137410164	4.652620316	4.553405285	4.585706234	5.394224644	4.35893631	4.410255432	4.998865128	5.527707577	4.929263592	5.031551838	5.244104385	5.060399532	5.469488144	6.840774536	5.814708233	4.876952648	5.891606808	4.762815952
AK9	5.805382371	5.683687806	5.681174517	5.463165641	5.594784975	5.551702499	5.865744829	5.79090488	5.576815486	5.874126196	5.960584998	5.683766484	6.082609415	5.886633039	5.435386241	5.676140666	5.628022075	5.657783151	5.831059456	5.603023768	5.785048962	5.761325717	5.580069304	5.545523405	5.381615341	5.880342603	5.595072985	5.439797998	5.525496006	5.376421332	5.523411274	5.589068771	5.91810596	5.768470407	5.573064983	5.665122151	5.676965237	5.837914586	5.355212808	5.677678704	5.602315545	5.537611604	5.705228925	5.72294271	5.42949605	5.551970601	5.369536042	5.421182692	5.33535552
AKAP1	10.05804043	10.13023338	9.943173694	9.78107996	9.818184756	9.659573174	9.988402844	9.757125376	9.450529575	9.903151797	9.860526181	10.04210863	9.808066845	9.765033627	9.260116481	9.943902873	9.721885109	10.01272497	9.944048786	9.760441877	10.06322966	10.06854496	9.651802158	9.927635766	9.45517435	9.982599736	9.968106078	9.382558346	9.818530274	9.642193413	9.512038231	9.943084622	9.797394084	9.899451541	9.617730808	9.501892757	9.724560834	9.953691769	9.277828692	9.931399251	10.0721034	9.512419223	10.09985342	9.895486356	9.083110522	8.958655835	9.395552253	8.237406158	9.175047968
AKAP10	8.651298642	8.492412091	8.488004445	8.333305239	8.338012815	8.54497552	9.066652776	9.083484532	8.701999189	9.106209993	8.857715488	8.838874341	9.11043322	8.996768951	8.596614361	8.62335062	8.419671893	8.607495786	8.50902176	8.580806494	8.460242986	8.701136469	8.480958701	8.439148188	8.161840915	8.445866944	8.473897696	8.278838873	8.389340281	8.147325635	8.24024439	8.549748184	8.377125383	8.511458993	8.584720851	8.795723915	8.959496498	9.029017091	8.382225156	8.250011087	8.700711013	8.295878054	8.823533655	8.49905622	8.309047699	8.458844663	8.581935287	8.468097927	8.277018904
AKAP11	9.535556159	9.538846016	9.751982052	9.62010924	9.396025976	9.451660315	9.914122581	10.22833284	9.752470654	10.03438441	9.828754107	9.824878057	9.962527275	9.89492925	9.695608139	9.224074363	9.239297707	9.608785152	9.583192507	9.512412549	9.157197475	9.398346425	9.477544784	9.429009597	9.463094394	9.466630936	9.662619273	9.079708258	9.351244608	9.369056702	9.074293931	9.601090909	9.414323331	9.357258161	10.07120546	9.83956019	9.731467564	10.05514622	9.459115664	9.436677297	9.579543113	9.309541225	9.587063789	9.274879933	9.569980146	9.413925647	9.561407568	9.499107042	9.346061389
AKAP12	7.470823288	7.246942282	8.135280132	8.935676575	8.60283804	8.357230187	8.144737721	8.341897488	8.773952961	8.139992238	8.519468784	8.427134514	7.992098809	8.730779648	9.124651432	8.410585404	8.531779766	8.739958286	8.539604664	8.582969189	8.206402779	8.017841339	8.728909493	8.459028721	8.806200981	8.579652787	8.310973168	8.640341759	8.472006798	8.430521489	8.603020668	8.221400738	8.477480412	8.36333704	8.370209218	8.426199913	8.912670613	8.286893368	8.515393257	8.864322663	8.906254769	8.978775502	8.271049023	8.03967762	8.804811955	9.037499428	9.144656658	9.723057747	8.99181509
AKAP13	8.680102445	8.434021188	8.647717667	8.253410054	8.690045928	8.583543683	9.136371803	8.884502696	8.754754257	8.925480748	8.920501137	9.008225155	8.813393688	8.808393002	8.619315529	8.862671756	8.258125115	8.616383647	8.646582414	8.627492427	8.40621996	8.589675618	8.622569179	8.804130458	8.361582852	8.727960967	8.647163678	8.736113071	8.658989239	8.86838913	8.787412929	8.807110691	8.501266099	8.689062786	8.855026532	8.694932079	8.647371102	8.897265053	8.516895772	8.623546506	8.522419643	8.362240696	8.70900793	8.794491863	8.668302536	8.676136685	8.370129872	8.760197735	8.605434323
AKAP14	4.289925814	4.048423171	4.019992233	4.092424989	4.109213233	4.253048897	4.172782183	3.980279089	4.308183194	3.931422472	4.202557087	4.006141663	4.115091801	4.037934304	4.334697009	4.284436703	4.098980904	4.072463274	4.399937153	4.110066176	4.023138166	4.010807634	4.055516601	4.191087246	4.262959003	4.164501191	4.145830393	4.053095222	4.077141285	4.086727977	4.006368518	4.26061821	4.213684082	4.148288727	3.973782182	4.352758646	4.076836109	4.013074398	4.21617198	4.387400627	4.139861822	4.350706577	4.456260204	4.254791737	4.163629055	4.111234069	4.459874392	4.30228734	4.13807106
AKAP17A	6.732841174	6.850339413	6.719817559	6.75117143	6.749429386	6.778659186	6.474272887	6.453808784	6.739487487	6.570060571	6.627559344	6.665658156	6.628257432	6.673952897	6.734254519	6.703653334	6.93800672	6.839229345	6.875099818	6.904137531	6.83501466	6.889362972	6.815563362	6.721509059	6.653183938	6.809307416	6.758392495	6.707190752	6.73940285	6.774751663	6.788735948	6.69845001	6.607495308	6.759438514	6.637047927	6.551554044	6.648218473	6.502299468	6.594501495	6.785756745	6.782371681	6.691979807	6.731289863	6.776355426	6.86751175	6.753525891	6.722192527	6.917414507	6.812476396
AKAP3	4.485206604	4.272245884	4.334549904	4.388031006	4.547324657	4.497971535	4.628801346	4.175926685	4.399013042	4.33377552	4.798975945	4.541899681	4.214408875	4.562722206	4.106404781	4.625271797	4.410761833	4.232234478	4.53745842	4.198118687	4.429839134	4.527416229	4.441385269	5.152959824	4.258489132	4.848582268	5.312623024	4.464270115	4.505745411	4.113911629	4.620814323	4.766177177	5.253349781	5.133796692	4.189361572	4.440171719	4.548075676	4.447127342	4.163976669	4.951257229	4.53311491	4.3570261	4.34424448	4.857213974	4.275382042	4.622544289	4.450556755	4.3240242	4.711780548
AKAP4	4.76220417	4.474013805	4.806477547	4.558830261	4.63634634	4.774680138	5.095936298	4.620781898	4.559014797	4.487052917	4.877562523	4.853414536	4.550010204	4.768209934	4.349454403	4.729726791	4.200990677	4.43289423	4.505192757	4.292182446	4.213559151	4.5094347	4.79600811	4.84989357	4.633320332	4.756401062	4.645562649	4.631924152	4.683695316	4.617993355	4.630946159	4.789296627	4.553119659	4.738179684	4.681730747	4.827149868	4.987092972	4.529455662	4.526078224	4.79416132	4.206187248	4.327597141	4.357722282	4.182674408	4.335517883	4.404913902	4.425753117	4.447166443	4.418123245
AKAP5	6.911541701	6.834274054	6.529949427	7.046594143	6.531993866	6.657267213	6.536535502	7.138789892	7.049647332	7.139469385	6.535230875	6.281659007	6.99391079	7.008123875	6.839034558	6.159576178	7.263345957	6.644253016	6.927264691	6.414977312	6.852237225	6.969417572	6.626469851	6.305635929	6.584297419	6.579230667	6.725555182	6.403077602	6.529553175	6.646622419	6.499773026	6.692095519	6.569645405	6.485311985	6.953593016	7.120650768	6.87449193	6.626960278	6.461957455	6.658241749	6.636459351	6.541153908	6.67971611	6.696440459	6.533648968	6.586840153	6.877233029	6.008581638	6.421795369
AKAP6	5.033480803	4.879222075	4.827443441	4.638404846	4.621528625	4.834821542	5.036617756	5.150419871	4.580131849	4.837362607	4.654487928	4.451458454	4.980782191	4.599358877	4.381349643	4.948288123	4.572490215	4.653435866	4.582874219	4.642273267	4.839532376	4.794675986	4.851587295	4.831124942	4.558505853	4.533793767	4.714241981	4.718692939	4.662410259	4.4891421	4.497040749	4.527824243	4.892586708	4.722392877	4.641085625	4.595200857	4.871503671	4.574187199	4.382471402	4.492037773	4.594111601	4.567326705	4.908283075	4.819226583	4.255852063	4.236376762	4.315240701	4.517680168	4.679652373
AKAP7	8.552601474	8.236615931	8.180873735	8.295776435	8.283313751	7.907376356	8.368149484	8.004488603	7.219195911	7.991333621	8.140365737	7.970695563	7.830444064	8.611312798	7.390957219	7.957670416	8.408264159	8.650028639	8.459548882	8.16490548	8.606788157	8.4692673	7.70070839	7.646701813	7.921498639	8.087640898	8.278191497	7.706491266	7.659201895	7.663193975	7.704039369	7.689106736	8.054501875	7.84929548	7.988260951	7.912626403	7.956333568	7.879353114	7.65132039	8.102781432	8.346372739	8.024553231	7.907123769	7.761706556	7.320869583	7.568009309	8.001195295	7.33701413	7.245452336
AKAP8	8.322703243	8.47743988	8.369916082	8.214524388	8.364374996	8.338958263	8.163915396	8.151443958	8.238290071	8.18651557	8.171059252	8.23557067	8.334676743	8.13969016	8.057020666	8.352924823	8.303842069	8.071917414	8.145486116	8.434787155	8.393737197	8.349143147	8.261867524	8.473828078	8.392100812	8.356762528	8.384068011	8.46111667	8.380456924	8.22253692	8.513937474	8.352627278	8.457127572	8.439985753	8.20682037	8.32944417	8.255047798	8.322957872	8.276922465	8.314899683	8.030969859	8.435484768	8.098425271	8.30448842	8.075176239	8.310543179	8.267247438	8.248218059	8.356941222
AKAP8L	5.717516899	5.63020134	5.668311358	5.655996561	5.793219805	5.913759947	5.348263741	5.428053141	6.143551827	5.365570546	5.538350582	5.501939297	5.605311156	5.455901862	5.664607525	5.670891047	5.912647486	5.824058533	6.181603193	6.267365217	6.070610762	6.303129673	5.7582016	5.763710261	5.900630236	5.641057968	5.513025761	6.305163145	5.758836747	5.780607701	5.867805958	5.689546108	5.63736105	5.909473658	5.263533354	5.532254696	5.554093838	5.470664978	5.805638791	5.399771691	5.467530489	6.041480065	5.822728634	5.936159373	5.485031128	5.845322609	5.865781069	5.95852542	5.814007521
AKAP9	9.94772804	10.12394715	9.879337666	9.855450391	9.976714135	10.04495191	9.710071204	10.03911138	9.509157776	9.947972059	9.736796023	9.723536729	10.01376438	9.713619472	9.526845575	9.774021866	9.671158196	9.675908803	9.628363431	9.743584395	9.956345079	9.793996811	10.04364979	9.908285379	9.785438064	9.832715036	9.781231879	9.626613139	9.948502304	9.809894802	9.959990023	9.944894908	9.89990735	9.89316881	9.639194131	9.619922996	9.765305878	9.780150414	9.696597695	9.843734983	9.780219315	9.645974635	9.61190033	9.751052918	9.911689637	9.683057787	9.578835487	9.717726827	9.706252692
AKIP1	5.916512489	5.933717887	5.902208646	5.998092651	5.854118983	5.885398229	5.861269474	5.735862732	6.104665756	5.824784438	5.869598071	5.855613232	5.63921388	5.894181887	6.121434053	5.869862715	6.069393476	6.024161021	5.975737254	6.026361624	6.213875612	6.167770545	6.053500811	5.764596144	5.987302621	5.926472505	5.889502525	5.862044175	5.733202457	5.892764409	6.02432553	5.867338181	5.99639082	5.942792892	5.785215696	5.999358336	5.956481139	5.7461586	6.098275662	6.035871983	6.006728173	6.115146478	6.033855438	5.919801712	6.014714718	5.997326692	6.052839279	5.848654747	5.878889402
AKIRIN1	10.02908075	9.723831417	9.903084874	10.07947004	9.741477728	9.951283931	10.14766276	10.42978311	10.17682123	10.36463773	10.20145166	10.40440774	10.21117639	10.14573121	10.19390237	9.845587017	9.954578996	9.789397001	9.713228941	9.776541709	9.776612997	9.882932425	9.956702351	9.755406737	9.953585387	9.861953498	9.749025227	9.947857976	9.983392953	10.14618039	9.733865023	9.916398884	9.806504489	9.864645124	10.42143273	10.35344374	10.21158552	10.17140603	9.902811765	9.765661717	9.855908512	9.873180033	10.04380989	9.893299102	9.800770283	9.739862084	10.09921491	9.722408295	9.700762273
AKIRIN2	8.179237604	7.919199944	7.886985779	7.808053971	8.003942254	8.082639218	7.848500252	7.865897179	8.309140208	7.8838377	7.694453716	7.896133423	7.982521296	8.018013002	8.193594935	8.007146597	7.87193346	7.919043541	8.079084634	7.792875052	7.791719675	7.787475348	8.011881113	7.971548081	8.070220231	7.821461439	7.887262583	8.464496852	7.854088068	8.407376767	8.434555055	7.928170204	7.969840527	7.889971019	8.149603369	8.022533176	7.882314682	7.747787476	8.075855495	8.177049162	7.822761297	7.93201208	7.872697353	7.723544359	8.598999737	8.182719947	7.955831051	8.336487531	8.505969046
AKNA	7.911325931	7.850670339	8.861185711	8.134545167	8.232568899	8.470166684	7.672400157	7.772088528	8.423744361	7.856712977	7.664715767	7.689807256	7.970178923	7.991744677	8.525017103	8.431328614	8.233606178	8.031160514	7.815521082	9.318407695	8.038647016	7.881164552	8.361129126	8.180205664	7.946351848	8.325435956	8.256059329	8.866179624	8.395165603	8.645701884	8.912283579	8.388509434	8.313512326	8.289247038	8.305740675	7.649677754	8.134706815	8.504467169	8.821994304	8.202183088	8.115091165	8.203012786	7.963429928	8.49786536	8.899233977	9.421209336	8.617690088	9.481221198	9.004281045
AKNAD1	4.313806296	4.130901814	4.244231224	4.262405157	4.267938614	4.25125289	4.382447958	4.111532689	4.348965884	4.230134964	4.383079529	4.108967543	4.210078001	4.534152508	4.268060446	4.066847086	3.994156242	3.82434094	4.090338111	3.97956419	3.921186805	3.869046808	4.343780041	4.209837914	4.237130642	4.429899216	4.226659537	4.205100775	4.117307186	4.318480254	4.385246516	4.33409381	4.240924359	4.372673512	4.235908032	4.625573397	4.35704279	4.15680933	4.16323638	4.124678373	3.977207661	4.252987862	3.877087474	3.960035563	4.140864849	4.26720357	4.481267214	4.103213549	4.063797951
AKR1A1	11.27910709	11.12013912	10.68086815	11.00340366	10.56686115	10.72727585	11.065238	10.55292606	11.10821342	10.72723675	10.8676548	10.951478	10.78922081	10.81345463	11.04524803	10.92805576	11.07526779	10.88098526	10.87204552	10.73109913	11.16122532	11.0411644	11.02495289	10.83781052	11.12063217	11.15385628	11.08674335	10.79285049	10.81056786	10.82594681	10.82271099	10.89441681	10.88944721	10.99802685	10.74593067	11.35128212	11.15926075	10.76086712	11.03764343	11.07048321	11.20780754	11.1573782	11.19396496	10.96929073	10.84666348	11.03850555	11.33323479	10.93790722	10.90476894
AKR1B1	8.928686142	8.342773438	9.235739708	8.899908066	9.221428871	8.858511925	9.127605438	8.717695236	9.169784546	8.981049538	8.922275543	8.914556503	9.023940086	9.364165306	9.425931931	9.096371651	9.110496521	9.495483398	9.523379326	9.711997986	9.031909943	8.720189095	9.58740139	9.283993721	8.931079865	9.341903687	9.163361549	9.435552597	9.456616402	9.116301537	9.325833321	9.544951439	9.251338959	9.3586092	9.219923973	8.95084095	9.577781677	9.345330238	9.310980797	9.111538887	9.496799469	9.042490959	9.734033585	9.550002098	9.625268936	9.700606346	9.335729599	10.23898697	9.641950607
AKR1B10	12.75135851	12.55643082	12.4556799	12.50833655	12.76928807	12.7005043	12.80548811	12.51361466	12.53923989	12.44154501	12.76032401	12.88685322	12.5528245	12.69645596	12.2717948	12.99085331	12.62548542	12.76501704	12.85375738	12.26164007	12.6952014	12.65322781	12.53737498	12.72114754	11.82013464	12.85059977	12.86200142	12.91124201	12.8485055	13.11164141	12.99200487	12.87765027	12.70649958	12.78679228	12.83673287	12.09784794	12.45717907	12.54911042	11.89395142	12.79944468	12.67473555	11.91919041	12.89524984	12.69076348	12.19420433	12.00227022	12.50046063	11.81494999	12.58919192
AKR1B15	10.70432663	10.48589516	10.31123543	10.27669144	10.54088593	10.54266644	10.77443314	10.43192673	10.3329525	10.35012817	10.83009052	10.7880249	10.40334892	10.78321457	10.11179733	10.90665817	10.42632675	10.78296089	10.73512459	10.17858219	10.55832672	10.57995033	10.32972527	10.57925415	9.513044357	10.17827034	10.27764702	10.77211952	10.7618351	11.06046677	10.9204731	10.68493271	10.59276772	10.58472824	10.76049042	10.00444984	10.36564636	10.48167801	9.597524643	10.17984772	10.32235527	9.752098083	10.93922806	10.60559082	9.891427994	9.629575729	10.30353165	9.57346344	10.37257195
AKR1C1	9.077869893	8.596061707	7.975041866	9.436772823	9.225852013	9.10833168	11.82118559	8.889662266	9.479514122	8.876974106	11.69551611	11.3795743	9.090419769	8.998410225	8.912714481	11.37249184	9.688667775	8.43095541	8.852696896	8.313877583	8.743655682	8.638050079	9.168942929	10.48314238	8.753824711	9.362123967	9.160764694	8.546321869	9.477531433	8.944108487	9.034807205	9.622682095	10.14991093	10.66034651	8.474553585	9.161404133	9.362213612	10.20982313	8.635187149	9.426158428	8.695920944	8.729260922	8.92659235	9.547485352	8.079071522	11.31893111	9.586277962	10.02357102	8.518025875
AKR1C2	7.536701044	7.25188772	7.071155706	7.179398855	7.283101559	7.121410848	7.103041489	6.991225878	7.622271299	6.980156104	7.018685818	6.676514625	7.06133461	7.547659558	7.716944535	6.86439101	7.169743696	7.044453781	7.460528849	6.757161775	7.321878593	7.334694864	7.508734863	6.958536944	6.801398118	7.367034754	7.375415166	6.833707173	8.004775207	6.938198407	7.113385677	8.080437979	6.725848991	6.993956567	7.023102124	7.433214825	7.609169959	6.909845989	7.17185068	7.229344606	6.961543877	6.632555882	8.043017706	8.110751788	7.105351765	6.979543367	7.133898657	6.760177455	7.318306048
AKR1C3	9.151248457	8.880054473	8.658896446	8.583327771	8.955965994	8.676700115	8.988032817	8.83875847	8.591490031	8.633792875	8.56314516	8.518740655	8.812532188	8.849160671	8.600965021	8.636934756	8.577528238	8.76973486	8.686389925	8.396572113	8.737003328	8.713068009	8.615825654	8.571502687	8.138128283	8.830768584	8.804890156	8.304110527	8.844922064	8.311379435	8.586607931	8.858776093	8.663324356	8.730121136	8.356376172	8.511207579	8.558674098	8.367176533	8.446341994	8.660462378	8.476412772	8.072592736	8.952008723	8.674702166	8.519440652	8.449975013	8.543922423	8.270677566	8.360273841
AKR1C4	4.562914371	4.448937416	4.299237251	4.675400734	4.549036503	4.578855991	4.682222366	4.611015797	4.051774502	4.379861355	4.419335842	4.424469471	4.453310966	4.68605423	4.274389267	4.433307648	4.474579811	4.46254015	4.677788734	4.43170166	4.46723032	4.688820362	4.212753296	4.423048496	4.362325668	4.098463058	4.488548756	4.147639751	4.492482185	4.253959656	4.226583481	4.340163231	4.508212566	4.494368076	4.360867023	4.490682602	4.48541069	4.31785202	4.46432209	4.484703064	4.300383568	4.311632633	4.384917259	4.454260349	4.523266792	4.182050705	4.271729469	4.285596848	4.1516819
AKR1C6P	4.104486942	4.307819366	4.267356873	4.11149025	4.241655827	4.14857769	4.498642921	4.379693031	4.140860558	4.266935349	4.157531738	4.196137428	4.24234581	4.473607063	4.444104671	4.118535042	4.093435287	4.405836105	4.396615505	4.42945385	3.906098127	4.166297913	4.283951283	4.344352722	4.115969658	4.28390789	4.415284157	4.216314316	4.184758186	4.058020592	4.070244789	4.156761646	4.229977131	4.258957863	4.351136208	4.546725273	4.23780632	4.519641876	3.930682421	4.338558197	4.315108299	4.242303848	4.331869125	4.336687088	4.609786034	4.262939453	4.039259911	4.910244942	4.710479736
AKR1C8P	4.336895943	3.827526331	3.927054405	3.85134387	3.9799757	3.971511126	4.473704338	3.99604702	4.168279648	4.044153214	4.171132088	3.919580936	3.95401907	3.873268127	3.910282373	3.999976635	3.943792343	4.120037079	3.955028772	3.989760637	3.956334114	4.149575233	4.004393578	3.988839149	3.969246387	4.080284119	4.027622223	3.952946424	3.943320274	3.808822393	3.935981274	3.990938425	4.024863243	4.129352093	4.135888577	3.956539392	4.159490585	3.927028656	3.985764027	4.009078026	3.953508854	3.719614029	4.015047073	3.877437353	3.845548868	3.955028772	3.945665359	3.841594458	3.997159719
AKR1D1	4.275382042	4.260241508	4.301420689	4.23902607	4.200435638	4.327960014	4.594693184	4.194182396	4.413932323	4.328255653	4.745203495	4.321091175	4.367043018	4.51549387	4.312207699	4.467755318	4.056215763	3.91788888	4.275382042	4.082540035	3.943427563	4.147447586	4.228922367	4.54650259	4.403353691	4.421565056	4.407179356	4.725431442	4.384001255	4.179898262	4.750499725	4.428647995	4.331979275	4.762260914	4.356155396	4.682322979	4.294413567	4.152519226	4.170732498	4.143544197	3.937723398	4.196815014	4.127652645	4.213837624	4.204949379	4.429758072	4.179816246	4.222670555	4.712996006
AKR1E2	4.843839455	4.554518127	4.568195057	4.663310814	4.773301887	4.67763977	4.597620964	4.612224293	4.606083488	4.605095196	4.505577374	4.576861668	4.707623482	5.043920326	4.65182848	4.54733696	4.798976135	4.831920242	4.96799345	4.873705578	4.699534798	4.794786262	4.695518303	4.830998325	4.49620142	4.717357254	4.920167065	4.767545796	4.744259453	4.823745918	4.800526524	4.714356041	4.894979095	4.816670036	4.67856884	4.635037231	4.63058691	4.791635609	4.631312752	4.79686985	4.843227291	4.910793114	4.641303635	4.702194214	4.469768333	4.584220886	4.562847138	4.590960884	4.529940224
AKR7A2	9.901232401	9.814608891	9.431113085	9.620581629	9.608677387	9.528842129	9.909176192	9.417316118	9.415074666	9.601906298	9.728273708	9.634431203	9.650731245	9.591677348	9.221862477	9.689520679	9.721175988	9.689753849	9.704663435	9.401775201	9.963596342	9.761099338	9.734342416	9.644468786	9.610200088	9.633612476	9.682218553	9.156421981	9.747766814	9.405731838	9.471461932	9.714587372	9.508272809	9.520232044	9.174168746	9.819276807	9.681853771	9.327926158	9.564571382	9.504929386	9.550609114	9.64815362	9.789744377	9.783607962	9.099354903	9.380607766	9.684800942	8.897836529	9.375544073
AKR7A3	9.953168869	9.849378586	9.348321915	9.457481384	9.775684357	9.4889431	9.692577362	9.248644829	9.212346077	9.451677322	9.468444824	9.538311958	9.410295486	9.380430222	8.925552368	9.858867645	9.456113815	9.647851944	9.76423645	9.059679985	9.962553024	9.911892891	9.879483223	8.504293442	9.430062294	9.21134758	9.156614304	8.97562027	9.71195507	9.4640522	9.41520977	9.763518333	8.574369431	8.492821693	9.251392365	9.050271988	9.52960968	8.212602615	9.330234528	9.334093094	9.1276474	9.303497314	9.680973053	9.547577858	8.887774467	8.992528915	8.66642189	7.958787441	9.300281525
AKR7L	8.947378159	9.173471451	8.838897705	9.118505478	8.977524757	9.101601601	8.221746445	8.221335411	7.861097336	8.532279015	8.317026138	8.250011444	8.584106445	7.993210793	7.585124493	8.824246407	9.158549309	8.216227531	8.427906036	8.516317368	9.188539505	9.01669693	9.365955353	9.304351807	8.726284027	9.145893097	9.302680969	8.842376709	9.048305511	9.153549194	9.227409363	8.846241951	9.071063042	8.941497803	8.381361961	7.722006798	8.645234108	8.169938087	8.340240479	9.285897255	8.713638306	8.604717255	8.215867996	8.989667892	8.152972221	8.253454208	8.282297134	6.983150482	8.271084785
AKT1	7.313107252	7.250938814	7.034168482	7.232156196	7.015464942	6.999232531	7.380885997	7.302004498	7.352646191	7.274454354	7.313262938	7.243932646	7.259978293	7.261582455	7.331498703	7.142910798	7.301322936	6.971188784	7.020865837	7.078980684	7.25130733	7.28851994	7.09353868	6.979429324	7.213409187	7.259235939	7.013201157	7.203059196	7.172543845	7.232428152	7.199604908	7.009878317	6.920435349	7.016789992	7.311168115	7.520719529	7.482734283	7.304308731	7.123210033	7.146111966	7.041958571	7.192020099	7.161990245	7.277230898	7.135764359	7.007073879	7.246098758	7.185829164	7.188753368
AKT1S1	7.834742705	7.397766114	7.282900174	7.33708636	7.304022948	7.441067696	7.532824993	7.026431243	7.735717932	7.254867395	7.460588773	7.160206954	7.280011972	7.450431029	7.57867225	7.398425579	7.412431081	7.313828468	7.346580187	7.500532309	7.683145682	7.675937812	7.710178375	7.765684604	7.686983903	7.488900026	7.495349407	8.188876152	7.016998291	8.046838284	8.212481817	7.327797413	7.587071101	7.784303665	7.641894023	7.572147052	7.61591355	7.610805353	7.437066078	7.407372316	7.423552513	7.633809407	7.254524072	7.467136701	7.521143277	7.582170804	7.397763729	7.868783951	7.706872463
AKT2	5.721051375	5.800188065	5.850726883	5.686216116	5.718540967	5.805921157	5.66173629	5.554498514	5.629167279	5.664861202	5.662585537	5.720552007	5.665898681	5.713216941	5.626266042	5.824113289	5.788898408	5.8385758	5.800464869	5.960843325	5.924184124	5.875938257	5.658310334	5.71119088	5.696602186	5.897493005	5.675044258	5.679532985	5.79832681	5.610599279	5.692443569	5.844661395	5.739527921	5.762384455	5.554868519	5.669346849	5.639570038	5.676317215	5.753609121	5.815140883	5.907146295	5.828347147	5.871508439	5.949175338	5.540167888	5.72921749	5.774383287	5.724404812	5.736114184
AKT3	5.811818163	5.593118151	6.25892059	6.54488198	6.125421961	6.342966676	6.455216527	6.502642791	6.928522587	6.414390365	6.306338946	6.418096185	6.421528856	6.64030989	6.935784022	6.174687107	6.13888669	6.426402251	6.287895362	6.735316118	5.76820759	5.741938273	6.222797116	5.98810939	6.179941575	6.235662778	5.974255046	6.445337455	6.133842349	6.288433393	6.285102367	6.154932181	6.177652598	5.988952239	6.570124547	6.45250086	6.451448163	6.688941121	6.477910678	6.014344057	6.135409673	6.384492636	6.245446483	5.923423847	6.695489327	6.849600156	7.062119723	7.368807793	6.454156319
AKTIP	8.957086563	9.024617196	9.115220548	9.002598841	9.098949512	9.007105907	9.028105656	9.140776316	8.611358324	9.106083314	9.130679926	9.197692234	8.901496491	8.960978508	8.881208181	9.021504243	8.996790885	9.091272673	9.019316276	9.133818548	9.02227799	9.04081424	8.989912748	8.932767948	8.973345597	9.063615481	9.073393901	8.63332502	8.927038113	8.863851706	8.80854233	8.92841967	8.959708372	8.905871073	9.190836589	8.768802644	8.875316063	9.06983455	9.062969605	9.250941436	9.239974736	9.048310358	8.970042705	8.914695264	8.898834386	8.927311976	8.721851428	8.85450085	8.640080056
ALAD	9.182881116	9.225526332	9.091431616	8.958964108	9.277550937	9.331853629	9.044835329	9.077556371	8.352617503	9.267214062	9.16229558	8.923360587	9.346787453	9.068384173	8.292613506	9.189288616	9.139386894	9.233634234	9.160737753	8.923732759	9.156723261	9.20687461	9.637811185	9.055776833	8.892778637	9.088845729	9.005548717	8.273846865	9.346354248	8.313886166	8.677118063	9.308000089	8.897816895	8.877081158	8.123830795	8.642554045	9.445187567	8.63602233	8.607563973	8.968357087	8.813241245	8.744094134	9.154737236	9.161046506	8.421825886	8.694014311	8.684711456	8.243067026	8.772839308
ALAS1	9.925920964	9.905003071	9.927201033	9.709514141	10.00179314	9.868450403	10.11605549	9.666709662	10.1889801	9.742406369	10.11866832	10.14791417	9.959398032	9.841674805	9.825753689	10.35507417	9.933926345	10.08605337	10.23091221	9.86548686	9.891273022	9.862838268	10.47517323	10.29005242	10.31874418	10.15137315	10.18022823	10.28223896	10.25638342	10.42728138	10.32109809	10.34051848	10.22190786	10.23404312	10.04721928	10.25012851	10.30504751	10.05982041	10.17956734	10.01874924	10.13520551	10.27283192	10.32592011	10.24194455	10.33326817	9.860427618	9.713474989	9.747374296	10.4632833
ALAS2	6.183396975	6.194258054	6.096832911	6.239751657	6.151368459	6.209926287	5.99241209	6.067572435	5.83127896	6.096064726	5.988639196	6.195433458	6.120248159	5.91062657	5.934687774	6.202602069	6.206672668	6.247099559	6.126456102	6.019752185	6.177885691	6.182384014	5.94120423	6.027861436	6.001383623	6.215968609	6.084612052	6.104797681	6.114391486	6.019309203	6.0325284	5.98078839	6.0467755	5.967127323	6.074844043	5.992341359	5.987839699	6.068349043	6.004086018	6.225459099	6.266215166	6.181016922	6.114248752	6.111966451	6.176470756	5.993686199	6.15442578	6.079073111	6.331334114
ALB	4.185982148	4.251351436	4.044763803	3.99062554	4.039597352	3.931982438	4.066417932	4.049397309	4.026668628	4.142227729	4.03081727	4.060557366	4.230209986	4.098854144	3.996493578	4.01177446	3.983862877	3.925067981	3.788532337	3.905781984	3.955665112	4.018600385	3.880579551	3.967619101	4.273976008	4.006620646	4.082432429	3.926700513	4.00406297	3.981673479	4.051877896	3.987405777	4.031639337	4.081337691	4.075627565	3.983100891	4.011817217	4.125894229	4.022698958	4.006230593	3.941591104	3.950017611	3.796539068	4.055945317	3.917167902	4.067507982	3.966838201	4.091324488	3.970702648
ALCAM	6.664230138	6.439582438	6.493651986	6.869222493	6.333509863	6.460981518	6.746554137	7.072507917	7.384398043	6.968577803	6.766833722	6.742157817	6.812676609	6.773424268	7.245418667	6.402033716	6.679124474	6.281602085	6.404167801	6.278542877	6.309901416	6.442403317	6.707552343	6.36941123	6.973196239	6.530050427	6.586793542	6.838995576	6.26678294	6.694006324	6.616238624	6.35582307	6.38913259	6.460445464	7.157120228	7.266423463	7.076651931	6.663006872	6.807218551	6.366523028	6.334630966	6.785313606	6.10734576	6.3670955	6.939737141	6.809993357	7.037079274	7.107827544	6.63226074
ALDH16A1	7.408082485	7.647053242	7.511716366	7.603983402	7.490208149	7.549099445	6.985122204	6.79249239	7.640385151	7.081683636	6.994835377	6.925288677	7.252704144	7.305943966	7.420152187	7.654522419	7.75791502	7.659107685	7.662331104	7.873174191	7.803260326	7.863374233	7.476047993	7.137562275	7.725624561	7.706693172	7.503541946	7.572972775	7.765816212	7.73084116	7.960204124	7.966514111	7.518046856	7.178319931	7.202370644	7.580309868	7.34875679	6.980455875	7.618578434	7.583920002	7.590262413	7.953476429	7.764368534	7.955255032	7.740842819	7.829387188	7.701254845	7.875431538	7.811745167
ALDH18A1	11.19392443	11.01298857	10.87927389	10.5112133	10.93734074	10.90475416	11.17914295	10.99928236	9.836519718	11.2198248	11.0648427	11.20483065	11.0538702	11.00224113	9.806965828	11.10230303	10.64016151	11.15062809	11.02546835	10.8728075	11.06717014	11.16040898	10.57074356	10.7874999	9.794867994	10.92299271	11.16189623	9.948917864	10.60855627	10.17645598	9.960573675	10.60122728	10.77928639	10.68515873	10.26152611	10.21700859	10.76786947	10.89809036	10.03517389	11.00292158	11.18051147	9.974912166	11.06068325	10.64264012	9.711403371	9.850193499	10.20706701	9.362934112	9.868409634
ALDH1A1	12.07815901	11.91267872	11.8465999	11.76115036	11.52321911	11.4534963	12.65335083	12.09130891	11.8223149	11.97348945	12.56288306	12.52047157	11.85850207	12.17239411	12.19613012	12.17787457	11.60569318	11.71511586	11.75623766	11.65704695	11.8839229	11.8230985	11.98232269	11.75504748	11.26302878	12.31336149	12.24988842	11.00306892	12.40193907	11.3129921	11.22880046	12.21424484	11.51406638	11.78859139	11.85553519	11.97027842	12.35376263	12.04441961	11.2791036	12.17477544	12.21761672	11.23565292	12.46191438	12.22630278	10.99788825	11.35708587	11.97536214	10.62653828	11.48791472
ALDH1A2	4.299385548	4.229158958	4.439602375	4.194407145	4.349203269	4.566384316	4.48108848	4.489698569	6.234965165	4.451920033	4.374750137	4.328363021	4.52036047	4.422933579	6.215145588	4.187625885	4.21462965	4.023023208	4.02567482	4.217038155	3.986510595	4.030626535	4.755718867	4.732413769	6.177311103	4.415392081	4.373617808	5.475754897	4.218417486	5.766755263	5.509230931	4.589378834	4.358677308	4.439266841	5.961972396	5.782792409	4.677439531	4.200867176	5.356832981	4.364942392	3.927255313	5.438707034	4.10792462	4.021041393	7.287574132	4.928429445	4.884411971	4.665510655	6.001343886
ALDH1A3	6.117999029	6.100870609	6.063593674	5.931034279	6.077435064	6.379775906	6.30233326	6.42064929	6.049588394	6.330607033	6.188979626	5.950193882	6.254364061	6.575396681	6.037671041	6.172996044	6.339550114	6.398203182	6.540241432	6.649125385	6.254902363	6.133255959	6.022852039	6.239351797	5.998346949	6.063464975	6.104887343	6.112492943	5.915308285	5.894287634	6.157161618	5.859362746	5.912435532	6.172761726	6.171325397	6.321156788	6.061918354	6.289096069	6.157610702	6.01873951	6.211029244	6.40561943	5.941949463	6.058627939	6.107889844	6.262565374	6.19599452	5.540751934	6.082401466
ALDH1B1	8.010414124	8.237528324	7.896831274	8.347420931	7.783453227	7.734208346	8.278636694	7.567441941	7.483546496	7.804584265	8.033982039	7.994028092	7.94738102	7.584574938	7.384464502	8.429489374	8.109412432	8.047701836	7.863090992	7.648685456	8.230772734	7.987548829	8.244898796	8.79852581	8.002870798	7.988356829	7.944084883	8.027873755	8.663796663	8.214237929	8.169655085	8.571876049	8.981126309	8.814417839	7.743436575	7.556385756	8.065867901	8.470978022	7.630908966	7.877630472	8.060819626	7.733044386	8.80821228	8.550678015	6.972807884	7.387986899	7.980970621	6.812733889	7.615330458
ALDH1L1	7.844582081	7.878411055	7.917648794	7.363622189	6.78471756	6.994904041	7.53652668	6.352901697	7.931432962	6.635956526	7.518100739	7.516676426	6.575159073	6.898579598	7.866817237	7.816991568	6.930932045	7.328829289	7.318425179	7.819325445	7.767378807	7.47688961	7.392400026	7.467312098	7.635281086	7.860426425	7.846347571	7.02899909	7.758163453	7.03251648	7.223527193	7.856903792	7.177623272	7.082802296	6.716458798	7.701346398	7.088703156	7.162132263	7.475147486	8.018226623	7.918004037	7.643128872	7.89389825	8.015999796	7.882915259	6.965201378	7.62733078	6.622522355	7.798716307
ALDH1L2	4.992400885	4.910749197	4.966940641	4.815251589	4.867843151	5.071471215	4.962471724	4.993970633	5.531662941	5.092261314	4.942757368	4.891021967	5.217691899	5.077901364	5.369902373	4.853420019	4.655139208	4.919179678	4.968387842	4.959903002	4.752946616	4.845981837	4.983680964	5.017789126	4.926224232	5.034989357	4.989494801	5.06755662	4.859346151	5.025020838	4.877085448	5.118110896	5.074773074	5.162260533	4.836286307	5.084343433	5.116987229	5.091230154	4.736003399	4.865138293	4.822980166	4.7636621	4.642403842	4.880903721	5.337053299	5.296247244	4.686678172	5.68321538	5.594082356
ALDH2	12.21378041	12.11198807	12.00297022	11.904593	12.18699741	11.96809435	12.21626425	11.80010891	12.07210827	11.98767805	12.19329071	12.32109356	12.09694624	12.16037035	11.87627077	12.24946785	11.98779345	12.29532242	12.32289934	11.90951014	12.20415497	12.14772511	12.26062346	11.97027493	11.79178524	12.16556215	12.23582459	11.82941008	12.10373736	11.96888971	11.98354864	12.12045145	11.82330513	11.93461037	11.79809761	12.05889607	12.30969429	11.77954102	11.84597492	12.13458443	12.24782706	11.7941885	12.22580862	12.07638932	11.97410011	11.84150458	11.73581076	11.10461807	12.16106558
ALDH3A1	7.472424984	7.629600048	7.105773449	7.271616936	7.714250088	8.605088234	7.817447186	8.110980988	7.551953793	8.252256393	7.898229599	7.864285469	8.821634293	7.611101627	7.172673702	8.266775131	7.483663082	7.999258041	8.216693878	7.220898151	7.477515221	7.341001987	7.16767168	7.408929348	6.572168827	8.144695282	8.147411346	7.049482822	7.797796726	6.813057899	7.547319889	8.085016251	7.672784328	7.368406773	6.714069843	6.473218918	7.173585415	6.880027294	6.098997116	8.269238472	7.787284851	6.724814892	7.958734989	8.158485413	5.854092598	7.345102787	7.411056995	7.969045162	6.868690968
ALDH3A2	10.56551456	10.41739591	10.1354208	10.23222765	10.33774312	10.04279391	10.33707714	10.15554301	10.2366101	10.20497576	10.23638916	10.30215804	10.139479	10.46826935	9.898029009	10.25560252	10.27150249	10.32235241	10.37157408	10.0657905	10.42201678	10.45792453	10.46684106	10.4033521	9.875002067	10.61981996	10.66114299	9.912257195	10.4014384	10.0623312	10.0224212	10.43431759	10.38974063	10.32344913	10.05953598	10.10183843	10.55807749	10.42760658	9.809086482	10.64030933	10.53176689	9.948688826	10.39906375	10.38260015	9.640521687	9.453107359	10.17029698	9.842034339	9.948657673
ALDH3B1	7.687647343	7.731869062	7.186001142	7.910710494	7.359785239	7.3762935	7.290337881	7.004689534	7.56126531	7.058622678	7.471960385	7.596701781	7.260242939	7.424122175	7.620231469	7.61422348	7.949848651	7.444715659	7.681485335	7.353594939	7.831876278	7.563619773	7.614416123	7.343698184	7.996284327	7.308249156	7.133050283	7.375271797	7.285731316	7.41124169	7.473323981	7.15740792	7.093628247	7.081194083	7.189484278	7.95512724	7.31469965	6.892143568	7.7268912	7.27502505	7.146224499	7.971453347	7.187151909	7.496706486	7.404056867	7.56829373	8.149906316	7.418445428	7.434931278
ALDH3B2	4.918809772	5.042740822	4.891876578	5.076881051	4.910089851	4.799262286	4.768976688	4.768719435	5.179165125	4.909373284	4.930942535	4.873272777	4.676852465	4.782650709	5.230811358	4.810358763	5.084920168	5.140142441	4.917112231	4.828374863	5.098242164	4.907844901	4.760364413	4.820940494	5.301160216	4.86429441	5.008432507	4.788110733	4.993688107	4.840987563	4.844979644	4.793482065	4.883955717	4.817123294	4.886073113	5.266458988	4.734356404	4.759306192	5.331269145	5.011745096	4.855808139	5.531715632	4.979570389	5.069531798	5.273100138	5.126713753	5.075810194	5.040427685	5.305421114
ALDH4A1	6.515660763	6.657603502	6.40902567	6.670616627	6.52491498	6.378055573	6.123761654	6.043503285	6.950704575	6.200632096	6.392314196	6.409041644	6.354117632	6.454155207	6.926988602	6.403047323	6.736180783	6.542624474	6.367717982	6.664622784	6.63787508	6.614212513	6.712498903	6.666539669	6.881518364	6.333064079	6.521762133	6.696088553	6.758476496	6.720574379	6.711168528	6.685521126	6.900603771	6.563436747	6.557037831	6.879939556	6.622780561	6.634163857	6.693862439	6.46812129	6.162976981	6.775508166	6.44897604	6.621217251	6.598754168	6.880159617	6.684114457	6.637431622	6.978724957
ALDH5A1	8.402394773	8.66224241	8.402874948	8.413305523	8.211052418	8.180165053	7.89092779	8.268642904	7.280261278	8.139274357	8.026139738	7.816533328	8.062312126	8.245836734	7.43724227	8.281938076	8.456914661	8.289328816	8.471089363	8.415329458	8.784650565	8.708835604	8.339467287	8.213905573	7.802026272	8.512355805	8.402181863	8.078444958	8.412956238	8.325539112	8.353540182	8.227958441	8.434867859	8.463397979	8.027258158	7.449203491	8.058221817	8.247353315	8.4214077	8.386849403	8.562584401	7.761957169	8.549376248	8.53984332	8.057787896	7.991417408	8.019735813	7.755959034	7.71352005
ALDH6A1	8.741418839	8.891933441	8.851957321	8.185745239	8.602617264	8.612476349	8.488387108	8.072793961	8.243867874	8.113489151	8.41440773	8.22758007	8.163764954	7.793589115	7.956066132	8.671614647	8.293147087	8.109163284	8.216270447	8.472015381	8.884926796	8.689979553	8.98060894	8.398191452	8.18237114	8.65609169	8.95631218	7.733834267	9.048206329	7.923900127	8.000208855	9.108736038	8.544361115	8.560203552	7.684384823	7.625980377	8.246202469	8.190928459	7.98856926	8.929881096	8.514556885	8.216901779	8.612503052	9.029560089	8.455951691	7.965099812	7.428908825	7.028923512	8.609762192
ALDH7A1	9.721145272	9.874710442	9.698348999	9.937794801	9.595372081	9.978326321	9.510491012	9.908387659	9.189258932	9.913589478	9.580400704	9.43584943	9.738777637	9.469768286	9.178403376	9.533298253	10.0636797	9.580417991	9.536779881	9.408514262	9.831618189	9.704385756	10.01673257	9.957746985	9.661046743	10.06041074	10.03271413	9.327267051	9.784207104	9.408938646	9.425976992	9.846367001	10.03595519	9.886963607	9.490048648	9.241080405	9.908876658	9.804525256	9.370676041	9.965577245	10.03254676	9.542100071	9.739524842	9.892501353	9.09384799	9.303671838	9.557884693	8.588112474	9.412947058
ALDH8A1	5.367868185	5.331488848	5.527115822	5.133919239	5.206654549	5.548331738	5.091585398	5.065884591	5.247262478	4.841434002	4.958969832	4.606745958	4.88072753	4.899842978	5.336243868	5.043210268	4.914037943	4.628300667	4.888641596	5.642659187	5.796752214	5.122440815	5.565567971	5.748585701	5.214725018	5.414189101	5.387470007	5.514585495	5.466597319	5.11880064	5.567273379	5.697478295	5.315375567	5.349829197	5.109222412	4.797727585	5.181180239	4.920166016	4.95714283	5.225127221	5.006676913	5.089174748	4.901542425	5.577818394	5.731363774	5.374550104	4.948043347	5.371347904	5.611586809
ALDH9A1	9.413654008	9.219466208	8.887250105	8.790843327	9.024895987	8.847903888	9.263890585	9.25590865	8.683530014	9.322461763	9.061412811	9.277831395	9.213316599	9.246279399	8.770240942	9.007713953	8.917064349	9.296605429	9.235934893	8.756294729	9.295105618	9.335502941	9.187868435	8.890872639	8.666392645	8.926366806	9.011212985	8.741883914	8.861335436	9.050059159	8.897944768	8.864208539	9.040181796	8.849137624	9.20826276	8.997734071	9.347415607	9.143777528	8.75424226	8.838913918	9.16708088	8.706746736	9.28218778	8.779858906	8.432808876	8.670530954	8.835309663	8.511477472	8.408992926
ALDOA	12.9148078	12.86418343	12.63592768	12.67927361	12.72546578	12.66078806	12.85760355	12.47198296	12.78355408	12.70191813	12.75214434	12.88131762	12.85994721	12.77265454	12.5723753	12.87639571	12.75151491	12.93707085	12.89302445	12.6463151	12.93085575	12.95002079	12.95541382	12.89423657	12.76463366	12.92391777	12.95903349	12.69056797	12.89464903	12.86533976	12.78697729	12.89683485	12.83530808	12.82826948	12.60715818	12.96154833	12.97396994	12.87419272	12.80302906	12.93108511	13.02124644	12.85745574	13.03248501	12.85859537	12.71078348	12.58389235	12.45654774	12.5320034	12.68038846
ALDOAP2	5.524461269	5.345873833	5.247054577	5.039100647	5.403887749	5.02871418	5.207081795	4.773058891	5.033593178	4.998114109	5.224500656	5.371870041	5.321310997	5.493701458	5.545199394	5.483531475	5.055865765	4.860627651	4.860627651	4.805561543	4.936621666	4.766055584	5.278182983	5.450390816	5.45975256	5.077580452	5.059062958	5.301581383	5.163469315	5.246515274	5.427164555	5.003610611	5.230009079	5.589960098	4.957073212	5.345421314	5.054661751	4.983746529	5.212578773	4.997415066	4.988826752	4.502843857	4.513412952	5.089151382	5.038816452	4.959240913	5.389893532	5.041087627	5.404667854
ALDOB	5.948988319	6.212503076	7.735589385	7.008770585	8.862051844	7.794385433	9.341929793	7.961087108	8.399641633	8.121238113	9.350632668	9.812594414	8.20503819	8.518188477	9.366281867	10.01084971	6.200114012	9.210825444	8.159778714	7.818334103	6.129843354	5.582296729	5.933762551	6.176219106	7.29717195	9.020657897	9.166472792	6.92961514	6.5934937	6.635439277	7.093102932	7.106184602	5.479760766	5.501086593	7.141002417	9.375566482	5.595100045	6.572178483	8.986811758	9.434743046	9.724831582	7.307779908	7.269509197	7.593279839	7.880539298	9.928066015	9.094327332	9.289423348	6.00667882
ALDOC	7.909249019	7.649330425	8.073594284	7.96648531	8.234688663	8.387486839	7.706968021	8.031826591	8.10302229	8.182878018	7.498695564	7.774592209	8.41147871	8.181920147	7.756905079	7.872268772	8.600362206	8.455501747	8.326334858	8.310427475	7.887455559	8.025364113	8.223589993	7.61115942	8.632635307	7.375129127	7.674833393	7.601699162	7.250523853	7.457860947	7.632246399	7.263392067	7.543777847	7.52874651	7.220213318	8.651244545	8.004001141	7.525646496	8.294012165	7.565085411	7.356665325	8.683897877	7.175964737	7.330323315	7.498382664	8.01778965	7.51471262	8.184971523	7.621866798
ALG1	6.513831139	6.095249176	6.478437424	6.469293594	6.106980324	6.784440994	6.143079281	6.334453106	5.961475372	6.327051163	6.447027206	6.052042961	6.051208496	5.90828228	5.858490944	6.095608234	6.569041252	5.928908348	6.17360878	6.468625546	6.499187946	6.371391296	6.686852932	6.796251297	6.843323708	6.343805313	6.285234928	6.697319984	6.292801857	6.460985184	6.810128212	6.734409332	6.79693222	6.75437212	6.473142624	6.380859375	6.142667294	6.234475136	6.744022369	6.410810471	6.08042717	6.887180328	6.36955452	6.629457474	6.190991402	6.433961868	6.344846725	6.164191246	6.133981705
ALG10B	8.092182159	8.099052429	8.540735245	8.233715057	7.989312172	8.162414551	8.202552795	8.555963516	7.878497601	8.317676544	8.151224136	8.389413834	8.092975616	8.426027298	8.330402374	8.0505867	7.938390255	8.454017639	8.207742691	8.48037529	8.019163132	8.126119614	8.021745682	7.962477207	8.247117996	8.183963776	8.276296616	8.1288414	7.900909901	7.984492779	8.045780182	8.014415741	8.192659378	8.189659119	8.613214493	8.217561722	8.180252075	8.830211639	8.381729126	8.309789658	8.465902328	8.336763382	8.25831604	7.975260258	7.991641045	8.289375305	7.801759243	8.456552505	7.530570507
ALG12	7.90321207	7.926690578	7.705182552	8.054009438	7.787065983	7.934351444	7.407419682	7.427658558	7.534027576	7.383618355	7.73250246	7.291853428	7.541064262	7.722398758	7.256986141	7.983473301	8.187158585	7.968052864	8.105190277	7.511078358	7.862300396	8.054373741	7.790884018	8.07349205	8.101423264	8.047296524	7.955871105	8.043688774	8.20807457	8.223562241	8.144119263	8.177873611	7.98454237	8.141601563	7.441627502	7.658454418	7.407231331	7.509599209	8.041777611	7.950853825	8.008071899	8.15173912	7.86412096	8.007612228	7.663408756	7.681568623	7.744798183	7.621634483	8.049730301
ALG13	8.833535576	8.776078605	8.83958683	9.374950408	8.710478401	8.98029623	9.201436233	9.22125206	8.80324049	9.067324925	9.153070069	9.078626633	8.938808726	8.863754939	8.799428558	9.201225853	9.404306603	8.886810018	8.949536038	8.95461769	8.83228178	8.768429184	8.754384231	8.725582695	8.859159564	8.696537972	8.82683382	8.931949044	8.674090576	8.99323721	8.856409931	8.745103836	8.825077344	8.717637157	9.084212018	8.798164749	9.085701847	8.852273941	8.755369854	8.75364666	9.009792614	8.954841136	8.973674774	8.67226944	8.926231574	8.87740755	9.40537262	8.853973198	8.768574143
ALG14	9.767211914	9.686484337	9.583277702	9.568823814	9.872168541	9.689825058	9.837254524	9.431584358	9.392349243	9.615966797	9.839905739	9.829968452	9.750150681	9.717749596	9.165810585	10.03026295	9.694532394	9.952124596	10.0449667	9.487317085	9.790990829	9.763924599	9.938919067	9.928172112	9.559479713	9.756893158	9.869062424	9.507852554	9.892976761	9.753231049	9.696805	10.00437164	9.902888298	9.890482903	9.373664856	9.313764572	9.71799469	9.547472	9.268496513	9.804862976	9.671243668	9.410698891	10.12195206	9.845040321	9.399412155	9.239021301	9.398073196	8.921518326	9.579006195
ALG1L	6.685632706	6.447732449	6.026930809	5.970016003	5.594045639	5.932814598	5.667582512	5.730582237	5.576673508	5.611596107	5.833467007	5.714158058	5.823203087	6.003682613	5.71328783	5.623444557	6.216943741	5.796235085	6.198965073	6.218915939	6.775630474	6.188809872	5.621639252	5.888985634	5.689874172	5.774910927	5.581493378	5.498321533	5.869229317	5.424559593	5.864078045	5.776214123	5.982373714	6.061139584	5.523680687	5.5440135	5.664840698	5.752891541	5.601877689	5.767450333	6.123860836	5.671273232	6.132398605	6.153943539	5.581193924	5.536599636	5.934906483	5.442152977	5.523609638
ALG1L2	5.225813866	4.844583988	4.831140041	5.084603786	5.009920597	4.887608051	5.102704048	4.810203075	4.74504137	4.668408871	4.793497086	4.66899538	4.839698315	4.826603889	4.950662613	4.869421959	4.984397888	4.922019958	5.165484428	4.851406097	4.895030975	5.129359245	4.796117306	4.796012878	4.718596935	4.746273994	4.870880127	4.751126289	4.958276749	4.826603889	4.982391357	4.839306831	4.992022514	5.05152607	4.81951046	4.826603889	4.912577152	4.708022118	4.806026936	4.906490326	4.837769508	5.013726711	4.806027412	4.871203899	4.938768387	4.723052502	4.826603889	5.06863308	4.889266491
ALG2	8.884548186	8.988558451	8.792655785	9.14950053	8.981376329	8.930133025	8.981030781	9.065627098	8.723297755	9.001707395	8.877309162	9.063336373	8.957877	8.886711122	9.009830474	8.843155701	8.992354394	8.764801344	8.70591688	8.730603217	8.963202796	8.842582862	8.760321616	8.834479013	8.87749195	8.845309258	8.846719264	8.980882485	8.986035983	9.053854623	8.948361714	8.730728149	8.849657694	8.875496547	9.214060147	8.943592867	8.81971566	8.973817032	8.90550216	8.926745413	8.795191288	8.997990608	8.875173887	8.733145396	9.085083484	8.830738862	9.066377956	8.978455545	8.931693394
ALG3	10.20810461	10.38888693	10.0599947	10.19378853	9.860042095	9.858846667	10.12197065	9.641013621	9.990158083	9.742632391	9.964316844	9.883410456	10.06815863	9.884057048	9.876729486	10.17266798	10.23336315	10.01189995	9.994400024	9.806455614	10.08135509	10.13418103	10.1756525	10.05373287	10.19070721	9.941186905	9.925982952	10.39501667	10.26118755	10.37740373	10.33503533	10.2594409	10.22226143	10.3049221	10.12631941	10.19137859	10.27177	9.931688787	10.19980764	10.01122284	9.978955744	10.17063141	10.17710924	10.25113439	9.938838003	10.07453537	10.38294887	10.04591274	10.29461003
ALG5	11.2881937	11.4841032	11.41617966	11.82343483	11.43958187	11.39037323	11.24915314	11.57466698	11.39600754	11.42213821	11.22431469	11.28773403	11.2866106	11.39342308	11.62517548	11.3156929	11.78060627	11.43568802	11.36634159	11.38499832	11.55932617	11.46413803	11.52219582	11.41071224	11.75904942	11.38499641	11.40472221	11.58413124	11.47056866	11.84087276	11.59926605	11.43737698	11.5009222	11.41856861	11.89101982	11.33922768	11.34184551	11.42452049	11.65456867	11.5742178	11.57680702	11.68264198	11.47991848	11.53057289	11.76591206	11.6529808	11.56342125	11.81532669	11.44915199
ALG6	7.229602813	7.601818404	7.529477436	7.425123213	7.581559818	7.594497362	7.409780502	7.617114068	7.0592378	7.57459879	7.489108882	7.343937078	7.49637556	7.467173737	7.290809154	7.449749471	7.564497154	7.310886064	7.451858679	7.402768133	7.153793969	7.432783446	7.274591924	7.415617623	7.276557605	7.463074365	7.360887368	7.414850869	7.544414997	7.395391623	7.407417775	7.601682504	7.548648358	7.472518445	7.522433282	7.013774076	7.399283728	7.528831641	7.25553322	7.326869645	7.275219917	7.337941804	7.292426427	7.215153377	7.395328522	7.261194231	7.259712377	7.330078602	7.31301117
ALG8	10.34996414	10.66136169	10.38307953	10.75167465	10.2419796	10.18369865	10.35081673	10.47353363	9.917194366	10.25790024	10.28879642	10.34920692	10.00008583	10.06019402	10.27752686	10.1876545	10.59518623	10.15381241	9.961048126	10.09255791	10.43531227	10.33918953	10.38686562	10.2235508	10.1581459	10.23347473	10.03847694	10.47658539	10.3708725	10.68099403	10.34824562	10.26383972	10.18953514	10.2152319	11.04748344	10.15410995	10.18268299	10.31676674	10.44888306	10.28750801	10.19701385	10.41987801	10.15287971	10.2644825	10.26307869	10.25391769	10.55622864	10.40823746	9.956697464
ALG9	9.114989281	9.177504444	8.967330265	9.051552677	8.964967156	8.809585952	9.147326469	9.043456363	9.143132496	9.073711303	9.068070126	8.996691416	9.029482649	9.054404925	9.156849764	9.071065332	9.139381027	8.85119648	8.950638104	8.904857445	9.126420116	8.999979688	9.097108746	9.171763611	9.368957331	9.082039259	9.060229395	8.99832144	9.097336388	9.035243797	9.069972134	8.989542199	9.128464793	9.317121889	8.980685424	9.26303053	9.036664677	9.117127228	9.133564664	9.036833477	8.981186963	9.31159315	8.947382164	9.014239026	9.164468097	9.35420475	9.28850403	9.180157184	9.146089554
ALK	4.66041708	4.740682364	4.640373707	4.691275835	4.582178593	4.83107853	4.835155964	4.776705742	4.812647105	4.684239864	4.902843476	4.728598118	4.793330431	4.73024559	4.722387791	4.655894518	4.507046461	4.649549961	4.555583716	4.626883507	4.709110975	4.78033638	4.846737862	4.72376442	4.744255781	4.652652502	4.734065056	4.774805069	4.581779957	4.711376429	4.960678578	4.715229273	4.882819891	4.695607662	4.803769112	5.025674582	4.76025796	4.709616184	4.729417086	4.807036877	4.325549841	4.608890295	4.526911498	4.674997807	4.607657194	4.825828552	4.905221701	4.777008057	4.870393515
ALKBH1	7.776127816	7.81412077	7.815351725	7.625058413	7.956878663	7.660549402	7.880206824	8.03117323	7.671294928	8.150032759	7.773729086	8.016537428	7.747386456	8.167775155	7.688470364	7.918841362	7.700030804	8.133148194	8.14921236	7.569519759	7.677319765	7.737857342	7.82645917	7.420407057	7.477474928	7.844009638	7.924293757	7.575928689	7.867567063	7.924934626	7.589156151	7.85703516	7.754387856	7.656963587	7.991046667	7.805147171	8.05749631	7.898088217	7.505244255	7.754495144	8.089628697	7.341835738	8.212630988	7.797104359	7.614048481	7.544238806	7.344007969	7.807068348	7.554074049
ALKBH2	7.468197584	7.394609452	7.684292078	7.520466805	7.282649041	7.645550251	7.722522497	7.379894972	7.406183481	7.471580744	7.780363322	7.483765364	7.546651364	7.52141738	7.633620978	7.738468647	7.61828208	7.521947384	7.469392061	7.97851348	7.645836115	7.421505213	7.490423918	7.653374911	7.731555701	7.518384695	7.502287388	7.776519299	7.504997492	7.592889071	7.81657815	7.683785677	7.842072726	7.822146893	7.804092646	7.797540427	7.5991292	7.59021926	7.833878279	7.494203806	7.507875443	7.81180644	7.672842265	7.873951674	7.241974354	7.763628721	7.835458517	7.443369389	7.584766627
ALKBH3	9.175257683	9.331978798	9.156634331	9.343342781	9.216213226	9.374541283	9.165791512	8.949865341	9.06248188	8.969671249	9.089626312	8.795145035	9.136075974	9.107838631	9.041166306	9.196264267	9.259673119	8.946972847	9.148677826	9.396845818	9.326980591	9.178068161	9.373552322	9.613446236	9.575888634	9.488061905	9.508116722	9.291214943	9.154341698	9.301456451	9.481307983	9.302018166	9.443945885	9.614520073	8.802964211	9.188918114	8.982867241	9.171525002	9.402163506	9.253724098	9.294261932	9.617222786	9.046120644	9.399589539	9.235846519	9.406432152	9.416295052	9.336917877	9.423282623
ALKBH4	7.411066055	7.514577389	7.256192207	7.169239998	7.29806757	7.084178925	7.272488594	6.90568018	7.05983448	7.025119305	7.126336098	6.959882259	7.413336754	7.145577908	6.908204079	7.424944878	7.446106911	7.492372036	7.319311142	7.184002876	7.758143902	7.580688	7.641217709	7.414644241	7.51811552	7.010221481	7.454951286	6.896197796	7.425830841	7.0148592	7.408685207	7.329071999	7.38079977	7.382086277	6.970458508	7.19972086	7.313053131	7.127748013	7.193464279	7.179812431	7.371311188	7.316493988	7.546607494	7.639018059	6.824095249	6.900446415	6.98112154	6.546159744	6.996298313
ALKBH5	8.178292274	8.157644272	8.124648252	8.110379856	8.066444237	8.121822515	8.037715594	8.162903149	8.136649609	8.191172442	8.11668078	8.279079436	8.118769327	8.035415491	8.171185811	8.180194694	8.259358405	8.396813393	8.294533095	8.173321724	8.121865274	8.333783151	8.045437813	8.123428344	8.150665441	7.994016329	7.966278871	8.088117281	8.084754944	8.060710747	8.032070955	8.110178153	8.083744208	8.045450527	8.16214482	8.079742432	8.122006734	8.1281387	8.175487835	8.15715456	8.303774517	8.276054542	8.345867634	8.184372266	8.197494507	8.121401629	8.037278333	8.112104097	8.071345964
ALKBH6	6.210865657	6.695124785	6.426794211	6.203732331	6.38448445	6.309063594	6.014917056	5.838871638	6.527519067	5.918456555	6.052134991	6.190814495	6.227721532	6.556656837	6.255261898	6.7779754	6.679105918	6.731149992	6.699861208	6.629664103	6.557174047	6.659529209	6.424702167	6.366350174	6.393736839	6.78394111	6.616219203	6.4092954	6.542491118	6.44301637	6.39603138	6.575310866	6.302075068	6.502813816	6.101270517	6.259808858	6.529834747	6.20824639	6.434157531	6.454445044	6.909941832	6.807843049	6.644084612	6.527689934	6.228546143	6.382257462	6.383596102	6.440815131	6.64740928
ALKBH7	8.220224737	8.078165889	7.900526285	7.746233821	8.064047933	8.021767378	8.341333508	7.661617756	7.71900785	7.975818157	7.969775915	8.067946434	8.108610392	7.986552835	7.424258828	8.283515453	8.103870392	8.309153915	8.403325318	8.014946461	8.31124413	8.182635307	8.214135766	8.413440942	7.986467719	8.229708314	8.307808279	7.660721898	8.12743032	7.8895576	7.857197523	8.249243736	8.290168762	8.326587797	7.669280529	7.871655464	8.199478269	7.851472259	7.696216106	8.194900275	8.438687563	7.920773983	8.50481558	8.254193783	7.349486828	7.580405832	7.395201683	7.062387705	7.828463316
ALKBH8	6.789171219	6.910145283	6.783729792	6.864768029	6.664694071	6.607035876	6.94593668	7.293836832	6.909745932	7.416819811	6.812523842	7.052414656	7.278499842	6.945121766	6.911545277	6.564455509	6.967689753	6.822748423	7.010804892	6.979138375	6.643555403	6.638487578	6.596256256	6.697452069	6.709700585	6.698628903	6.686098099	6.537519217	6.773206234	6.810305357	6.85589695	6.918818235	7.020968438	6.82369566	7.453451395	6.790466309	6.693781853	7.135365486	6.762753725	6.72407341	6.750742197	6.686668396	6.929011107	6.814464092	6.53813839	6.761871338	6.812145472	6.858121634	6.636775494
ALLC	4.121606827	4.106087208	4.043296814	3.987985611	3.913885117	4.116491318	4.309209824	3.985393524	3.984650612	4.088671207	4.469937325	4.26023674	4.078530788	4.051216125	4.030469894	4.187265873	4.183779716	4.252756119	3.99103117	4.154099941	4.032022476	4.16361618	4.298847198	4.195004463	4.007367611	4.160518169	4.057739735	4.121002197	4.161863804	4.015434265	4.045882225	3.878182411	4.073935509	4.042113781	4.088875294	4.019549847	3.935604095	4.089170456	3.969497442	4.071874619	4.265198708	4.061172485	4.18299818	3.947065115	4.041873455	3.969048262	4.027597427	3.884287119	4.153895378
ALMS1	8.635108948	9.131296158	8.678015709	8.905585289	8.76936245	8.757547379	8.476620674	8.328843117	8.324376106	8.680510521	8.269339561	8.362901688	8.837374687	8.486332893	8.02696228	8.566745758	8.838653564	8.712337494	8.804950714	8.749536514	9.046894073	8.821486473	8.865673065	9.091078758	8.769494057	8.926054955	8.859825134	8.583896637	8.799539566	8.71655941	8.721790314	8.782960892	9.177342415	9.215613365	8.357491493	8.387094498	8.579440117	8.655247688	8.555405617	8.795351028	8.763381004	8.689446449	9.091961861	8.925049782	8.313862801	8.514001846	8.787837982	8.625019073	8.687915802
ALOX12	5.396651268	5.204000473	5.210171223	5.130465984	5.054275513	5.378191948	5.014861584	5.053304195	4.899974823	5.070264816	5.078686714	5.311727047	5.223107338	5.501902103	5.042709351	4.762103081	5.135560036	5.170556068	5.134447575	5.530198097	5.375798225	5.343378544	4.959582329	5.021036148	4.800310612	5.166178703	5.078904152	5.146180153	5.09152317	5.186182976	5.47589159	5.232726097	4.995039463	4.804373741	4.94927597	5.294707298	4.963206291	5.049612045	5.065556526	5.12327528	5.302968025	5.14850378	5.140304565	5.409150124	5.133126736	5.078259468	4.933355331	5.30205822	5.185414314
ALOX12B	5.603700638	5.750455856	5.869879723	5.119743347	5.724293709	5.812674522	5.047736168	5.154808044	4.958566666	5.02541399	4.861802101	4.945497513	5.191360474	5.550766945	4.60200882	5.456600189	5.625915051	5.544597149	5.658031464	5.453560352	5.645762444	5.443662643	5.551449299	5.090279579	5.045963287	6.007383823	5.806003571	6.037734032	5.934638023	5.595971107	6.11813879	5.838191032	5.561869144	5.455755234	5.156196117	4.932752132	5.367395401	5.114625931	5.109588623	5.896045685	5.374539852	5.16958189	5.481627464	5.944648743	5.611778259	5.319691658	5.36935997	5.016012192	5.091304779
ALOX15	5.516526858	5.279629707	5.11923488	6.581326643	5.606842677	5.472213268	5.634582202	5.197806358	5.150886853	5.110339483	5.635260423	5.532036622	5.361152331	5.475260099	5.062417825	5.553187847	6.230650425	5.467642943	5.482277393	5.293382644	6.002328555	5.51184384	5.856550057	5.101427078	5.378029823	5.010534446	5.123833338	5.438340664	5.799286842	5.324241161	5.313501676	5.552207152	4.889172554	5.428581556	5.085408688	5.564286073	5.805277506	5.112556934	5.384874344	5.104484081	4.851131757	5.309357484	5.585435708	5.432123184	5.233388424	6.259928862	7.023644289	4.933545907	5.490212123
ALOX15B	5.021359539	4.952157974	5.143552494	4.918393469	5.110591555	4.872384119	5.293626118	4.83968339	4.787276649	4.990643072	5.405950737	5.070503998	5.180287552	5.098216343	4.879428339	5.283036661	4.897402859	5.079161549	5.27575922	5.206404877	4.865879106	4.976221561	5.584349298	5.671221399	5.00304327	5.409814119	5.178096914	5.031713247	5.470613718	4.955523539	5.233379841	5.17377224	5.158140135	5.475318527	4.746979046	5.188161182	5.355062151	5.105929566	5.199965334	5.212725162	5.120584583	5.281014251	5.131722307	5.175405979	5.104233408	5.056403351	4.829500961	4.8403687	5.472970772
ALOX5	5.84833622	6.000246763	6.363880396	5.824073077	5.940523386	6.231156588	5.61555934	5.37815547	6.054893017	5.579210759	5.569353342	5.628892899	5.743713617	5.998462439	6.302298785	6.063642025	6.025769472	6.292749405	6.165764094	6.739492178	5.85692215	5.764969349	6.075137139	6.031114101	5.178564072	6.241815806	6.1225698	6.560277224	6.383521795	6.254861593	6.524513722	6.249459744	6.141822577	6.04765296	6.019676447	5.357406378	5.791512728	5.762624741	6.22113967	6.116274357	6.206341267	5.607551813	6.415544272	6.467313767	6.44357729	6.55835247	6.40079546	6.973164559	6.312519074
ALOX5AP	9.454189301	9.163273811	10.63948059	10.18322372	9.54458046	10.28398705	10.17686272	10.07800484	10.33670521	10.09665012	10.17761612	10.08625031	10.19816208	10.08722019	10.39256763	10.26273346	10.32069206	10.3020277	10.04041576	11.01607895	9.505446434	9.30681324	10.37481022	9.781141281	9.935421944	10.26579189	10.1933136	10.29969692	10.17427349	9.91929245	10.04250431	10.33357716	10.07318974	10.03953171	9.938934326	10.36084461	10.27477169	10.45556831	10.93587589	10.14353848	10.41688633	10.10411263	10.67232513	10.35708809	10.57096291	10.90987492	10.92218971	11.09137344	10.70527458
ALOXE3	4.582805395	4.47341764	4.447803021	4.516430974	4.554071427	4.464148879	4.670203328	4.437910318	4.481782913	4.415797472	4.662580848	4.507379055	4.621732354	4.416687966	4.412327766	4.360997677	4.565243721	4.470243097	4.478248239	4.575258136	4.480497956	4.4488585	4.449530959	4.66661191	4.419776559	4.607261896	4.539119721	4.552904129	4.69110775	4.629622459	4.409470797	4.560472369	4.548562408	4.514297962	4.633293033	4.548643589	4.654865861	4.373647928	4.562361121	4.603552342	4.602974772	4.448118568	4.559839368	4.416791677	4.380730271	4.382369638	4.563918233	4.608838916	4.528916717
ALPI	6.599048853	6.652397633	6.149549484	6.20064497	6.352574587	6.742642403	6.319682837	6.064718485	5.681949378	6.429024935	6.3198452	5.832699299	6.770260334	5.831538439	5.359349489	6.410110235	6.805374623	6.48396492	6.532371283	6.450254202	6.878006935	6.883098126	6.621216297	6.627089978	6.437638283	6.707021237	6.662596703	5.765481234	6.173201084	5.917035818	6.139604331	6.089497089	6.291345596	6.66523552	5.682856083	6.131448031	6.534499884	5.785704613	5.883367539	6.373636961	6.409468889	6.587653875	6.170973539	6.364614249	5.50302577	5.316872835	5.320414782	4.787077189	5.543925762
ALPK1	8.082210223	7.951422215	7.378269513	7.459717274	7.515018781	7.773254395	7.956435998	8.050052007	7.559698423	8.005131244	7.840418816	7.706734816	8.148599307	7.682740211	7.574507236	7.879043897	7.407300313	7.139300028	7.278093179	7.11763223	7.884362539	7.710208416	7.55834357	7.576334953	7.363277912	7.519399484	7.549067656	7.5052797	7.349402745	7.210849444	7.290143172	7.652969678	7.64151748	7.684701284	7.471026103	7.76059564	7.811098575	7.809360663	7.338253816	7.499925137	7.116786162	7.200352351	7.252764066	7.503139178	7.468697707	7.616239389	7.537713528	7.194688956	7.589753151
ALPK2	5.903606415	6.280372143	7.412016869	5.417556763	5.824760914	6.64171505	6.137120247	6.187494755	7.758821964	5.664025784	5.741565704	5.544362068	5.79654026	6.102669239	7.843338013	6.446576118	6.000763893	5.970490932	5.506985664	8.385250092	5.158031464	4.712685585	6.872426987	5.722668648	5.830526352	5.581208706	5.723489761	8.272735596	6.208407879	7.273263454	8.333190918	5.638562202	6.377030849	5.991154194	7.383943081	5.839421749	5.163300514	7.343661785	7.870072842	5.340898991	5.328959942	6.608139038	6.559308529	7.013560772	7.169271469	9.415567398	6.871626854	8.222383499	7.351686001
ALPK3	4.910401821	4.712766965	4.925634543	4.877500375	4.903539499	4.998184204	4.529907862	4.655004502	5.263794422	4.766248067	4.782819271	4.718880336	4.822361469	4.764163653	5.167484602	4.963094075	4.930099011	4.745184898	4.677173455	4.789501826	4.741415024	4.90757529	4.848511696	5.114108086	5.933433532	4.820817947	5.071831385	4.933654626	5.073382219	4.882381598	4.979550203	4.950732231	4.96775802	5.012510299	4.638675849	5.165813128	5.040789763	4.738586108	5.661604563	5.007075946	4.679592292	5.576580366	4.890115261	5.022374948	5.074250221	5.424950759	5.264380773	5.297842503	5.334260305
ALPL	5.584956551	5.777155971	5.980427265	6.156670761	5.853471088	5.847901058	5.938360405	5.699397182	7.471223831	5.742083931	5.95909338	5.734805012	5.749065876	5.825915051	7.57340889	6.01814127	6.033326912	5.628397179	5.629646969	6.529671097	5.93461132	5.568840694	6.005121612	6.218346977	6.325442886	5.89909811	5.659723759	6.965852356	6.038617515	6.645989037	6.827635098	6.11057167	5.831154919	6.136236	6.795039654	6.396714211	6.042649365	5.906603718	6.375312138	5.737125397	5.554393291	6.553504848	5.845904827	5.910523796	7.285552025	7.322014046	6.492088223	7.275054359	7.285778618
ALPP	4.742560625	4.654934168	4.518265486	4.428559781	4.616193295	4.618447304	4.428723574	4.455505133	4.523248911	4.52714777	4.691202641	4.594969988	4.474837542	4.657755852	4.489300728	4.52977252	4.528695107	4.716460705	4.532547951	4.449397087	4.570006848	4.63705802	4.526624203	4.60099721	4.498708963	4.569808722	4.470700979	4.590625763	4.585784197	4.480312109	4.626784087	4.52310443	4.352756501	4.736086846	4.53478694	4.58793211	4.538478852	4.425721884	4.517431974	4.631059409	4.578679562	4.408632756	4.528475523	4.542478323	4.590419054	4.406812191	4.561151743	4.454411268	4.612870217
ALPPL2	5.116729736	4.965780258	4.625145912	5.317127228	4.394189835	5.144866943	4.533804893	4.494953156	4.872413158	4.675662994	4.794190407	4.528604507	4.996006012	4.342960835	4.935980797	4.739949226	5.718914986	4.701455116	4.933791161	4.80082798	5.280654907	4.990800858	5.036403179	4.7611866	5.466396332	5.053647041	4.953891754	4.969575405	4.636502266	5.609294891	5.743688583	4.605761528	4.549453259	4.608045578	4.878469467	4.529165268	4.697324753	4.265973568	4.910244942	4.805895329	4.975266933	5.607765198	4.848303795	4.691567421	4.591471672	4.154312134	4.910313606	4.618861198	4.606548786
ALS2	6.410766601	6.439689827	6.485597992	6.621474743	6.532593822	6.378060818	6.56330967	6.721166515	6.574790479	6.541628933	6.369225788	6.436683655	6.423202419	6.621019649	6.726033211	6.362841892	6.470556449	6.299633598	6.297162723	6.164917278	6.210827541	6.249591637	6.613035297	6.38371067	6.68315935	6.363055038	6.519853592	6.651529694	6.522285652	6.803180886	6.552607345	6.475440311	6.510194874	6.61072321	6.941793632	6.891877556	6.40461502	6.560888195	6.459266663	6.531315517	6.218637467	6.470934105	6.17496624	6.338502312	6.520723438	6.579209327	6.680617046	6.592302895	6.410364056
ALS2CL	8.223404408	8.401130041	8.426371892	8.516989708	8.646930695	8.702378591	7.909632683	7.695076625	7.980744362	7.872877439	8.085947514	7.863436858	8.317423185	8.199302673	7.786593755	8.493940989	8.797759056	8.302823067	8.609889666	8.694709778	8.722813289	8.350163142	9.184845289	8.550237338	8.600241025	8.32622083	8.146728993	8.635725022	8.476793925	8.736412684	8.813298543	8.572815895	8.432219505	8.531546911	7.817096392	8.470247904	8.847870827	7.663286686	8.315028508	8.244186402	7.928776741	8.832783699	8.157631238	8.724457105	8.196038723	8.196856499	8.635732651	7.720351537	8.219287237
ALS2CR11	9.205313683	8.884098053	8.387419701	7.535725117	7.843140125	8.056932449	9.4329319	8.902900696	8.021615028	9.073003769	9.260826111	9.445812225	9.142620087	8.470546722	7.643515587	8.674355507	7.666179657	8.149245262	7.976224899	8.130915642	8.74886322	9.031972885	8.17582798	8.40730381	7.052127838	8.64093399	8.897013664	6.923184395	7.533010483	7.436070442	6.162858963	7.975804329	8.195825577	7.864028454	7.649064064	7.414390564	8.549319267	8.740571976	6.757693291	8.586608887	8.655054092	6.857273579	8.285529137	8.084706306	6.449356079	7.250524044	7.174932957	6.673006058	6.423749924
ALS2CR12	3.987588167	4.397908688	4.136399746	4.48998046	4.114627839	4.157960773	4.000494242	4.078449488	4.083743573	4.021455288	4.192056179	4.008303523	4.012463332	3.964359999	4.062805891	3.783898831	4.029537678	3.986801624	4.149327398	4.132030368	4.856568337	3.923243404	4.28379643	4.038746715	4.067035199	4.261413455	3.958325148	3.980751634	4.279346228	4.322142601	3.707766414	4.756543636	3.851035476	3.976859808	3.859499574	4.061455369	4.179899454	3.949219823	3.959121704	3.717745662	4.060469866	4.157442093	4.362938166	5.304955483	3.998500347	4.131452322	4.01604259	3.938448787	4.224237919
ALX1	3.951603889	3.890042067	4.35893631	3.906767607	3.954263926	3.91890645	4.166499615	3.860043526	3.989640236	3.854027271	3.751468182	3.802605867	4.075908661	4.06012392	3.900609016	3.88462925	4.046627998	3.556836605	4.14639473	4.18701601	3.556188822	4.161982536	3.825072289	3.917206287	4.363114357	3.932297945	4.068759441	4.016308784	3.914548397	3.812802792	3.954042912	3.875099897	4.084824562	3.944183826	3.817172527	3.790523529	4.025901794	4.194935799	3.83047843	4.0290308	3.836817741	4.162577629	3.903490305	4.121136665	3.859811783	3.927583694	3.996082783	3.72871995	4.156946182
ALX3	4.738013744	4.880759239	4.424670696	4.478219986	4.37591362	4.411546707	4.488333702	4.286912918	4.227174282	4.233903885	4.825789452	4.687479019	4.329283237	4.902481079	3.769915104	4.59876442	4.219860077	4.687726498	4.522091866	4.32786274	4.830853462	4.588548183	4.106145382	4.35055685	4.229809761	4.452147484	4.492304802	4.420644283	4.538585186	4.114490986	4.129948139	4.454062462	4.384038448	4.571520805	4.33204174	4.39448452	4.596351147	4.312105656	4.357541561	4.586669445	4.777444363	4.555225372	4.824148655	4.44386816	4.118301392	4.344052315	4.339484692	4.263990879	4.103991508
ALX4	7.093629837	6.73148632	6.940753937	6.481559753	6.756076813	6.938818932	6.897690773	6.719000816	6.532507896	6.457060814	6.770213127	6.659732819	6.748517036	7.025470734	6.605275154	6.894820213	6.486048698	6.51656723	6.670770645	6.714774132	6.357538223	6.802088737	6.747291565	7.126662254	6.822453022	6.655970573	6.829799652	6.653213501	6.818037033	6.491494179	6.723370552	6.860925674	6.91582489	6.756529808	6.600502968	6.895765305	6.884734154	6.766365051	6.490538597	7.014347076	6.67545414	6.364246368	6.442788601	6.83494854	6.791006088	6.725883484	6.454048634	6.854487419	6.92607975
ALYREF	7.47433424	7.1478405	7.067329884	7.305820942	7.083161831	6.981263161	7.669748306	7.279615402	8.246489525	7.603603363	7.455012321	7.355997562	7.687657356	7.453719616	7.913578033	7.342114449	7.814882755	7.418123245	7.42193222	7.425008297	7.560630798	7.528971195	7.476047993	7.419094563	7.728862286	7.019921303	7.076223373	7.858387947	7.363559723	8.186086655	7.938899994	7.465398312	7.519718647	7.229790688	8.170023918	7.836208344	8.009511948	7.611901283	7.579854965	6.809423447	7.439773083	7.630664825	8.150604248	7.607527733	7.336302757	7.244717121	7.634527683	7.519073009	7.229146957
AMACR	9.782334329	9.258112908	8.866619111	7.913408518	8.857129097	9.247405529	9.245988369	9.420208454	7.511641503	9.518404961	9.027267456	8.684426308	9.66755438	9.103061676	7.386090517	8.795850277	8.222475291	8.781812191	8.938774109	8.437583924	9.323515415	9.57673359	9.340604782	9.168364048	8.262604952	8.829110623	8.98826933	7.300869942	8.688992501	7.694161892	7.534474612	8.879026413	8.809688568	9.197397709	7.820803404	8.362020493	9.487457753	9.084021568	7.661290646	8.669211865	8.884298325	7.72723794	9.193942547	8.741629124	7.132691861	7.327450514	7.524494172	6.848233462	7.351496458
AMBN	4.240834236	4.341474056	3.995020151	3.987609625	4.112713337	4.080562592	4.22895813	4.114834785	4.155981541	3.969161272	4.189114571	4.021080971	4.07104969	4.06152153	4.061577797	4.122457504	4.14922905	4.221881866	4.240866661	3.879387856	4.406844139	4.145972252	3.979632854	4.096673965	4.336433887	4.071995258	4.018321991	4.219203949	4.175340652	4.053548813	4.085269928	3.990236282	4.340110779	4.082741261	4.0439744	3.942006588	4.053366661	4.019367218	4.002430916	4.07288456	4.211529732	4.024289131	4.215426922	4.069190979	3.972910881	3.887079477	3.950229645	3.993252039	4.027634621
AMBP	4.359942993	4.303917726	4.217980782	4.177493572	4.139439265	4.341777881	4.396360795	4.148050467	4.262682835	4.218813896	4.279048125	4.203807354	4.29578352	4.330986977	4.258808136	4.196198623	4.362061342	4.417897701	4.572050571	4.378795624	4.355004629	4.503315449	4.212563515	4.363723596	4.308072964	4.261301676	4.332766851	4.286017895	4.320857048	4.208726962	4.321122964	4.355337143	4.252660751	4.195802212	4.239786148	4.163442532	4.337338924	4.132055124	4.179551125	4.320534865	4.404465993	4.268104235	4.428119183	4.345025699	4.158078512	4.219137907	4.265786648	4.151968797	4.315480471
AMBRA1	6.778461774	6.798364957	6.721880913	6.493552526	6.737873872	6.631187757	6.814182282	6.516615073	6.596211592	6.611480236	6.746263027	6.914429347	6.788716158	6.625055472	6.474787553	6.706409296	6.629731019	6.832228979	6.938595136	6.581380844	6.789037068	6.958810012	6.661127885	6.893178463	6.726699511	6.895555655	6.992154598	6.623655637	6.859483083	6.516406695	6.716223081	6.744928837	6.775068442	6.751036803	6.644250393	6.760823409	6.648895581	6.754600684	6.648187478	6.87972196	7.099721273	6.794077396	7.008203189	6.610732396	6.648368358	6.392068227	6.606136481	6.421991189	6.851933162
AMD1	9.280649663	9.029862087	8.949183781	9.1734519	9.232882023	8.837551117	9.611480713	9.599247137	9.619377295	9.37060388	9.473216692	9.547235011	9.194283089	9.326641242	9.708570003	8.944945972	9.14855353	9.393656731	9.371388913	8.794914722	9.042179903	9.391789754	9.226531028	9.220142365	9.477950414	9.035030524	8.964348316	9.322443725	9.156713009	9.701213042	9.249357065	9.120756944	9.313331445	9.254084269	10.0929683	9.511089325	9.532598337	9.729694366	9.188366413	9.032987595	9.396488508	9.396532694	9.400740146	8.989042203	9.44066302	9.111478011	9.244107564	9.146572907	9.313533147
AMDHD1	4.357929707	4.686635971	4.537433147	4.080401421	4.040191174	4.500984669	4.046686172	3.99684453	4.102232933	4.248528957	3.830913782	3.954812527	4.104343414	3.920303822	4.160778999	4.432014465	4.631083965	4.068650246	4.347762108	5.400001526	4.556283951	4.325858593	4.418529987	3.907739639	4.695493221	4.543418884	4.220115185	4.589416504	4.227411747	4.578417301	4.469907761	4.135996342	4.336567879	4.472544193	4.049311638	3.94699955	3.926255703	4.59360218	4.213887215	4.216875076	4.577769279	4.361332893	4.028913975	4.666519642	4.179754257	4.659021378	4.276702881	4.785918236	4.312246323
AMDHD2	6.782306314	6.561655164	6.210832119	6.039963007	6.461577177	6.258511424	6.067418814	5.566173196	6.020379424	6.1831007	6.042256713	5.994101524	6.205992341	6.431756019	6.089634776	6.403152108	6.24275589	6.541981459	6.682600618	6.463699222	6.538710594	6.577088356	6.16588378	6.583170653	6.356711626	6.800987244	6.674909473	6.177973151	6.369060397	6.062642217	6.312287688	6.48010087	6.209880114	6.494083047	5.924241901	6.283096314	6.254181027	6.033967614	6.276286721	6.350601077	6.424773216	6.376365543	6.54393816	6.508937478	6.133703589	6.031445027	6.237228513	6.240087271	6.395474315
AMELX	4.993773222	4.784658432	4.821927071	4.635775805	4.72467041	4.799076081	4.676609755	4.632532359	4.751093865	4.656331063	4.791584492	4.920394659	4.873451233	4.767371893	4.679548502	4.602789164	4.801469088	5.130886317	5.077931166	4.996905327	4.841851235	4.932354927	4.538233042	4.76198268	4.75512886	4.761024237	5.070615768	4.736730337	4.842891217	4.541406632	4.700912476	4.854827643	4.66191268	4.758172274	4.689285994	4.999341965	4.856745005	4.670472622	4.811124325	5.055498838	4.790601254	4.803476572	4.776484013	4.924701929	4.71296382	4.688677073	4.702624083	4.635421276	4.74525714
AMELY	4.750492096	4.596279462	4.544329325	4.450137297	4.511851629	4.605110486	4.451152483	4.402735313	4.216404756	4.477310022	4.502378781	4.427064737	4.329738776	4.366718054	4.492927869	4.361951192	4.400389989	4.550590197	4.601963838	4.385210832	4.571380059	4.72536548	4.444164514	4.459862709	4.465616067	4.363111337	4.706340472	4.497413476	4.556563854	4.405156453	4.398382028	4.498816013	4.480438153	4.499883175	4.721869151	4.324940681	4.497968118	4.432816982	4.462610881	4.574220657	4.521670024	4.424016635	4.609267235	4.430908044	4.274522384	4.460587184	4.393476406	4.42677021	4.423133055
AMER1	6.682811737	6.795180798	6.83592558	6.479428292	6.556744099	6.698038816	6.920217991	6.689706564	6.600747824	6.639325619	6.872523547	6.739036083	6.571123123	6.869024277	6.573487759	6.731645346	6.331574202	6.531797171	6.484100819	6.519625425	6.411885262	6.519810677	6.619140625	6.749797583	6.494599819	6.746927977	6.637711048	6.785679817	6.800121069	6.639814854	6.69846654	6.828748465	6.847706318	6.820169211	6.592420817	6.641438484	6.707687855	6.712476254	6.374347687	6.768916846	6.577462196	6.181124926	6.704992295	6.644635916	6.475122929	6.450853825	6.717319012	6.332842827	6.798295021
AMER2	4.518490791	4.33391126	4.462075392	4.332709789	4.423654874	4.427280426	4.437959671	4.406471252	4.436908086	4.357013067	4.497310162	4.278469404	4.354093552	4.434952736	4.375357628	4.346365611	4.33022817	4.393723806	4.432470958	4.526393096	4.388776143	4.473910014	4.425015449	4.50590833	4.399052302	4.39679416	4.462697983	4.440908114	4.394736926	4.288438479	4.492338657	4.50817426	4.426128705	4.362030665	4.366202354	4.521281083	4.358630021	4.353375753	4.381087621	4.40940094	4.425895214	4.391177813	4.401551247	4.462142627	4.50609382	4.603246212	4.390575409	4.661662737	4.554518064
AMER3	4.965763092	4.745698611	4.830632051	4.962361177	4.926658471	4.932257334	4.901808262	4.788017273	4.696383953	4.800355911	4.83005476	4.883800348	4.832902273	4.726528009	4.769304276	4.663652102	4.887310187	5.042160511	4.863468806	4.696259498	4.832890987	5.027675152	4.75407966	4.999579589	4.884872595	4.780653	4.963879744	4.743594011	4.86468935	4.704463164	4.762648582	4.794823011	4.968711694	4.926850478	4.673178196	4.897224744	4.637667338	4.685505867	4.974098047	4.96392266	5.066367308	5.012924194	4.910838127	5.008906205	4.792256514	4.628078778	4.789434274	4.572500706	4.75472196
AMFR	8.849225998	8.535438061	8.371137143	8.197535038	8.709028483	8.365817309	8.547102929	8.101510525	8.336713553	8.364652872	8.541635513	8.312998057	8.263444901	8.463762284	8.103749752	8.63045454	8.379170179	8.42056489	8.49055481	8.346199989	8.755045891	8.74629283	8.287776947	8.480620384	8.648077488	8.292678356	8.206035138	8.27742076	8.276558399	8.2279284	8.311186314	8.239141226	8.434403181	8.479337692	8.120127678	8.406438112	8.273482561	8.183410168	8.414878607	8.299066544	8.248559952	8.489788294	8.152570248	8.281212807	8.260057688	8.394811869	7.900588274	8.133058548	8.365821362
AMH	5.199597994	5.332741897	5.152084986	5.131341934	5.153683504	5.118751844	5.012424151	4.910923799	4.996689319	5.023511569	5.038818677	5.14819622	4.947805246	4.974277338	5.01385355	5.154979547	5.207126617	5.434657256	5.433614095	5.25945282	5.390968005	5.344426314	4.868749301	5.171281815	5.041687806	4.998389085	5.090289116	5.157968362	5.245776335	4.983754794	5.235728264	5.087263107	5.031627019	5.0641524	5.119035721	5.014850934	4.974622408	4.934393565	5.191868305	5.412799517	5.336121718	5.24171416	5.241017024	5.438364824	4.961181641	4.911004543	4.953584035	5.026584148	5.277161439
AMHR2	5.478542964	5.483606656	4.943145275	5.333696842	5.270578702	5.310280641	5.198808511	5.05278937	5.022047202	4.977912108	5.247900804	5.2908597	5.122536023	5.217462381	4.921374321	5.113062382	5.568939368	5.477807681	5.41133976	5.171877225	5.74256134	5.444777965	5.100776196	5.527938684	5.059278965	5.186700344	5.416822274	5.186144988	5.340161959	5.182428201	5.209993204	5.010558923	5.14388895	5.266421636	5.187839826	5.271628698	5.308395863	5.116802374	5.237586975	5.252546628	5.354824861	5.329987526	5.242593924	5.257603804	5.00447305	5.043626308	5.464018504	5.196010113	5.142947992
AMICA1	7.10497427	6.841028214	7.126731396	7.873737334	7.349983692	7.476136684	6.938632489	7.124607563	7.673369883	7.213809967	7.29628706	7.133723259	7.25352335	7.021130085	7.799753189	7.414284228	7.831088541	7.448478222	7.27013731	7.707674026	7.296266079	6.948717118	7.411603928	7.324568274	7.036541701	7.238298176	7.215368987	7.798410417	7.65374899	7.409677027	7.539399625	7.585117342	7.374985218	7.337236883	7.122321129	7.413258553	7.113379479	7.435845137	7.503650667	7.232244492	7.350038529	7.141579628	7.524701358	7.845928192	8.034928321	7.930606605	7.917621377	7.535480978	8.247733119
AMIGO1	4.789228439	4.678504467	4.952369213	5.768595695	5.024777412	5.015527248	4.775735855	4.79489851	5.19185257	4.831035137	4.748627663	4.686671734	4.694529533	5.425076485	4.760325432	4.709389687	5.873562813	5.276496887	5.399123669	5.236726761	4.65311861	4.601460934	5.094605446	4.79453516	5.248618126	4.942752838	4.732345581	5.120254517	5.040915489	5.167160034	5.255325317	4.763017654	4.572365761	4.717254162	5.001599312	4.837055206	5.055007458	4.916455269	5.016434669	4.721259594	4.751997948	5.165857315	5.430503845	5.880222321	4.86566925	4.613176823	5.615846634	5.352366447	4.974154472
AMIGO2	6.05232811	6.397094536	7.030895042	6.790005207	6.307130528	6.797812748	6.332694817	6.744051361	6.296643877	6.808763504	6.343755341	6.316770029	6.682991267	6.515119553	6.936117601	6.695914841	6.839871454	6.370216131	6.367674875	7.310426951	6.20369854	6.422700214	6.717782116	6.791342068	6.128267097	6.54077301	6.727701187	6.753895092	6.201140451	6.69914751	6.767380142	6.291991424	6.709313488	6.725082588	6.447779417	5.858540058	6.514669514	6.827488518	6.851275635	6.550923538	6.579557419	6.519567728	5.966485405	6.251634788	6.794428587	7.095135164	6.669394875	7.985656786	6.632024384
AMMECR1	10.44651366	10.52108765	10.45787335	10.62307644	10.33401728	10.21888161	10.5897789	10.88346911	10.84135246	10.69661999	10.60789919	10.83410025	10.55290556	10.64465857	10.97147274	10.38807249	10.55316687	10.58052826	10.51470089	10.31790829	10.21478939	10.41010713	10.50867891	10.04778576	10.58842087	10.35833216	10.44683361	10.57611227	10.34708404	10.66151142	10.50703907	10.47981405	10.28449869	10.17752981	11.16324854	10.66134071	10.83249712	10.75956154	10.58377886	10.43753529	10.57931566	10.47847843	10.56796217	10.42768288	10.68956232	10.39931059	10.53611469	10.44689035	10.49049759
AMMECR1L	8.473289204	8.449666785	8.512216567	8.295879937	8.228747701	8.431148339	8.721810437	8.755735588	8.656270218	8.740646935	8.67808895	8.658292866	8.70269146	8.600966073	8.535282708	8.488986969	8.194366216	8.430625582	8.362750005	8.385605145	8.309314967	8.421167422	8.270634843	8.303239106	8.512575482	8.566340732	8.505962847	8.519906235	8.374282931	8.425961113	8.383936596	8.504127884	8.412425517	8.430835915	8.625001098	8.839683723	8.687830735	8.646663571	8.451328086	8.419549464	8.500364303	8.394056321	8.608416654	8.582589006	8.316190242	8.435012054	8.514180947	8.305089952	8.450297164
AMN	7.085105737	6.925167084	6.444570224	6.297357241	6.683151086	7.002891223	6.78526783	6.554584185	5.737508297	6.668070952	6.71363465	6.751686414	6.541957696	6.422376315	5.75196298	6.769525528	6.632301331	6.953325748	6.928246021	6.48670578	7.152646701	7.268562795	6.582265536	6.984823068	6.580705007	7.021888414	6.844041825	6.25998195	6.909387429	6.353103161	6.330128193	6.775056521	6.861482143	6.93061463	6.310203076	6.600872993	6.56883955	6.606882095	6.538270156	7.084674199	7.285049279	6.775741736	6.989764849	6.996854305	6.144174735	6.268980662	6.031767845	5.602636178	6.040780862
AMN1	7.278036594	7.531250477	7.7178123	7.432543516	7.539896012	7.375480175	7.30602169	7.530129433	7.299852848	7.250425577	7.041851997	7.110993862	7.21603322	7.464555502	7.456960201	7.514687062	7.392867565	7.57765317	7.512711763	7.820716858	7.436582327	7.27887106	7.178567648	7.147466183	7.125047446	7.144804478	7.511113167	7.765769244	7.368204594	7.546561718	7.55339408	7.14745307	7.592723608	7.348448038	7.556945801	7.096964359	7.072945118	7.499055386	7.618916035	7.215600491	7.399433852	7.411577463	7.341071606	7.213137388	7.701399803	8.006867409	7.501893521	8.160809041	7.397755146
AMOT	7.318868518	7.285007597	6.842100859	6.965078115	6.709952235	6.793835997	6.8482759	7.175365806	7.88937378	7.221054435	6.904350639	7.049636006	7.053801298	7.095364094	7.507376313	6.885093093	7.053168774	6.860252261	6.722926676	6.577169776	7.086785078	7.232304215	6.945748925	6.748796344	7.133123279	7.009212136	7.002735257	6.4418993	6.742806554	6.739788175	6.628584385	6.878328204	6.975361228	6.974478007	7.083895564	7.187776923	7.138874293	6.909068346	7.083312869	7.05282855	6.85149324	7.06991303	6.963247776	6.821479678	7.677337885	6.690562845	7.142248035	6.360287309	7.314057351
AMOTL1	6.317114949	6.314808965	6.534815312	7.125922084	6.701575041	6.693196654	6.393011809	6.601959467	7.248420835	6.56270969	6.551444054	6.515954137	6.566716671	6.65766263	7.218837142	6.490776539	6.796549201	6.833074689	6.694342613	7.038215041	6.511630297	6.674875736	6.741911411	6.751553655	7.235578895	6.486068368	6.52959466	7.185064554	6.957301736	7.060841203	7.110179901	6.53633213	6.52203095	6.459005833	6.711303592	6.936125636	6.789534211	6.693765641	7.166335344	6.76437068	6.566904307	7.520505547	6.454016328	6.656735659	7.172485471	7.496383429	7.423044085	7.741273285	7.332586646
AMOTL2	5.679468473	5.50668176	5.303813139	5.395131906	5.370498339	5.185002009	5.260493596	5.585934798	5.834382534	5.524936994	5.245339712	5.461052418	5.420194308	5.337780317	5.885630767	5.524182637	5.525410493	5.386915525	5.340327581	5.493555864	5.598199367	5.522200108	5.388394674	5.383060296	5.424578031	5.57784907	5.430207411	5.379170259	5.481381416	5.390702248	5.097153822	5.241390069	5.321410179	5.508775234	5.567567825	5.694366455	5.619276841	5.559442202	5.426025073	5.301501751	5.684912046	5.497866631	5.582828681	5.406480948	5.720515569	5.408960819	5.752511025	5.653091272	5.596737862
AMPD1	10.20619774	9.153826714	9.595860481	9.173651695	9.538385391	10.37042999	8.907333374	9.883548737	9.20725441	9.914635658	9.262789726	8.792427063	10.0250082	9.744114876	9.080971718	9.44591713	9.288203239	9.385182381	9.962842941	9.798360825	10.60060596	10.0336256	8.525312424	10.04863453	8.371855736	10.74195099	9.771188736	9.875870705	10.43632889	9.318673134	9.777387619	10.49414539	9.604622841	10.15539551	7.953578949	8.093101501	7.71410656	9.084986687	8.634691238	10.48597908	10.08321476	8.820524216	9.608037949	10.33596992	9.776058197	8.748894691	7.255130768	8.011757851	9.995892525
AMPD2	6.395254016	6.957184196	7.044753552	7.172704459	6.846258402	7.011065722	6.173013211	6.387477159	6.960646987	6.54617238	6.396441221	6.366306782	6.598492623	6.38331604	7.074394226	6.977136851	7.171539664	6.921049357	6.817809224	7.375887752	7.079585314	6.858914614	6.916905284	6.922364831	7.027157426	6.750332713	6.683166623	7.231778145	7.087201476	7.132456183	7.229580282	6.968642592	6.930678964	6.929840803	6.596546888	6.748120904	6.610686064	6.400565744	7.034653783	6.924209714	6.747991085	7.208856702	6.846169591	7.027409435	7.249253988	7.145062208	7.295573235	7.389588237	7.322336674
AMPD3	6.601151398	6.470111234	7.220449924	7.019168649	7.068583965	7.081129619	6.753061431	6.69727632	6.915986265	6.779923916	6.836685521	6.750679425	6.565570559	6.766026906	7.021002906	7.118664673	7.027787345	6.967816693	6.976304327	7.62297712	6.815582548	6.568277155	6.91394874	6.691547121	7.09495742	6.589066778	6.549632481	7.433651038	7.0872065	7.265392576	7.394550051	7.035362244	6.736118385	6.885644095	7.031486034	6.948374339	6.728690692	6.79846893	7.490099226	6.614025048	6.497317178	7.25132731	6.931675094	7.058675289	7.354814053	7.849884306	7.07049145	7.949013914	7.12813391
AMPH	5.183746576	4.870217324	5.002490998	5.682909251	5.414060831	5.153424502	4.919770956	5.029782057	5.619172097	5.033851862	5.335647345	4.909166336	4.995839119	5.373887778	5.614258289	5.09831214	5.395716668	5.454928875	5.635145903	5.550138474	5.205290318	5.366382361	5.554932118	5.534310818	5.416370392	5.127288103	5.22859025	5.528428316	5.240725518	5.438916207	5.5739429	5.216362238	5.472599745	5.265350342	5.168516875	5.238553763	5.420106411	5.145722151	5.592704535	5.197824717	5.382289649	5.659417153	5.337945939	5.133255959	5.426509142	5.952339173	6.078060627	6.061089993	5.704009533
AMT	7.296133677	7.549849299	7.217519654	7.055712329	7.261100822	7.390941937	6.951880667	7.048629443	6.251230823	7.071959177	6.960324075	6.837373362	7.169134961	7.090640916	6.224045806	7.290054905	7.061077913	7.118263722	7.175402376	7.118719525	7.293520239	7.291484303	6.986799717	7.362930033	6.872802523	7.302919441	7.176955011	6.651434236	7.177661843	6.545206547	6.839396741	7.341567357	7.362435287	7.417496204	6.442488776	6.842954	6.780935817	6.930164337	6.874123043	7.196436193	7.168808407	6.86990118	7.175956567	7.267421828	6.41327858	6.970076667	6.815896617	6.538828532	6.726544539
AMTN	5.359422207	5.257697105	5.13126564	4.956236839	5.284622192	5.273322105	5.459282398	4.994103432	5.568559647	5.123570442	5.122131824	5.19951725	5.093537807	5.208978176	5.01064682	5.065886021	4.947292805	4.877791405	5.044994354	5.1197896	4.940382004	4.976974964	5.17358017	5.36093235	5.074729919	5.03355217	5.126793861	4.99865818	5.356137276	5.134922028	5.102265835	5.307920933	5.336921692	5.483437538	4.861951828	5.173380375	5.463554382	4.961651802	5.102797508	5.156382561	4.928497314	4.551412582	4.787861824	4.950135708	5.215845108	4.992493629	4.948088169	5.213855743	5.262419701
AMY2B	10.59575176	10.7590456	10.88351727	10.25016499	10.5999012	10.8729248	10.47824001	10.81513596	9.172832489	10.77047729	10.6740551	10.5775671	10.74899578	10.60694408	9.435564995	10.79243183	10.17375851	10.41886806	10.32317448	10.9290638	10.72287655	10.77683449	9.520113945	10.51692104	9.687819481	10.78544903	10.76096439	9.652961731	10.18156528	9.665866852	9.908996582	10.31488991	10.65578079	10.55077934	9.46350956	9.726167679	9.334541321	10.46169662	9.792356491	10.92934036	10.81575966	9.973086357	10.23911095	10.24370766	9.837796211	10.46985054	9.669893265	9.917254448	9.673030853
AMZ1	5.27135706	5.294602871	5.381278038	5.021419764	5.130842924	5.144499779	5.015704871	5.172745943	5.203238726	5.164494991	5.179407835	5.212257386	5.090128661	5.094508648	5.246556282	5.139590502	5.269786597	5.367108107	5.505281687	5.449627876	5.414986611	5.468533516	5.08702755	5.213240624	5.177164555	5.108737231	5.166105748	4.97386837	5.363615513	5.121113062	5.15952301	5.098934174	5.113058329	4.987007856	5.333940268	5.083929301	5.210987091	5.098879099	5.361866713	5.306821108	5.344414711	5.442440272	5.38280654	5.396027804	5.317639113	4.714710713	4.979207516	5.071182251	5.370901108
AMZ2	10.03868771	10.18024254	9.945127487	9.938984871	9.91446209	9.809343338	10.04366684	9.906352997	9.960605621	9.882221222	10.02927303	9.697202682	9.969497681	9.960744858	10.0377655	10.00236416	9.795269966	9.915143967	9.943213463	10.11394787	9.910979271	10.04345131	10.24385834	9.970154762	9.815358162	10.18628311	10.02925396	9.879889488	10.01453495	9.759746552	9.851114273	9.924063683	9.979857445	9.906779289	9.719303131	9.629385948	10.05004406	10.07384205	10.09631062	10.01934814	10.08727455	9.840577126	9.880709648	10.08985615	9.939707756	10.37465668	10.13653088	10.43259907	9.991026878
ANAPC1	10.1883173	10.2158556	10.01819706	10.09534454	9.957679749	9.917077065	9.877607346	9.897031784	10.06285286	9.935670853	9.852536201	9.86246109	10.14477444	9.950980186	10.05444336	10.0363512	10.12258244	9.884794235	9.830698967	10.09975433	10.11124992	10.07729053	10.34747219	10.05865574	10.14752388	9.953690529	9.894877434	10.25216007	10.15487671	10.46872997	10.48974895	10.08700752	10.2558651	10.11094189	10.32269192	9.934741974	10.22861958	10.23211956	10.06382751	9.851808548	9.789544106	10.08343697	10.13802052	10.12858868	9.717312813	9.982902527	10.28217316	10.28383064	10.04014874
ANAPC10	9.584733963	9.672046661	9.522239685	9.489726067	9.573273659	9.691626549	9.53151989	9.435156822	9.345222473	9.553409576	9.292836189	9.259471893	9.574227333	9.625841141	9.459469795	9.443348885	9.509412766	9.480483055	9.563468933	9.345890045	9.510525703	9.507851601	9.47219944	9.680508614	9.591172218	9.789770126	9.766414642	9.646080017	9.564373016	9.514782906	9.540931702	9.568149567	9.596568108	9.882331848	9.395125389	9.475580215	9.423054695	9.638953209	9.676318169	9.648799896	9.461762428	9.63977623	9.396491051	9.460679054	9.675546646	9.603729248	9.646959305	9.755709648	9.474462509
ANAPC11	9.574757386	9.42564907	9.293506146	9.286517333	9.353480052	9.341439151	9.366253375	8.975246143	9.341989041	9.249162771	9.296498489	9.242212771	9.443685722	9.345025158	9.232878018	9.407621099	9.420649623	9.494163703	9.508456611	9.429463387	9.552655792	9.519228267	9.502978706	9.350066757	9.387598516	9.416226291	9.39669056	9.299865435	9.312745762	9.302782916	9.357623196	9.488292598	9.458939171	9.48702917	9.085113144	9.343118477	9.446638585	9.11244402	9.341517257	9.397192095	9.536686612	9.436832905	9.655327414	9.632680798	9.11556549	9.270293998	9.53032999	9.332072068	9.33944912
ANAPC13	9.760859965	9.681049823	9.694495201	9.778351786	9.552468777	9.417907238	10.05098581	9.705365183	9.920564654	9.668234349	9.948793412	9.898773194	9.694080354	10.03730821	10.00538922	9.790801048	10.01564503	10.02806521	10.06034469	9.580299856	9.691570759	9.636277197	9.760331632	9.735480787	9.756985664	9.690405847	9.656997204	9.907405851	9.745761874	9.794348719	9.738879206	9.856273653	9.731927396	9.853207589	10.07987309	10.02539348	10.12750197	9.892685892	9.805657865	9.606633661	10.04456425	9.870086672	10.15806198	9.777069568	9.797138212	9.874004365	10.07102918	9.722611907	9.836572172
ANAPC15	11.03227997	10.98099327	10.82579708	10.74563122	10.88787651	11.01654911	10.92237473	10.64125824	10.8538599	10.72100544	10.87476826	10.79298973	10.9422369	10.9249239	10.55989075	11.05330181	11.12106323	11.01901436	11.1226368	10.78866959	11.14226723	10.87391567	11.08909702	10.97443676	10.86745453	10.90136242	10.91941643	10.98120785	10.93612957	11.03936005	11.10857677	11.01282692	11.1047554	11.14546394	10.78740406	10.72312546	10.92919254	10.80821037	10.84933662	10.96026516	10.92465115	10.93672085	11.08965302	11.10008526	10.54532623	10.7064724	10.74212551	10.41392517	10.93896008
ANAPC16	10.91813374	10.95924425	10.94683314	11.04140186	11.00559855	11.05790234	10.74859476	10.6902175	10.41570711	10.73430777	10.72725296	10.77405787	10.71280909	10.74744606	10.4944253	11.01005841	11.04519844	11.03456975	10.96883774	10.97089767	11.11553717	10.98255206	10.77316523	10.87922049	10.86866045	10.94635105	10.85158348	10.85758877	10.93506766	10.70033789	10.79186392	10.97558355	10.92501355	10.84369564	10.55551148	10.50527525	10.60956526	10.67147208	11.02609158	10.89418364	10.96095849	10.93651009	10.93408824	10.8975277	10.88300085	11.082726	10.94038391	10.99905253	10.77573347
ANAPC2	5.610128244	5.798098087	5.664622307	5.71792539	5.657704989	5.897470157	5.234532515	5.229715189	5.36395073	5.30864048	5.609985192	5.464778582	5.57736365	5.495902697	5.289031188	5.775677045	5.763445775	5.671078682	5.745497862	5.684587558	5.769327561	5.775486151	5.62393109	5.859266281	5.632478396	5.817259153	5.838675022	6.0170482	5.703435739	5.882916133	5.880930901	5.786741416	5.786544641	5.88902696	5.448541165	5.408498128	5.459157149	5.423623721	5.685494423	5.924273491	5.690608104	5.774352074	5.720418771	5.843170961	5.637600104	5.552094936	5.709598382	5.671446482	5.784273465
ANAPC4	11.96586704	12.13967609	12.07736111	12.22488403	12.13969612	12.15409184	11.84705448	12.05122375	11.67217541	11.98799229	11.94656754	11.8890419	12.02884483	11.98097134	11.91708469	12.02962017	12.14785004	11.97696495	12.01202679	12.16183472	12.15923786	12.07108879	12.13482475	12.20777035	11.84501934	12.23240948	12.17296791	11.97450638	12.08679295	11.91506195	11.92389011	12.05702782	12.16255951	12.11466694	11.76474476	11.83939362	12.04937553	12.07482624	11.93328094	12.14897442	12.05144024	11.82940102	11.94053745	12.1293602	11.85517693	12.05893612	12.10369492	12.1313839	11.93196297
ANAPC5	12.13728714	12.40470457	12.20281458	12.19676876	12.2723999	12.31499338	12.00964117	11.97257042	11.98425961	12.08549023	12.06642199	11.88512898	12.16636229	12.15051795	12.01092768	12.24984551	12.22429705	12.1841693	12.21694374	12.3104167	12.30846262	12.27928543	12.23826456	12.37686777	12.11333371	12.2914691	12.23515225	12.13419771	12.27881718	12.09166718	12.23423768	12.29761124	12.33678151	12.40613699	11.8658514	11.91009903	12.15277482	12.1607666	12.1498642	12.21761179	12.22277546	12.20903063	12.24495936	12.2982688	12.17546463	12.31046391	12.18368006	12.31997347	12.24236536
ANAPC7	8.29214239	8.637240411	8.790956022	9.150148867	8.729950426	8.863767463	7.903840225	8.372244993	8.445388317	8.302441119	8.398226897	8.124509333	8.273395537	8.308853148	8.391466777	8.44205157	8.966412069	8.481705188	8.587611675	8.57022937	8.637393474	8.459479173	8.802554289	8.906846681	9.01418813	8.550052167	8.365805625	8.943970045	8.779509387	8.952042581	9.092737516	8.809827169	8.847810904	8.848824024	8.53563134	8.251899082	8.394439856	8.365822156	8.726190407	8.563608011	8.143657048	8.862222673	8.328333061	8.684237161	8.766764163	8.844962757	8.742599009	8.954974015	8.856159368
ANG	10.75265503	10.84180641	10.22901917	11.18324184	10.21972752	10.59652805	10.29337406	10.55604744	10.30121613	10.61887169	10.20523357	10.22030258	10.67495918	10.37357044	10.29112148	10.33749294	11.23219776	10.42972279	10.36624432	9.886992455	10.77533245	10.62338638	10.82255363	10.17003822	11.06795883	10.55972004	10.4729557	10.53948212	10.01054955	10.8674221	10.78861141	10.07256317	10.25054646	10.18069553	10.70111179	11.02192116	10.76299667	9.787349701	10.8251276	10.46272755	10.57761765	11.06916046	10.07085037	10.19485092	10.34669399	10.31977081	11.31128693	9.839977264	9.942411423
ANGEL1	6.907227755	6.902513981	6.701960087	6.706165314	6.650177002	6.745051384	7.13874054	6.744000674	6.945791245	6.692538262	7.00925827	6.878983498	6.856231213	6.790492773	6.837450743	6.858102322	6.66520977	6.591904164	6.63223672	6.626717568	6.658819676	6.668697834	6.519799948	6.546770335	6.521130562	6.737448216	6.679045677	6.823617697	6.661550284	6.635017157	6.663719654	6.735612154	6.655443907	6.784502268	6.771427155	7.031067133	6.796922684	6.82837677	6.674689532	6.738156081	6.539291859	6.488635302	6.625522137	6.754127503	6.774493695	6.876190186	6.776928902	6.797767163	6.794505596
ANGEL2	8.282869976	8.505694547	8.580273311	8.440938315	8.72392257	8.776708761	8.392922721	8.61267964	8.002202511	8.590488433	8.248259385	8.285841942	8.402835209	8.406358559	8.17881155	8.333177724	8.572100797	8.489643573	8.399639767	8.475584507	8.558810394	8.453187305	8.419755459	8.548997719	8.295480729	8.548250039	8.575013321	8.524880728	8.586457889	8.381724993	8.292332332	8.581362564	8.651255607	8.564479986	8.300026099	7.998241425	8.208203475	8.512169044	8.289473216	8.683268389	8.630325953	8.444884619	8.37440141	8.411406834	8.389662901	8.388611158	8.270235856	8.670078279	8.358295281
ANGPT1	4.407421172	4.190479577	4.582557261	4.86596334	4.514493943	4.774251104	4.591105342	5.132337391	4.837785065	4.979742706	4.580329299	4.652910352	4.757712066	4.82988143	4.989553511	4.781656682	4.703721225	4.450015902	4.501309395	4.855283678	4.501999796	4.617762804	4.743675769	4.85957104	4.637238264	4.504882515	4.611563504	4.300394118	4.718648136	4.379759908	4.650161624	4.642282248	4.923452675	4.671564758	4.520368517	4.38434118	4.818004668	4.959248126	4.365215003	4.697220802	4.3897264	4.637262046	4.450046837	4.57701397	4.68255359	5.166235388	4.755035579	4.358764529	4.801173806
ANGPT2	6.088593801	6.399095376	5.915155728	6.482253551	5.727233092	5.819855372	6.430745602	6.270165125	8.120982011	6.177246412	6.077617963	5.759433429	6.182710488	6.476093769	8.132439931	6.39573288	6.383351326	5.994352023	6.147379398	6.295615355	6.453862826	5.88146321	5.896754265	5.888618628	7.08348163	6.497711977	6.149022261	6.936859608	6.134124756	6.40490675	6.784960111	5.671676795	6.060966651	6.132144133	6.808058739	6.6941727	5.890467008	6.165572166	6.8305432	6.33860906	6.417506536	7.069344203	6.062736352	6.504181226	7.470735709	7.581014315	7.384361585	8.986080488	7.665695985
ANGPT4	4.639298439	4.795382739	4.591392994	4.634283066	4.447669268	4.570085049	4.677556038	4.396642924	4.666152239	4.574672938	4.779066324	4.415521622	4.552331925	4.585095644	4.344763995	4.691809655	4.39588976	4.506448985	4.564579964	4.348113299	4.40596962	4.482748986	4.473202229	4.531380415	4.484474421	4.588781357	4.444082976	4.496518136	4.582956315	4.538975716	4.686417818	4.503313542	4.7980268	4.858555556	4.440787792	4.613193512	4.674817562	4.429978132	4.719296456	4.532998085	4.464503289	4.197094679	4.507141352	4.414267302	4.568638802	4.513787508	4.417695999	4.522284985	4.700028896
ANGPTL1	6.446856022	6.301136812	7.311721484	7.232257684	6.539840222	7.347310861	7.137474219	7.573991617	7.156186104	7.188356082	7.039738019	7.332267762	7.051665147	7.019884269	7.302254359	6.883378983	6.79478391	6.572724024	6.649756908	7.413575967	6.682658831	6.838621457	7.01817735	6.667193731	7.450487296	6.921775023	6.910345077	6.892538547	7.280631065	6.85585626	6.521083991	7.564973831	6.630870819	6.715283871	7.322160085	7.435426235	7.504400253	7.114631017	7.113610744	7.27294445	7.132465839	7.905386766	7.173057556	7.137956937	6.904488087	7.470952829	6.748821577	7.633252779	7.018739065
ANGPTL2	6.028467496	5.83607467	6.334899584	7.037310282	6.558630308	6.288876374	6.274755319	6.141663393	8.036513328	6.394474824	6.3572402	6.424196402	6.219150066	6.41395394	7.740456104	6.649275939	6.575925509	6.728613536	6.896359762	6.711157322	6.508266131	5.938890934	7.060326576	6.912380378	7.359828313	6.146418889	6.001942635	7.993304412	6.73824358	7.97436142	8.02644221	6.116047065	6.215064366	6.642470837	7.011000156	6.875144005	6.634915988	6.241408189	7.181652069	6.090339025	6.38594071	7.75454998	6.421600819	6.243866762	8.162936052	7.986203671	7.794763883	10.10852973	7.815932115
ANGPTL3	3.879319191	3.749288917	3.735018731	3.710587502	3.644351006	3.766347885	4.389037251	4.041958332	3.774092674	3.963372827	3.940813661	3.785162211	3.838343144	3.958027005	3.768999815	3.829210043	3.674986005	3.770344973	3.725876093	3.71624589	3.631850005	3.778804302	3.862135291	3.787776828	3.833851576	3.714287043	3.912682176	3.774039388	3.782907844	3.78048563	3.669625044	3.873714209	3.797327042	3.698436857	3.904463291	3.894777894	3.951020718	3.843743205	3.63305831	3.772434592	3.70386672	3.795126915	3.762305498	3.929508806	3.672006011	3.721673847	3.770207644	3.706657052	3.706451655
ANGPTL4	6.129917145	6.501030445	6.453558445	6.396295547	5.966834545	5.947363853	5.981629848	6.31811285	6.415286541	5.610583305	6.210553169	6.260061741	6.082631111	5.907407284	6.986813545	6.248915672	6.201840878	6.443490982	6.050497055	6.209974289	6.424167633	6.420155048	6.11301136	6.04998064	6.373697281	5.904964924	6.359888077	6.253309727	6.531350136	6.203033447	6.391964912	6.35677433	6.498148441	6.426828861	5.951989174	6.253595829	6.06243372	6.34078455	6.203989983	6.164767742	6.107206821	6.281819344	6.294877052	6.060689926	7.247630119	6.237245083	6.730116844	7.461277008	6.576841831
ANGPTL5	3.760385275	3.697976112	3.773431301	3.701081991	3.607546806	3.755930901	3.71032691	3.774320602	3.792715549	3.751412868	3.797784805	3.655821085	3.725939512	3.745368004	3.692709923	3.713489294	3.59768033	3.616130114	3.754384518	3.803102016	3.599794388	3.732877493	3.71747756	3.714084625	3.715064049	3.818138361	3.786205769	3.706976891	3.661911488	3.705334425	3.663299322	3.772134781	3.696067095	3.820552588	3.666934013	3.846575022	3.69610405	3.675302029	3.5828197	3.684308052	3.723587513	3.648148775	3.618016481	3.68377471	3.646788597	3.653321743	3.631000519	3.668868303	3.712441921
ANGPTL6	5.84148407	5.988180161	7.11487484	6.503910542	6.366540432	6.803492546	5.717656136	5.881801128	6.842664242	6.131029606	5.793552876	5.914308071	6.114783287	6.063171864	6.910127163	6.634230614	6.627664566	6.461369514	6.272856236	7.734909058	6.314136028	6.008582115	6.499348164	6.385420322	6.761599064	6.512975216	6.582769871	7.501979351	6.694403172	6.833634377	7.504379749	6.794105053	6.381701946	6.365437031	6.592089176	6.481865883	6.000989914	6.521318913	7.322411537	6.461647511	6.47181797	6.882991791	6.41756773	6.682253361	7.231398106	7.64915657	6.905655384	8.03049469	7.520391464
ANGPTL7	5.565785885	5.569090366	5.310544491	4.876777649	5.267129898	5.029778957	5.298814297	5.266466141	4.995304108	5.220819473	5.059237003	5.48105669	5.525630951	5.437241077	4.795646667	5.021568775	4.807416439	5.116331577	5.43406105	6.14428854	5.180835724	4.879954338	4.59074688	4.876709461	5.155649185	4.900590897	4.733817101	4.999133587	4.949017048	4.938860893	4.853788376	4.889073372	4.841538906	4.949609756	4.799164772	5.32856369	5.42846489	5.236701012	4.889742374	4.986250401	4.673520565	4.928061485	4.76584053	5.107540131	4.446647167	5.083984375	4.759401798	4.928589344	4.88278389
ANGPTL8	6.4058218	6.197394371	6.096841812	6.071355343	6.000471592	6.013430595	5.544093132	5.410568714	5.867783546	5.928888798	5.859107971	6.123895645	5.904649258	5.928448677	5.897833824	6.181930542	5.868032932	6.18089962	6.004796028	6.008145332	6.126125336	6.117742062	5.599958897	6.19005537	5.756842613	6.002641201	6.278848648	6.173117638	6.0709095	5.97086668	6.012414932	5.911079407	5.922549248	6.243271351	6.270047188	5.946641445	6.000553608	5.867285728	5.902090549	6.140990734	5.994324684	5.969050407	5.821725368	6.067334652	5.895201206	5.841939926	6.173139572	5.766667843	6.413331032
ANK1	4.653159755	4.83282205	5.058231762	4.686672415	4.714633363	4.701431138	4.613099166	4.507589	4.967904159	4.580518212	4.659596035	4.667402199	4.560734715	4.677028656	5.273470402	4.844912733	4.764503479	4.803412642	4.725979941	5.220392023	4.520294666	4.605012417	4.786719833	4.838792869	5.200551169	4.610522747	4.552509001	5.171360288	4.707909243	4.789005041	5.190808773	4.659870352	4.841422966	4.770842961	4.799096176	4.741079262	4.680608273	4.772720746	5.114442417	4.666812045	4.554499149	5.083325182	4.656175341	4.86615651	5.367907797	5.643975871	5.09868942	7.003652777	5.130226544
ANK2	5.781187058	5.621689701	5.857907677	5.812069511	5.737377167	5.851407241	5.702491093	5.923467922	5.998490906	5.698528957	5.785787868	5.743544292	5.861834049	6.104820347	5.888649082	5.689519501	5.786360072	5.809543801	5.881925774	6.260467339	5.733079243	5.715605021	5.822397995	5.702067852	5.796830082	5.522224808	5.622314167	5.892914773	5.706146239	5.605630779	5.783022213	5.71167965	5.729641152	5.879555988	5.797255897	5.988175869	5.965618611	5.927532863	5.935900021	5.587944031	5.720507812	6.079303264	5.781988049	5.813238525	5.675996018	6.102854252	6.128049659	6.313391971	5.735911751
ANK3	10.23688102	9.731091499	9.88868761	8.761415362	9.878724099	9.606592656	10.23844361	10.11610317	7.822521329	10.09066009	10.21758246	10.40860105	10.00559497	10.13651729	7.739807963	10.33035708	9.121459007	10.03507948	10.05153704	9.793165683	9.883066653	10.25289107	9.431804179	9.605937362	8.421382786	10.05662298	10.23385191	7.890324592	9.767605782	8.068730712	8.119485856	10.01917958	9.574836255	9.447008729	8.489953876	8.700752019	9.519240618	9.722760679	8.244043111	10.11939525	10.20803165	8.452682734	10.21488953	9.997351168	7.621878863	7.961969019	8.320156097	6.8971349	7.817297458
ANKAR	4.690250476	5.002888282	4.86837244	4.758216937	4.616301139	4.881856441	4.974451383	4.846834739	4.650643189	4.870884339	4.833791495	4.697274764	4.811111927	4.784742435	4.606980404	4.825352907	4.630562465	4.678604921	4.924129089	4.509025812	4.914635976	5.001215935	4.679727554	4.781279326	4.686263005	4.877757708	4.809620539	4.609740893	4.64273715	4.577367862	4.611929019	4.786328077	4.787010749	4.834099372	4.58582147	4.581862052	4.660858869	4.787480911	4.663312673	4.751182477	4.61526831	4.490828435	4.494788011	4.707589308	4.622178396	4.603738706	4.609676441	4.724384308	4.643981695
ANKDD1A	7.485643705	7.647076289	8.028691769	7.825039546	7.659274578	7.828516324	7.538908641	7.564194043	8.022975445	7.570460161	7.820805867	7.633191745	7.654137612	7.812367439	8.058248202	7.86464119	7.653564453	7.57298851	7.418437481	8.350156943	7.39205869	7.423045476	7.426322937	7.616783778	7.597444216	7.646351338	7.682192008	8.112212976	7.61844333	7.804171086	8.039824803	7.547964732	7.723775228	7.755079269	7.782254696	7.536269029	7.510332426	7.845756054	7.695686023	7.616414706	7.523130894	7.581925074	7.359081904	7.427312374	8.331632773	8.313482602	7.83438317	8.309462547	8.36444823
ANKEF1	7.415743351	7.221750021	7.527656555	7.338399172	7.217633009	7.541840315	7.85421443	7.581651688	7.451847315	7.535509348	7.729645491	7.448178292	7.707457066	7.765558005	7.652758122	7.373701334	7.358933688	7.545731306	7.72283578	7.477818728	7.446860791	7.428375721	7.429856062	7.313813687	7.258848191	7.623438358	7.324357033	7.895430088	7.19533515	7.84202981	7.528846264	7.177897215	7.396544695	7.574507237	7.703345537	7.323161602	7.523014546	7.206672669	6.997804165	7.281984568	7.142983437	7.102014542	7.477940083	7.35201335	7.314384222	7.18133378	7.063658953	6.862679005	7.458758354
ANKFN1	5.968463898	5.824712276	5.062586308	5.37197113	5.181678295	4.391754627	5.344967842	4.840743542	4.399049759	4.689352036	5.245185375	5.840044022	4.880642891	5.158541203	4.681629181	5.217695713	5.499809265	4.755654812	4.690850258	4.466197014	5.47922945	5.243353844	4.696167946	4.414470673	4.598254681	5.439382553	5.314170837	4.166516781	4.372044086	4.653770447	4.52914381	4.647994995	4.52573204	4.540380478	4.772200584	4.668382168	4.849268436	4.858534813	4.578194618	5.482836723	4.813922882	4.241653442	4.492805958	4.691567421	4.256278515	4.24418354	4.789622784	4.148822784	4.207632065
ANKFY1	7.784595251	7.676437378	7.681146621	7.643370629	7.533935229	7.567259789	7.549064875	7.750745059	7.947213729	7.796667178	7.740486065	7.734899204	7.705528497	7.745678106	7.845607599	7.535129627	7.43981568	7.352591197	7.42449228	7.506348927	7.535553376	7.430520296	7.696077744	7.536123593	7.602697929	7.57448705	7.432847183	7.585933844	7.505001148	7.629245361	7.613685607	7.641604423	7.541565419	7.651582161	7.920527775	7.851987124	7.722917875	7.81399258	7.532965343	7.398819764	7.379039368	7.52004544	7.411615213	7.419369617	7.626431862	7.506526947	7.692156077	7.562906266	7.609674215
[truncated: 18,163 more rows]
[truncated: 70 more columns]
