# Supplementary material for: Analysis of cuproptosis-related genes in Ulcerative colitis and immunological characterization based on machine learning
Source: Front Med (Lausanne). 2023 Jul 17;10:1115500. doi: 10.3389/fmed.2023.1115500 (PMC10389668; doi:10.3389/fmed.2023.1115500)
Supplement: Supplementary file 2 [file Data_Sheet_2.ZIP › GSE11223geneMatrix.csv]

geneNames	GSM282855	GSM282856	GSM282857	GSM282858	GSM282859	GSM282860	GSM282861	GSM282862	GSM282863	GSM282864	GSM282865	GSM282866	GSM282867	GSM282868	GSM282869	GSM282870	GSM282871	GSM282872	GSM282873	GSM282874	GSM282875	GSM282876	GSM282877	GSM282878	GSM282879	GSM282880	GSM282881	GSM282882	GSM282883	GSM282884	GSM282885	GSM282886	GSM282887	GSM282888	GSM282889	GSM282890	GSM282891	GSM282892	GSM282893	GSM282894	GSM282895	GSM282896	GSM282897	GSM282898	GSM282899	GSM282900	GSM282901	GSM282902	GSM282903
A1BG	-0.160011	-0.1694655	-0.189827	-0.1313075	-0.150583	-0.1411465	-0.166544	-0.128907	-0.153881	-0.1480655	-0.1659665	-0.1208245	-0.1210215	-0.098045	-0.133017	-0.103457	-0.090669	-0.173817	-0.1332305	-0.1188305	-0.05136	-0.123423	-0.1645195	-0.10553	-0.1334995	-0.116135	-0.1315965	-0.1408205	-0.1193695	-0.1691535	-0.158993	-0.1297315	-0.137909	-0.1709565	-0.124365	-0.198406	-0.078434	-0.053205	-0.142561	-0.134191	-0.0809425	-0.135213	-0.159888	-0.147194	-0.1213285	-0.1280045	-0.07	-0.086318	-0.095605
A2BP1	0.13689	0.146022	0.037881	0.1445265	0.059336	0.207062	0.139025	0.1803655	0.151233	0.095735	0.044813	0.089739	0.036777	0.107774	0.1637605	0.113913	0.14576	-0.17006	0.00384	-0.0415155	-0.009436	0.1131895	0.0352555	0.1391655	0.0218415	0.165843	0.1477075	0.10441	0.085363	0.06359	0.088384	0.00609	0.1081355	0.01616	0.1950485	0.078865	0.229297	0.143655	0.1157145	0.24268	0.149285	0.0412565	0.0913475	0.054135	0.1728805	0.147531	0.04752	0.18419	0.0975955
A2M	0.06248	-0.082779	-0.14036	0.1878	0.3393	0.44925	0.53825	0.42929	-0.12551	0.21447	0.1557	-0.16661	0.15433	0.21969	-0.1678	0.14089	-0.015405	-0.34563	-0.78313	0.10535	0.24282	-0.24018	0.10677	0.46074	-0.12448	0.42796	-0.22409	-0.79351	0.039768	0.17574	-0.015024	-0.16816	-0.32206	-0.19501	0.13512	-0.97366	-0.57535	0.3775	-0.26987	-0.67442	0.00783	-0.16429	-0.21335	-0.45464	0.41328	-0.085769	-0.35462	0.3578	-0.097754
A2ML1	0.16181	0.1191	0.15034	0.13896	0.089891	0.11112	0.2188	0.072179	0.093867	0.14501	0.14606	0.12337	0.076061	0.070258	0.17663	0.17947	0.073715	0.19135	0.3699	0.19371	0.32987	0.3146	0.11225	0.13614	0.14872	0.16292	0.24031	0.45006	0.11985	0.43878	0.1517	0.22195	0.38448	0.30384	0.18559	0.41542	0.55852	0.2327	0.24635	0.40789	0.17766	0.1781	0.22842	0.19788	0.31385	0.25409	0.28428	0.13109	0.20285
A4GALT	0.34763	0.10827	0.24814	0.13184	0.11124	0.34188	0.46837	0.11844	0.091318	0.045632	0.050218	0.1841	-0.011268	0.098363	0.3235	0.44337	0.09772	0.1553	0.38272	0.10092	0.38691	0.67311	0.17006	0.38446	0.39999	0.27264	0.72734	1.2288	0.28869	0.99001	0.21731	0.49295	1.3051	0.60251	0.095277	0.83132	0.8799	0.451	0.29586	0.58102	0.26041	0.2923	0.23376	0.22677	0.37682	0.33852	0.22024	0.038624	0.1282
A4GNT	0.004162	-0.016572	0.10579	0.037608	0.04111	0.036022	0.19695	-0.000589	0.05586	0.074936	-0.004307	0.055801	0.054937	0.067405	0.026636	0.046399	0.032037	-0.014179	0.21253	0.066205	0.083548	0.1189	-0.097073	0.073407	0.11763	-0.004636	0.008187	0.002508	0.10897	0.11493	0.05897	0.055069	0.014409	0.022399	0.028284	0.079002	0.2714	0.16619	0.084925	0.17785	0.31759	0.088661	0.080505	-0.002181	0.092791	0.18477	0.10222	0.090945	0.003725
AAAS	-0.092156	-0.099118	-0.051408	-0.091123	-0.058897	-0.10065	-0.062086	-0.069393	-0.050399	-0.1326	-0.086592	-0.068164	-0.059739	-0.053728	-0.013843	-0.031398	-0.034912	-0.093929	0.035225	-0.10798	-0.041166	-0.007963	-0.054717	-0.0494	-0.084372	-0.056254	0.00647	-0.008268	-0.077859	-0.05153	-0.073735	-0.11477	-0.04489	-0.091282	-0.061895	-0.014262	0.003311	-0.008711	-0.023245	0.004604	-0.043459	-0.038663	-0.025872	-0.075906	-0.025333	-0.043724	-0.050961	-0.074665	-0.034537
AACS	0.024034	0.095537	0.026889	0.039622	0.061454	0.030325	-0.043085	0.026295	0.12975	0.068191	-0.030448	-0.006258	-0.054271	0.006794	-0.02755	-0.054235	-0.030156	0.017877	-0.21452	-0.17687	-0.26201	0.10663	0.19778	0.057452	0.18064	0.2225	0.19601	0.25731	0.21965	0.10068	0.13604	0.10307	0.27748	0.24487	0.21186	0.26409	-0.084662	-0.053455	0.056186	0.035905	-0.017101	0.090498	0.089176	0.028852	-0.040644	0.17625	0.091842	0.11603	0.16498
AADAC	0.084636	0.011246	0.090049	-0.056283	0.043504	-0.08841	-0.094328	-0.1424	-0.02772	-0.002632	0.16227	0.038573	0.073073	0.10484	0.17284	0.12361	0.063196	0.13801	1.8669	1.7856	1.4562	0.095563	-0.047455	-0.05543	-0.019649	-0.096549	-0.000723	0.17032	-0.046171	0.18092	-0.0743	0.17134	0.14678	0.20065	-0.10773	0.088136	0.83649	0.22091	0.34962	0.2191	0.11688	0.18951	0.074181	0.037195	0.18554	0.026532	0.090149	0.15223	0.15058
AADACL1	0.15776	-0.013903	0.1458	0.12361	0.11719	-0.068565	-0.069926	0.008613	0.17206	-0.017467	0.084296	0.1465	0.20882	0.1096	0.14255	-0.062972	0.15535	-0.075745	-0.10861	-0.10783	-0.034259	0.28675	0.16473	0.082421	0.1321	-0.006436	0.32827	0.062987	0.0807	0.072569	0.21861	0.28874	0.16515	0.02521	0.12501	-0.10921	0.075054	-0.072473	0.011435	0.047285	-0.070717	0.029063	0.095729	0.17545	-0.018572	-0.073589	-0.15437	0.045793	0.15462
AADACL2	0.08951	0.052169	0.093401	0.04843	0.05104	0.0595	0.084789	0.053655	0.07209	0.12487	0.14166	0.12188	0.11294	0.11675	0.04861	0.040821	0.11214	0.087175	0.17553	0.1168	0.077722	0.076586	0.098141	0.054446	0.095205	0.095918	0.031758	0.038675	0.089596	0.065857	0.084396	0.11416	0.091178	0.13767	0.072477	0.11258	0.051989	0.048774	0.060116	0.021262	0.053362	0.05834	0.035009	0.062501	0.058663	0.041586	0.089955	0.04782	0.078717
AADAT	-0.35799	-0.16183	-0.066933	-0.16545	-0.14365	-0.050592	0.051548	0.01533	-0.031794	-0.17308	-0.1546	-0.14248	-0.07404	-0.18619	-0.22837	-0.27222	-0.11501	-0.20466	-0.5	-0.25958	-0.28738	-0.3313	-0.14773	-0.24398	-0.21884	-0.014015	-0.20683	-0.56428	-0.040037	-0.1784	-0.096981	-0.15489	0.016986	-0.21729	-0.065832	-0.21143	-0.64123	-0.25916	-0.26239	-0.25223	-0.16852	-0.1732	-0.21782	-0.27566	-0.18298	-0.17857	-0.26545	-0.30091	-0.20478
AAK1	0.0747595	0.0617235	0.0409665	0.0505235	0.0143575	0.006743	-0.0017375	-0.0151835	0.0084885	0.018433	-0.000609999999999999	0.089726	0.0255405	-0.0035995	0.047725	0.047651	0.0377325	0.108076	0.118809	0.009494	0.0585815	0.078361	0.0492365	0.003216	0.070905	0.0006185	0.062547	0.180348	0.026578	0.1553	0.018549	0.118936	0.140665	0.079382	0.011433	0.099654	0.32075	0.0564835	0.034167	0.1320705	0.0637625	0.0346025	0.163975	0.183195	0.1084935	0.089152	0.21267	0.0364855	0.094522
AAMP	-0.048181	-0.086782	-0.097688	-0.14811	-0.037109	-0.009667	-0.024786	-0.057573	-0.03147	-0.16372	-0.18765	-0.13422	-0.28533	-0.10716	-0.25064	-0.16135	-0.181	-0.098789	-0.36001	-0.38252	-0.42762	0.12379	0.21147	0.20964	0.1387	0.16239	0.11897	0.046875	0.14231	0.020162	0.14032	0.14917	-0.031202	0.19887	0.11293	0.051853	-0.21701	-0.11367	-0.023777	-0.2332	-0.058625	-0.12575	-0.02671	-0.035804	-0.15611	-0.007882	-0.072809	-0.053499	0.062898
AANAT	0.006689	0.016449	-0.012508	0.048792	0.032096	-0.01953	0.009747	0.003088	0.03355	0.005909	0.002743	-0.039244	-0.074718	-0.010321	0.040047	0.016385	-0.014015	0.19444	0.069621	-0.011511	0.01476	0.063965	0.056236	0.047638	0.037187	0.017086	0.044793	0.07297	0.057892	0.06275	0.006906	0.025594	0.052181	0.051398	-0.015248	0.22739	-0.001006	0.002575	0.017864	0.11698	0.022875	0.044007	0.016037	0.078315	0.008039	0.018708	0.2504	0.038238	0.035794
AARS	-0.58578	-0.66278	-0.67044	-0.55335	-0.45921	-0.48153	-0.53449	-0.52426	-0.44845	-0.6449	-0.6467	-0.65474	-0.70065	-0.52312	-0.57629	-0.56943	-0.59792	-0.60011	-0.72066	-0.73143	-0.64058	-0.55891	-0.43935	-0.32806	-0.47279	-0.34028	-0.55521	-0.65097	-0.36741	-0.5187	-0.41586	-0.60217	-0.52209	-0.47746	-0.50431	-0.63016	-0.63462	-0.64924	-0.66061	-0.70194	-0.59366	-0.5554	-0.53147	-0.65586	-0.67493	-0.49081	-0.65477	-0.58435	-0.606
AARSD1	-0.171832	-0.1448905	-0.19512	-0.201715	-0.208705	-0.275425	-0.175985	-0.228725	-0.134915	-0.208475	-0.19398	-0.233585	-0.237465	-0.191295	-0.2408195	-0.332915	-0.195624	-0.25722	-0.42618	-0.345365	-0.24586	-0.047475	-0.178105	-0.1179925	-0.152715	-0.126789	-0.1763755	-0.1433055	-0.1016615	-0.092248	-0.226315	-0.210475	-0.105648	-0.238545	-0.1955	-0.22019	-0.422665	-0.317415	-0.1542675	-0.166868	-0.18866	-0.16603	-0.209845	-0.1888095	-0.165182	-0.21163	-0.30134	-0.1329475	-0.1329055
AARSL	-0.15928	-0.14497	-0.03849	-0.040822	-0.064416	-0.022547	-0.049523	-0.092004	-0.002775	-0.025648	0.033954	-0.065699	-0.005696	-0.040991	-0.088789	-0.03667	-0.043733	-0.08301	0.11368	-0.017397	0.089863	-0.14774	-0.013171	-0.17135	-0.10738	-0.048414	-0.091933	-0.21074	-0.04839	0.057874	-0.082942	0.045685	-0.009276	0.023911	0.063242	-0.002215	-0.17379	-0.10826	-0.10091	-0.005161	-0.099659	-0.016976	-0.086587	0.049356	-0.13619	0.05327	-0.082647	-0.13961	-0.11417
AASDH	0.000982000000000001	-0.0335226666666667	0.08478	0.0295366666666667	-0.00746833333333334	0.043881	0.10438	0.126533	0.00184033333333333	0.06427	0.0815773333333333	-0.004479	0.0248363333333333	0.0658666666666667	-0.0508146666666667	-0.0558986666666667	0.000998000000000002	-0.0101	0.0490933333333333	0.151526666666667	0.121973333333333	-0.117149666666667	-0.0115886666666667	-0.041784	-0.0181293333333333	-0.0732503333333333	-0.171069666666667	-0.101880333333333	-0.117675	-0.0598003333333333	-0.0637513333333333	-0.0709596666666667	-0.0262536666666667	-0.114946	-0.0433156666666667	-0.0691393333333333	-0.240743666666667	-0.098485	-0.0787126666666667	-0.122775333333333	-0.0857306666666667	-0.149181333333333	-0.018428	-0.183540333333333	-0.0956506666666667	-0.064772	-0.117891666666667	-0.104006333333333	-0.149988666666667
AASDHPPT	-0.46436	-0.453676666666667	-0.49099	-0.432113333333333	-0.434553333333333	-0.346036666666667	-0.483776666666667	-0.4218	-0.40552	-0.291706666666667	-0.40151	-0.36739	-0.273456666666667	-0.353553333333333	-0.484976666666667	-0.415576666666667	-0.340096666666667	-0.43701	-0.486063333333333	-0.37863	-0.42025	-0.631666666666667	-0.514563333333333	-0.554013333333333	-0.4989	-0.430533333333333	-0.608063333333333	-0.67706	-0.47422	-0.59315	-0.54899	-0.54741	-0.653326666666667	-0.58111	-0.524603333333333	-0.61487	-0.744866666666667	-0.591106666666667	-0.57697	-0.73289	-0.549706666666667	-0.545423333333333	-0.55176	-0.571046666666667	-0.609153333333333	-0.5129	-0.65776	-0.468783333333333	-0.714793333333333
AASS	-0.44329	-0.29622	-0.40548	-0.37622	-0.35797	-0.23298	-0.34266	-0.34963	-0.40084	-0.39139	-0.52293	-0.35417	-0.3566	-0.30713	-0.31328	-0.28805	-0.14912	-0.44508	-0.35866	-0.38818	-0.27405	-0.42688	-0.40431	-0.46213	-0.53308	-0.27942	-0.36981	-0.52279	-0.3641	-0.46299	-0.47599	-0.47069	-0.53469	-0.42637	-0.45466	-0.41426	-0.56894	-0.30793	-0.43925	-0.45414	-0.36341	-0.40365	-0.50146	-0.55524	-0.38638	-0.24074	-0.30841	-0.47478	-0.38896
AATF	-0.279595	-0.26921	-0.343255	-0.23465	-0.193775	-0.102509	-0.26349	-0.244555	-0.26161	-0.28208	-0.320965	-0.30468	-0.417925	-0.284895	-0.46246	-0.356195	-0.32586	-0.349955	-0.40613	-0.374965	-0.4229	-0.331375	-0.20955	-0.18267	-0.18674	-0.119005	-0.26247	-0.389695	-0.124915	-0.426035	-0.19544	-0.28816	-0.41377	-0.29916	-0.2486	-0.479095	-0.407655	-0.274995	-0.301845	-0.383595	-0.18164	-0.29359	-0.218855	-0.29451	-0.31883	-0.259535	-0.26542	-0.234185	-0.35559
AATK	-0.0785036666666667	0.162617333333333	0.059403	0.104345666666667	0.0557866666666667	0.003671	0.175022	0.0609923333333333	0.177978333333333	0.0624943333333333	0.160931666666667	0.143138	0.166968333333333	0.157429333333333	0.06438	0.0410903333333333	0.144824666666667	0.000842	0.561452	0.334261	0.306440333333333	-0.0776406666666667	0.074105	-0.0418523333333333	0.065078	-0.0919636666666667	0.153932	0.172271666666667	-0.0421976666666667	0.220331666666667	0.0618163333333333	0.214922333333333	0.0984816666666667	-0.083292	0.163661666666667	0.033362	0.0296366666666667	-0.0597786666666667	0.043004	0.253663333333333	-0.0521086666666667	0.0989226666666667	0.00203166666666666	0.106458333333333	-0.086337	-0.048995	-0.027509	0.231142666666667	-0.0658353333333333
ABAT	-0.046117	0.021496	0.024788	-0.036009	-0.050043	-0.1858665	-0.301651	-0.068496	-0.080201	0.0167875	-0.0843415	0.030631	0.0380155	-0.13395	0.0441355	-0.0931475	0.120622	-0.0115685	0.1132065	0.204902	-0.091782	0.001738	0.002854	-0.1597635	-0.058637	-0.214123	-0.0096735	0.04685	0.001378	-0.102578	-0.0066955	0.161954	-0.0810775	-0.0519315	0.0382	-0.021979	0.068545	0.075696	0.110425	0.0933245	0.103905	0.037406	0.0791555	0.214245	-0.118942	0.002476	0.171465	-0.030732	0.15847
ABC1	-0.30281	-0.28109	-0.28675	-0.29428	-0.39099	-0.34725	-0.37371	-0.29634	-0.27788	-0.40928	-0.32344	-0.26269	-0.27913	-0.27824	-0.39402	-0.1017	-0.19588	-0.38796	-0.42732	-0.48955	-0.31199	-0.2578	-0.29309	-0.23407	-0.27321	-0.28437	-0.16648	-0.09795	-0.4661	-0.32799	-0.29789	-0.30459	-0.21646	-0.31091	-0.35243	-0.17908	-0.25179	-0.30481	-0.30341	-0.15232	-0.2216	-0.23529	-0.36643	-0.28415	-0.33408	-0.25893	-0.4129	-0.32271	-0.27817
ABCA1	0.091184	0.033914	0.0208183333333333	0.0626546666666667	0.135663666666667	0.094179	0.0673873333333333	0.111959	0.0991303333333333	0.0220496666666667	-0.0104723333333333	0.0453746666666667	0.149856666666667	0.0151833333333333	0.0136826666666667	0.0347816666666667	0.0964103333333333	0.138346666666667	-0.210372	-0.0594233333333333	0.0541783333333333	0.0508976666666667	0.0460876666666667	0.0718196666666667	0.027435	0.03854	0.145012666666667	-0.128156	0.0546946666666667	-0.123199666666667	0.0817343333333333	0.121178333333333	-0.122391	-0.00716166666666667	0.0930573333333333	0.0198913333333333	-0.00952733333333334	0.181745666666667	0.122136666666667	0.121351	0.128390333333333	0.00313933333333335	0.0430463333333333	0.113734	0.091683	0.047394	0.138723333333333	0.129289	-0.050001
ABCA10	0.031327	-0.1149	0.018956	-0.072197	-0.11824	-0.003418	0.14752	-0.091581	0.037424	-0.13957	-0.10155	0.040969	-0.065364	-0.047122	-0.18554	-0.22766	0.082775	-0.3008	0.014892	-0.033835	-0.13085	-0.09573	0.051092	0	0.004113	0.052285	0.028016	-0.19044	-0.025094	-0.001423	0.045188	0.12807	-0.10406	-0.14531	0.17525	-0.066927	-0.28252	-0.24081	0.005807	-0.051654	-0.095838	-0.21948	-0.057074	-0.1476	-0.091942	-0.099553	-0.20331	0.071487	-0.20128
ABCA11	0.16693	-0.016499	0.11317	0	0.007869	0.27477	0.19272	0.014076	0.21916	0.039533	-0.020588	-0.082595	0.07895	-0.06809	-0.037292	-0.052352	-0.007112	-0.069707	0.32808	-0.036067	0.27802	-0.02834	0.06294	-0.10496	0.1528	0.081022	-0.026987	-0.1085	0.055322	-0.055355	0.21312	0.17466	0.01327	-0.23095	0.22837	-0.073511	-0.47506	-0.13716	-0.036099	-0.00405	0.043106	-0.029452	-0.10157	-0.17118	-0.23746	-0.0932	-0.14225	0.028568	-0.28172
ABCA12	-0.51435	-0.63733	-0.42801	-0.47003	-0.62633	-0.6035	-0.64019	-0.795	-0.68341	-0.47338	-0.65068	-0.24376	-0.45965	-0.51086	-0.36766	-0.38909	-0.37192	-0.38752	-0.69384	-0.63639	-0.34113	-0.56507	-0.67282	-0.65632	-0.60495	-0.67815	-0.54033	-0.41699	-0.42982	-0.42983	-0.58591	-0.47819	-0.61864	-0.58642	-0.71825	-0.49778	-0.36051	-0.59841	-0.63477	-0.44374	-0.69292	-0.42345	-0.59761	-0.48904	-0.53988	-0.47944	-0.55581	-0.84669	-0.65031
ABCA13	0.13159	0.076031	0.13545	0.47146	0.37373	0.22684	0.14684	0.068444	0.10671	0.1765	0.12485	0.20993	0.24406	0.083977	0.043449	0.17781	0.16692	-0.051844	0.044612	0.22921	0.16587	0.34552	0.26504	0.41742	0.2693	0.21437	0.056546	-0.050165	0.19843	-0.15914	0.21601	0.53241	0.10856	0.15132	0.040923	0.095738	0.13911	0.16393	-0.085105	0.068244	0.029622	0.20183	0.006405	0.10267	0.33307	0.42221	0.32079	-0.15492	0.31782
ABCA2	-0.097631	0.014121	-0.10163	-0.10754	-0.18288	-0.16936	-0.098078	-0.15484	-0.074582	-0.071632	-0.07819	-0.034207	-0.021571	-0.10673	-0.020269	-0.040877	-0.047826	-0.015836	-0.1768	-0.26276	-0.37709	-0.15146	-0.12497	-0.11674	-0.1785	-0.14755	-0.17034	-0.0806	-0.049227	-0.048673	-0.15571	-0.12654	-0.060798	-0.17741	-0.082331	-0.099135	0.034119	-0.070438	-0.085633	-0.038101	-0.039193	-0.047872	-0.18707	-0.013484	0.006882	-0.22782	-0.037471	-0.08365	0.045793
ABCA3	-0.40271	-0.41191	-0.47748	-0.41122	-0.33421	-0.28761	-0.27683	-0.44903	-0.28405	-0.35186	-0.53446	-0.35767	-0.35821	-0.34877	-0.11394	-0.22687	-0.15008	-0.49245	-0.45326	-0.48475	-0.013578	-0.26145	-0.32006	-0.308	-0.28452	-0.28357	-0.26796	-0.17651	-0.32588	-0.11773	-0.33832	-0.39394	-0.097669	-0.27278	-0.19004	-0.22495	-0.083517	-0.35986	-0.23008	-0.18101	-0.33255	-0.26078	-0.42216	-0.41907	-0.37286	-0.32447	-0.36009	-0.39186	-0.45975
ABCA4	-0.20903	-0.21967	-0.21743	-0.41098	-0.07788	-0.23308	-0.20423	-0.23914	-0.24327	-0.29936	-0.25121	-0.26638	-0.25611	-0.40167	-0.19252	-0.17802	-0.23928	-0.3888	0.19279	0.3875	0.031561	-0.27194	-0.29501	-0.48941	-0.16373	-0.2737	-0.19197	-0.29425	-0.39627	-0.053059	-0.32797	-0.23259	-0.24175	-0.15291	-0.2466	-0.24219	-0.084548	-0.32397	-0.59576	-0.49838	-0.14742	-0.17887	-0.40528	-0.10445	-0.40351	-0.51406	-0.12332	-0.53498	-0.15486
ABCA5	0.364345	0.517055	0.49312	0.412235	0.40595	0.103791	0.21799	0.401	0.446725	0.301365	0.26597	0.383035	0.56906	0.210375	0.51441	0.22116	0.450535	0.34252	0.982785	0.59859	0.49279	0.407205	0.386405	0.18583	0.406835	0.238115	0.435095	0.478805	0.437985	0.40268	0.473285	0.65598	0.529845	0.32299	0.487245	0.44309	0.23698	0.27379	0.494035	0.487415	0.445365	0.26397	0.426915	0.45733	0.394735	0.33499	0.328535	0.381795	0.327455
ABCA6	0.39343	0.5012	0.3424	0.52313	0.59577	0.8708	0.56574	0.60211	0.15673	0.58183	0.28776	0.32669	0.35323	0.2643	0.1323	0.2124	0.28292	0.27159	0.52442	0.5634	0.40857	0.097449	0.67167	0.71412	0.62839	0.84306	0.21151	0.18461	0.43877	0.005705	0.58852	0.64084	0.42183	0.43983	0.74598	0.44524	0.11451	0.51671	0.19345	-0.029063	0.51064	-0.010464	0.74169	0.01323	0.52465	0.2396	0.32087	1.1377	0.21017
ABCA7	-0.097803	-0.12536	-0.2403	-0.035737	-0.12969	-0.071575	-0.19255	-0.1613	-0.17727	-0.26855	-0.31334	-0.30983	-0.42981	-0.39115	-0.25201	-0.042672	-0.37597	-0.20301	-0.41651	-0.25146	-0.01302	-0.065432	-0.15842	-0.10987	0.023337	-0.16696	-0.046428	0.14852	-0.11694	-0.15123	-0.16041	-0.19489	-0.11619	0.13858	-0.27562	-0.13927	-0.1728	-0.04826	-0.077395	0.002242	-0.061009	-0.12999	-0.11816	-0.17975	-0.12969	0.089388	0.01969	-0.17729	0.090035
ABCA8	0.23426	0.27823	0.17515	0.60813	0.66894	0.74683	0.23138	0.87514	0.37157	0.39424	0.072724	0.25541	0.35318	0.24511	0.086761	0.058115	0.17423	0.16811	0.17975	0.23417	0.014596	0.1804	0.44139	0.70068	0.23139	0.79878	0.1247	0.019052	0.47009	0.21597	0.65341	0.34347	-0.046315	0.12685	0.90417	-0.14132	0.26404	0.34943	0.27715	0.20111	0.45075	0.25027	0.33533	0.15188	0.07514	0.26825	0.20556	0.73614	0.04551
ABCA9	0.022124	0.29231	0.36127	0.45798	0.42209	0.53427	0.35167	0.86	0.061205	0.27679	0.15364	0.00262	0.11307	0.17069	0.033612	0.052981	0.17584	0	0	0.3245	0	0	0.23651	0.45634	0.16886	0.56246	0.29415	0.012579	0.025884	0.22273	0.25292	0.076723	0.15573	0.18917	0.52244	0	0.16033	0.304	0	0	0.058064	-0.078811	0.34205	0.14819	0	0.051203	0.1384	0.45263	0
ABCB1	0.89528	0.7279	0.78625	0.63094	0.80286	0.22185	0.081413	0.76449	0.76346	0.25877	0.42505	0.701	0.59912	0.19695	0.56595	0.072207	0.3616	0.23827	1.2237	1.0026	0.60974	1.0045	0.7846	0.92951	0.88229	0.54418	1.0888	0.60316	0.89063	0.3895	1.0265	0.96524	0.51775	0.15105	0.73796	0.2729	0.6989	0.72264	0.65274	0.6651	0.57159	0.45646	0.76368	0.80038	0.49887	0.020267	0.69982	0.71161	0.75034
ABCB10	-0.156387	-0.104816	-0.1145935	-0.10871125	-0.10739275	-0.13158275	-0.1949375	-0.056026	-0.07015075	-0.12370475	-0.11992075	-0.1489995	-0.07980275	-0.1011395	-0.1486325	-0.1904775	-0.08898575	-0.26687325	-0.07742275	-0.052653	-0.14978025	-0.1913375	-0.139837	-0.1735085	-0.18584475	-0.11899175	-0.264505	-0.1533325	-0.096612	-0.23865775	-0.094037	-0.1297975	-0.2599625	-0.1764375	-0.16670625	-0.213565	-0.3882125	-0.2107025	-0.20349925	-0.30894	-0.14377	-0.1614525	-0.112525	-0.1411675	-0.17463	-0.1552675	-0.197935	-0.1716755	-0.1819675
ABCB11	0.0821	0.092081	0.083935	0.067748	0.05219	-0.01883	0.013589	0.060332	0.062851	0.019667	0.083665	0.060563	0.091162	0.039189	0.072047	-0.005569	0.063075	0.065957	0.18796	0.067598	0.02159	0.25503	0.098868	0.16299	0.080852	0.07204	0.20231	0.088915	0.13292	0.12535	0.18399	0.32379	0.14345	0.10043	0.043939	0.038459	0.26489	0.17975	0.37666	0.22075	0.1154	0.31752	0.244	0.36387	0.062112	0.038897	0.11724	0.1057	0.24224
ABCB4	0.26676	-0.095112	0.015271	0.089846	0.12037	0.15757	-0.049991	-0.14734	0.072037	0.038126	0.020994	0.040517	0.006072	0.0174	0.048044	-0.081799	0.000922	0.012481	0.21357	0.001052	0.052732	0.025214	-0.026867	0.014814	0.089682	0.16413	-0.049593	-0.036177	0.06503	-0.067454	-0.046099	-0.11591	-0.10599	-0.28814	-0.14978	-0.13782	-0.056575	-0.090463	-0.20095	-0.26019	-0.046713	-0.008999	-0.071871	0.065588	0.18196	-0.027993	0.039581	-0.044671	0.050113
ABCB5	0.037227	-0.063308	-0.032856	-0.047444	0.070536	-0.18215	0.035118	0.031888	0.056339	-0.30706	0.017799	0.12847	-0.007507	-0.015754	-0.13054	-0.053987	-0.12351	-0.088266	-0.057037	-0.077849	-0.18763	-0.065457	-0.10778	0.071908	-0.025476	0.10995	0.017697	0.2708	0.14471	-0.10367	-0.071288	-0.077921	0	-0.13292	0.2361	0.11301	0.13516	0.044866	-0.090536	0.063722	0.045279	0.083144	-0.026509	0.11575	-0.18324	0.016624	0.16974	0.32963	0.066037
ABCB6	-0.43497	-0.455185	-0.423185	-0.44153	-0.524675	-0.533625	-0.370425	-0.48173	-0.41751	-0.506305	-0.32669	-0.528075	-0.30056	-0.33433	-0.447565	-0.431715	-0.542555	-0.37253	-0.547315	-0.51226	-0.48161	-0.39829	-0.437705	-0.414795	-0.515115	-0.578815	-0.45158	-0.48124	-0.44306	-0.308215	-0.586025	-0.448935	-0.287395	-0.42016	-0.54139	-0.51272	-0.422135	-0.4758	-0.529915	-0.343475	-0.51128	-0.32866	-0.54662	-0.35776	-0.241845	-0.465925	-0.4144	-0.5848	-0.37901
ABCB7	-0.22178	-0.21185	-0.22258	-0.11984	-0.174	-0.19298	-0.21167	-0.15714	-0.21432	-0.20763	-0.22592	-0.23374	-0.22347	-0.23165	-0.26614	-0.22937	-0.2157	-0.20592	-0.19761	-0.14282	-0.19542	-0.2832	-0.21795	-0.25663	-0.17562	-0.23249	-0.25901	-0.29098	-0.20246	-0.27468	-0.1577	-0.22282	-0.18696	-0.242	-0.21016	-0.30264	-0.42286	-0.27301	-0.22879	-0.23189	-0.21267	-0.19029	-0.14325	-0.1921	-0.30694	-0.18818	-0.24078	-0.18536	-0.29843
ABCB8	-0.11857	-0.057139	-0.014023	-0.06806	-0.069143	-0.065261	-0.11745	-0.085368	0.047699	-0.14438	-0.085744	-0.039501	-0.07431	-0.06191	-0.055995	-0.059547	-0.1225	0.083995	-0.17618	-0.050573	-0.036884	-0.15665	-0.18657	-0.18402	-0.15335	-0.078418	-0.056576	-0.014868	-0.036516	-0.096881	-0.15833	-0.31023	-0.034673	-0.051154	-0.18391	-0.19481	0.045518	-0.043817	0.12811	-0.25653	-0.137	-0.029162	0.048294	-0.10838	-0.043068	0.192	-0.051065	-0.2454	-0.10114
ABCB9	0.0433045	0.004607	0.0548675	-0.002327	-0.016145	0.0235895	-0.0558315	-0.0455315	-0.0200555	-0.010125	0.037895	0.0562075	0.055263	0.022831	0.13973	0.074373	0.0350535	0.010511	0.0881505	0.032635	0.060547	0.047584	0.002683	-0.0206975	0.034902	0.0246525	0.023231	0.15459	0.0149355	0.16552	-0.0170055	0.023301	0.145535	0.0393435	0.0121165	0.128755	0.223195	0.077127	0.086455	0.1475375	0.061788	0.0186735	0.0521995	0.12402	0.1356185	-0.0194595	0.0709545	0.0462365	0.096177
ABCC1	-0.51029	-0.47706	-0.54224	-0.48987	-0.52562	-0.47139	-0.53431	-0.49768	-0.48037	-0.52918	-0.42094	-0.27645	-0.36397	-0.32591	-0.43257	-0.17425	-0.27147	-0.42159	-0.65229	-0.38804	-0.4258	-0.50729	-0.5266	-0.38184	-0.48919	-0.45125	-0.25214	-0.38666	-0.3305	-0.49361	-0.58551	-0.46715	-0.52098	-0.34714	-0.52379	-0.45592	-0.4729	-0.37047	-0.41869	-0.33946	-0.40062	-0.32866	-0.38425	-0.33095	-0.37339	-0.30587	-0.37822	-0.52074	-0.45904
ABCC10	-0.01209	0.016979	0.015838	0.00132	-0.016026	-0.013046	0.006817	-0.000187	0.022588	-0.03726	-0.037869	-0.024599	-0.044349	-0.011396	-0.00835	-0.032214	-0.046574	-0.04558	0.053712	-0.044735	0.003487	0.018308	0.011891	0.022083	0.033147	-0.00724	-0.003226	0.026068	0.031767	0.024755	0.004956	0.003217	0.041264	-0.021441	0.043984	0.0702	-0.020553	0.002503	0.020105	0.098243	0.042566	0.03375	0.036202	0.024532	0.031168	0.039954	0.07103	-0.016425	0.043393
ABCC11	-0.12643	0.02116	-0.051741	-0.000106	-0.008429	-0.014925	-0.003466	-0.024718	-0.00998	-0.28307	-0.003665	-0.061439	-0.068193	-0.012997	-0.02463	-0.085152	-0.047153	0.10003	0.067172	-0.055582	-0.036084	-0.12335	0.077945	-0.1529	-0.11288	0.001993	-0.024747	-0.029364	0.039734	0.17406	0.005382	0.041077	0.10275	-0.26842	0.008455	0.031274	0.056593	0.019215	0.006142	0.068516	-0.15405	0.16413	-0.056581	-0.034125	0.071077	0.15274	-0.10176	-0.25619	0
ABCC12	0.078182	0.081703	-0.064247	-0.03689	-0.22453	0.1066	0.11345	0.076476	-0.10022	0	0	-0.089277	-0.12037	-0.19744	0.014148	0.066907	-0.47165	-0.01929	0	0	-0.22865	0.48443	0.25255	0.23387	0.39177	0.17192	0.25588	0.63135	0.15779	0.26356	-0.27446	0.18171	1.1772	0.41174	0	0.71776	0.43964	0.054219	-0.16935	0.415	0.08664	0.39614	0.10599	0.47986	0	0.24004	0.10431	-0.21261	0.020685
ABCC13	0.0808166666666667	0.34106	0.364666666666667	0.242693333333333	0.30001	0.070114	0.107643333333333	0.425903333333333	0.26483	0.171433333333333	0.144113333333333	0.193083333333333	0.293423333333333	0.12516	0.228793333333333	0.200853333333333	0.20584	0.21101	0.585766666666667	0.54416	0.156823333333333	0.235556666666667	0.39974	0.13921	0.316493333333333	0.305313333333333	0.14777	0.263033333333333	0.439943333333333	0.148953333333333	0.296896666666667	0.486933333333333	0.13638	0.41371	0.361516666666667	0.231536666666667	0.25184	0.335823333333333	0.33694	0.106975	0.224703333333333	0.161312333333333	0.462803333333333	0.307956666666667	0.101282333333333	0.423306666666667	0.2307	0.281016666666667	0.296746666666667
ABCC2	-0.536005	-0.602525	-0.524765	-0.631065	-0.612695	-0.69779	-0.631615	-0.760755	-0.61638	-0.551835	-0.487705	-0.38079	-0.419485	-0.33646	-0.145782	-0.13521	-0.211035	-0.618405	0.18055	0.0783885	-0.33315	-0.683985	-0.69152	-0.711725	-0.80102	-0.73867	-0.566115	-0.608305	-0.664185	-0.60771	-0.73644	-0.83732	-0.653945	-0.72595	-0.729955	-0.614925	-0.434765	-0.560305	-0.62168	-0.57777	-0.653055	-0.57344	-0.65428	-0.679915	-0.683765	-0.619375	-0.67351	-0.70962	-0.678345
ABCC3	0.70439	0.94676	0.92248	0.84158	0.80661	0.64388	0.81772	0.83978	0.89377	0.79114	0.95538	0.81283	0.81696	0.77875	0.7369	0.63498	0.73949	0.85372	0.37565	0.63061	0.60404	1.1038	1.0261	1.0523	1.0318	0.89569	1.0978	1.1693	1.0205	1.1741	1.1085	1.119	1.0929	1.0359	1.0529	1.1217	1.1681	1.1224	1.1144	1.2554	1.1112	1.1785	1.0087	1.0922	1.1582	0.92449	1.0583	0.94178	1.1432
ABCC4	-0.0868953333333333	-0.228643333333333	-0.198918666666667	-0.225783333333333	-0.161388666666667	-0.159074666666667	-0.247927666666667	-0.189914333333333	-0.151906666666667	-0.158656666666667	-0.235442666666667	-0.0846566666666667	-0.208196666666667	-0.15934	-0.29773	-0.296393333333333	-0.107413333333333	-0.291893333333333	-0.422876666666667	-0.32571	-0.27687	-0.191356666666667	-0.118956666666667	-0.077911	-0.116863333333333	0.0188066666666667	-0.1707	-0.3644	-0.0581966666666667	-0.350233333333333	-0.0737126666666667	-0.117352	-0.244623333333333	-0.367606	-0.0730506666666667	-0.33761	-0.292163333333333	-0.189433333333333	-0.24333	-0.36911	-0.36459	-0.258648333333333	-0.350203333333333	-0.209906666666667	-0.186121	-0.277023333333333	-0.471913333333333	-0.0231566666666667	-0.308153333333333
ABCC5	0.079023	0.087825	0.023494	-0.037581	0.0642355	-0.11847	-0.033312	0.0913725	-0.0480055	-0.084116	-0.125906	0.017667	0.05627	-0.047149	-0.0307025	-0.0611815	-0.0239115	-0.076507	-0.241475	-0.1005795	0.0390265	0.120355	-0.0109645	0.036474	0.1382305	0.037887	-0.043547	0.0529785	0.1277825	-0.102265	0.039543	0.075872	-0.04521	0.016792	0.0832215	0.135575	0.0546865	0.034741	0.1425925	0.065566	0.0593985	0.096905	-0.002852	-0.0290435	-0.042875	-0.035441	0.0440665	-0.0074715	-0.111705
ABCC6	0.0405115	0.026735	0.0086155	0.0739665	0.062315	0.020015	-0.0417125	0.0019635	-0.029169	0.095001	0.07067	0.0378565	0.0576465	0.0237615	0.157355	0.131795	0.051142	0.14071	0.1300295	0.043402	-0.0131535	0.0741425	0.017214	0.0039785	0.0851605	0.007871	0.1283045	0.1678	0.0251675	0.17089	0.033096	0.119842	0.1078815	0.1484	0.0922775	0.181855	0.252965	0.08761	0.150626	0.19627	0.0659115	0.145215	0.0762995	0.180375	0.0947195	0.124605	0.1169685	0.1215205	0.109459
ABCC8	0.052662	0.12327	0.038379	0.038172	0.0209	-0.007135	-0.029656	0.061659	0.029908	0.07746	0.079703	0.067625	0.049906	0.061003	0.16971	0.1487	0.046847	0.17921	0.15728	0.17122	-0.04637	0.13311	0.080166	0.060687	0.043481	0.071326	0.11034	0.17319	0.16837	0.17877	0.079436	0.12192	0.15924	0.15421	0.28226	0.22891	0.17736	-0.007369	0.042313	0.14716	0.10437	0.029772	-0.00202	0.017743	0.10445	0.012095	0.043418	0.076679	0.20247
ABCC9	0.072345	0.033682	0.103536	0.191985	0.00321800000000001	0.1116285	0.268265	0.1345365	-0.275411	0.005081	0.0332435	0.05156	-0.0342055	-0.054796	0.058308	0.027236	0.023641	0.0329915	0.29992	0.0852305	0.1366745	0.0656835	0.057635	-0.05811	0.06772	0.1948775	-0.037791	0.0718095	0.17287	-0.001824	0.181265	-0.0495955	0.0044495	-0.0089105	0.0591845	-0.12266	0.09562	0.26727	0.0165735	-0.07328	-0.22457	0.322185	0.1100075	-0.0031485	0.042098	0.153157	0.153585	0.10337	0.059229
ABCD1	-0.099334	0.005787	-0.025778	-0.095325	-0.048691	-0.064114	-0.084055	-0.080728	-0.027859	-0.066594	-0.007957	0.003812	-0.006615	0.015549	0.088763	0.027157	0.019143	0.049523	0.17154	0.085875	0.055586	0.056393	-0.012058	-0.013198	-0.030795	-0.07189	0.00362	0.10823	-0.010225	0.12653	-0.002344	-0.043549	0.023541	0.06116	-0.005803	0.14628	0.20121	0.13402	0.097687	0.11134	0.039623	0.041997	0.038115	0.092078	0.066923	0.021106	0.10444	-0.028285	0.083866
ABCD2	0.11904	-0.073348	-0.003395	0.12232	-0.028713	-0.043749	-0.043203	0.12684	0.061196	0.11338	0.17178	0.14136	0.055726	0.13113	0.06958	0.15864	0.076374	0.1435	0.30374	0.30122	0.25335	0.18025	0.051196	-0.043281	0.2761	0.1654	-0.11177	0.083633	0.13712	0.11964	0.08921	-0.10662	0.25533	0.15694	0.12222	0.008316	0.35631	0.088239	-0.030447	0.12492	0.15487	0.15105	-0.002064	0.0315	-0.1009	0.21154	0.12946	0.37883	-0.02746
ABCD3	0.0882195	0.1002715	0.0798165	0.0464635	0.099544	-0.052265	0.039392	0.1594045	0.192792	0.0404705	0.184915	0.0743365	0.1906805	0.21014	-0.016205	-0.017035	0.030615	0.07284	0.073985	0.05272	-0.050763	0.073135	0.0652375	0.000594999999999998	0.06661	-0.01033	0.09456	-0.00409000000000001	0.071335	-0.00788499999999999	0.02237	0.1658655	-0.052515	-0.01833	0.076375	-0.00887	0.012678	0.0424515	0.0633405	0.020755	0.0687515	0.206435	0.074084	0.106695	-0.014715	-0.0198745	0.0521165	0.0179465	0.1774155
ABCD4	0.17698	0.23353	0.1934	0.244	0.23988	0.096277	0.194	0.24312	0.16792	0.1373	0.064713	0.16875	0.28384	-0.022923	0.021316	0.066141	0.088833	0.13914	0.4147	0.38036	0.24055	0.25093	0.21804	0.18183	0.26424	0.14542	0.15158	0.24762	0.30664	0.24453	0.33007	0.39864	0.28345	0.31644	0.23732	0.27177	0.030962	0.14006	0.17171	0.15701	0.17583	0.10282	0.18913	0.22336	0.084251	0.16425	0.16159	0.18197	0.092094
ABCE1	-0.297395	-0.259765	-0.335225	-0.218625	-0.229765	-0.0542785	-0.20346	-0.210505	-0.20003	-0.19676	-0.208625	-0.1648515	-0.24238	-0.112347	-0.407215	-0.26469	-0.216325	-0.35524	-0.46473	-0.310235	-0.29898	-0.52635	-0.40662	-0.332635	-0.324595	-0.19254	-0.42631	-0.54347	-0.27589	-0.54675	-0.29923	-0.46558	-0.45755	-0.453485	-0.325205	-0.54103	-0.625805	-0.44063	-0.379735	-0.509835	-0.30065	-0.33648	-0.296105	-0.45275	-0.477515	-0.31145	-0.516135	-0.342755	-0.46242
ABCF1	-0.043753	-0.069898	-0.04978	-0.068037	-0.072604	0.016225	-0.048887	-0.12481	-0.098573	-0.018739	-0.050544	-0.017542	-0.091542	-0.078965	-0.071616	-0.10912	-0.031416	-0.02194	-0.11442	-0.079374	-0.096416	-0.071152	0.012754	-0.023378	-0.008962	0.052765	-0.03086	-0.055056	0.034584	-0.026132	0.043321	-0.018074	0.018859	0.022126	0.080552	0.024212	-0.019771	-0.042682	-0.030174	-0.030139	-0.020454	-0.050359	-0.031299	-0.045353	-0.010255	-0.022894	-0.075324	-0.084647	-0.021684
ABCF2	-0.10781	-0.1334625	-0.185636	-0.1822175	-0.123926	-0.083747	-0.191362	-0.104313	-0.1083805	-0.159637	-0.1940775	-0.1554215	-0.218565	-0.147708	-0.193022	-0.169213	-0.1360725	-0.1983765	-0.18734	-0.1849775	-0.1619605	-0.049697	-0.079271	-0.0773835	-0.0849425	-0.0060345	-0.0322045	-0.124396	-0.0151915	-0.169723	-0.0624905	-0.0442385	-0.0766915	-0.1845135	-0.1221145	-0.2497	-0.15194	-0.1358355	-0.135499	-0.1628375	-0.157499	-0.117324	-0.1280415	-0.091494	-0.206266	-0.134384	-0.1230375	-0.1198795	-0.148082
ABCF3	-0.027866	0.017913	-0.002344	0.020261	0.03429	0.052689	-0.068475	-0.020646	0.005528	0.003961	-0.035764	-0.076824	-0.14868	-0.050675	0.000288	-0.002536	0.013987	-0.048922	0.032242	-0.067534	-0.045548	0.022711	0.033353	0.00441	0.010094	0.073002	-0.021014	-0.012322	0.042961	-0.018368	0.045479	0.007808	-0.00331	0.00734	0.083699	0.051465	-0.055628	-0.042551	0.005194	0.000342	0.014397	0.040849	0.029666	0.024324	0.007324	0.011942	-0.011272	-0.003191	0.000328
ABCG1	0.40574	0.25768	0.15548	0.19086	0.19353	-0.034415	-0.097161	0.070152	0.14549	0.024125	-0.026242	0.06183	0.18555	-0.028609	0.14616	0.004518	0.16673	0.13795	0.31372	0.066554	0.042088	0.40202	0.19651	0.22469	0.26584	0.011179	0.39438	-0.07289	0.3613	-0.046543	0.18019	0.46189	0.19765	0.10521	0.29336	0.22285	0.37636	0.44071	0.26872	0.22889	0.31023	0.028124	0.12688	0.40992	0.51367	0.064439	0.48257	0.26388	0.20016
ABCG2	0.85461	0.21505	0.64663	0.38611	0.50358	-0.24395	-0.24293	0.30022	0.41271	-0.039164	0.39578	0.50374	0.43323	-0.02038	0.48045	-0.076902	0.2149	0.10247	1.2759	1.1038	0.52347	0.99753	0.48594	0.26597	0.54937	-0.19217	0.68357	0.1457	0.31684	0.35067	0.60103	0.67111	0.20498	-0.14426	0.30658	0.000711	0.61001	0.5223	0.42122	0.45921	0.21017	0.37764	0.54516	0.7285	0.25542	-0.10211	0.42109	0.40353	1.0748
ABCG4	0.17315	0.052186	0.1408	-0.01614	-0.06078	-0.080394	0.023264	-0.011978	0.001722	0.000646	-0.10986	-0.061683	-0.077559	-0.044433	-0.04302	-0.16447	-0.034988	-0.23716	-0.11872	-0.11486	-0.17699	0.016609	-0.028069	0.004881	-0.14676	-0.13782	-0.095733	-0.074406	-0.036242	-0.026118	0.025258	-0.11819	-0.12883	-0.1189	0.00139	-0.018166	-0.015379	0.20301	0.090733	-0.05885	0.000756	0.041557	0.017481	0.050779	0.20524	-0.10201	-0.089958	0.24065	0.042652
ABCG5	-0.38767	-0.42854	-0.33064	-0.31623	-0.34727	-0.3189	-0.2937	-0.39792	-0.36867	-0.21894	-0.21641	-0.28024	-0.22158	-0.17216	-0.15251	-0.15742	-0.08284	-0.32956	0.92754	0.75674	0.39226	-0.31797	-0.31568	-0.37423	-0.3301	-0.44139	-0.28705	-0.37256	-0.17393	-0.32743	-0.38374	-0.42536	-0.28256	-0.37932	-0.4911	-0.40006	-0.34947	-0.19299	-0.21132	-0.27575	-0.21625	-0.17961	-0.34152	-0.30892	-0.20688	-0.26539	-0.24092	-0.34699	-0.32991
ABCG8	0	0	0	-0.077491	0	0	0	0	0	0	0	0	0	0	0	0	0	0	0	0	0	0	0	0	0	-0.12935	0	0	0	0	0	0	0	0	0	0	-0.42661	0	-0.17062	0	-0.19602	-0.3296	0	-0.30676	0	0	0	0	0
ABHD1	0.026985	0.0124155	0.047154	0.016617	0.005661	0.004345	0.009547	0.0297225	0.0121935	0.0053895	0.0434135	0.0536655	0.04591	0.04858	0.11403	0.094763	0.0602445	0.126817	0.1125585	0.0632135	0.067298	0.1303365	0.0449025	0.036071	0.063291	0.0209095	0.0752845	0.111218	0.0734355	0.1092955	0.034536	0.0982135	0.1447665	0.0734445	0.043764	0.1061135	0.174968	0.118036	0.084907	0.1509925	0.1073665	0.091403	0.105063	0.140101	0.115734	0.0825365	0.101092	0.056663	0.121477
ABHD10	-0.228423333333333	-0.02523	-0.154313333333333	-0.17205	-0.158606666666667	-0.178143333333333	-0.183373333333333	0.01793	0.13974	-0.185203333333333	-0.177919666666667	-0.177336666666667	-0.086146	-0.104576	-0.39544	-0.305223333333333	-0.223606666666667	-0.287136666666667	-0.296553333333333	-0.12213	-0.234413333333333	-0.355206666666667	-0.02174	-0.13326	-0.0899133333333333	-0.0193866666666667	-0.252986666666667	-0.284688333333333	-0.163444	-0.367328666666667	-0.201836666666667	-0.204766333333333	-0.242676666666667	-0.204676	-0.18212	-0.219572333333333	-0.355626666666667	-0.304423333333333	-0.284773333333333	-0.373493333333333	-0.297836666666667	-0.21268	-0.179733333333333	-0.381146666666667	-0.262016666666667	-0.296573333333333	-0.28405	-0.15818	-0.299343333333333
ABHD11	0.241182666666667	0.240572	0.205308333333333	0.223456666666667	0.204458666666667	0.28928	0.246738333333333	0.186327333333333	0.270071666666667	0.223383333333333	0.291506666666667	0.241415	0.192887	0.241526666666667	0.189535666666667	0.160749	0.148327666666667	0.311606666666667	0.158938333333333	0.0177026666666667	0.042103	0.296223333333333	0.259237333333333	0.189642	0.255002	0.257747	0.34435	0.277871333333333	0.253028333333333	0.344922	0.289173333333333	0.226223333333333	0.362114666666667	0.249441333333333	0.283504	0.307272333333333	0.26174	0.185356666666667	0.264866666666667	0.296246666666667	0.235773	0.31553	0.238224333333333	0.32789	0.262166666666667	0.276346666666667	0.294553333333333	0.302143333333333	0.246133
ABHD12	-0.05344	0.09085	-0.03567	-0.04892	-0.05953	-0.126072	-0.08434	-0.015795	-0.1105235	-0.139236	-0.03585	0.0517235	-0.071455	-0.130987	-0.15662	-0.235162	0.049412	-0.1269915	-0.0956535	-0.004455	-0.1632455	-0.090729	-0.027618	-0.068079	-0.1427375	-0.1869855	-0.159913	-0.1403	-0.1083165	-0.228585	-0.0500575	-0.134326	-0.329235	-0.2011475	0.0474185	-0.174617	-0.0834905	-0.05319	-0.1054745	-0.28818	-0.1273235	-0.1054385	-0.0142695	-0.059531	-0.130174	-0.185146	-0.114768	0.0846385	0.120865
ABHD13	0.179366666666667	0.28791	0.153426333333333	0.157853333333333	0.281453333333333	0.23218	0.24832	0.25652	0.265606666666667	0.164	0.1922	0.168116666666667	0.251156666666667	0.1736	0.0277253333333333	0.0414673333333333	0.151083333333333	0.0758006666666667	0.208373333333333	0.116475	0.16742	0.0968563333333333	0.12666	0.096838	0.101777666666667	0.14592	0.0350926666666667	0.0678693333333333	0.144966666666667	-0.0478356666666667	0.114682666666667	0.154493333333333	-0.0641466666666667	0.008363	0.219266666666667	0.042805	0.0271773333333333	0.188930333333333	0.20224	-0.057715	0.33609	0.101859666666667	0.211423333333333	0.226163333333333	0.135233333333333	0.089183	0.056693	0.315253333333333	0.019298
ABHD14A	-0.035312	-0.056996	-0.070465	-0.009193	-0.044953	-2.8e-05	-0.005887	-0.078203	-0.023106	0.002981	-0.019196	0.023159	0.022193	0.006148	0.10685	0.048065	0.020032	0.069477	0.12915	-0.055031	0.04998	-0.005319	-0.095365	-0.045023	-0.079424	-0.019511	0.008644	0.062713	-0.031824	0.037801	-0.045221	-0.04998	0.03557	-0.086283	-0.015525	0.026159	0.13271	0.001861	-0.008841	0.08766	0.058491	0.050177	0.064182	0.092574	0.047651	0.00218	0.055255	0.059158	-0.005756
ABHD14B	-0.0554685	0.056874	0.035742	0.10447	0.0554225	0.0322745	-0.0402795	0.017351	0.0723065	0.0157195	0.018412	0.022418	0.0056645	0.0413335	0.060505	0.015865	0.0377945	0.030059	0.118685	0.0971475	0.0273425	0.0067025	0.123973	0.008356	0.0820475	0.056436	0.044622	0.102908	0.087263	0.004186	0.093637	0.0841655	0.00401	0.0215755	0.042399	0.0551225	-0.0775825	0.065649	0.0797145	0.0611655	0.128556	0.0738665	0.0983065	0.092275	-0.0538435	0.017716	0.0520895	0.103323	0.0871495
ABHD2	-0.0015278	0.014152	-0.0587546	-0.1879642	-0.0434594	-0.0987994	0.0678164	-0.0299346	0.0198576	-0.0852048	-0.0616542	-0.1226808	-0.1200842	-0.0205216	-0.0460248	-0.0634946	-0.0829542	-0.1298792	-0.0423154	0.0434302	-0.0159796	0.0855864	0.0784016	0.2124138	-0.0178854	0.0706732	0.0732496	0.024966	0.0660196	-0.00292	-0.0421784	0.0690172	-0.0509828	-0.035674	0.0285564	-0.0496216	0.2373622	0.3065106	0.2251424	0.1106814	0.1874948	0.2587522	0.0916786	0.0464468	0.2330902	0.0467086	0.0717308	-0.0642302	0.0393256
ABHD3	0.55144	0.41355	0.38425	0.20784	0.42953	-0.10975	-0.046291	0.35828	0.50402	0.22554	0.24228	0.44067	0.58869	0.28872	0.38412	0.17855	0.42607	0.2189	0.19153	0.38836	-0.030891	0.51662	0.29904	0.33007	0.34206	0.092832	0.48637	0.016132	0.39745	-0.036379	0.48208	0.58955	0.18067	0.2696	0.35426	0.03367	0.20381	0.47192	0.40591	0.17842	0.37179	0.30362	0.4735	0.61118	0.45127	0.18923	0.33845	0.39009	0.57771
ABHD4	-0.003687	-0.032573	0.019956	0.00484	-0.01429	-0.083886	-0.038492	-0.013966	0.013183	-0.038652	0.004392	0.059098	0.04224	-0.011683	0.17471	0.11237	0.000684	0.011472	0.13334	0.045542	0.061664	0.1364	0.06243	0.043613	0.000216	-0.000338	0.15987	0.31536	0.074919	0.15462	0.01373	0.13329	0.30534	0.032335	0.023207	0.11374	0.34689	0.14073	0.074064	0.21093	0.078539	0.1273	0.087601	0.19964	0.12774	0.10759	0.085425	0.03843	0.11198
ABHD5	0.0555	-0.057089	0.028911	-0.092768	-0.015566	-0.19071	-0.26033	-0.074528	-0.015076	-0.10568	-0.013878	-0.026357	0.076765	-0.13938	-0.067092	-0.16278	-0.19046	-0.12051	-0.030371	-0.0289	-0.28943	0.076358	0.060253	0.053888	0.079416	-0.12452	0.01069	0.010952	0.1705	-0.005149	0.026738	0.20098	-0.12261	-0.13375	-0.23866	-0.11147	0.079587	0.043249	0.10225	-0.043321	0.12665	0.11067	0.086078	0.17152	0.085359	-0.14385	0.13797	-0.12837	0.17347
ABHD6	0.3609	0.37718	0.30385	0.33918	0.36455	0.24697	0.25661	0.3401	0.28637	0.25882	0.26506	0.28738	0.17962	0.21135	0.24163	0.2	0.15332	0.38469	0.67549	0.75204	0.35962	0.36548	0.22968	0.29734	0.3194	0.19917	0.37937	0.33534	0.36044	0.25268	0.38946	0.36533	0.3435	0.35655	0.31934	0.3867	0.40292	0.32852	0.348	0.29554	0.29818	0.31451	0.40829	0.50806	0.28319	0.29489	0.47788	0.36715	0.43972
ABHD7	-0.099861	-0.042632	-0.039395	-0.042602	-0.06862	-0.046469	-0.023918	-0.14278	-0.07925	-0.016881	0.017995	0.028672	0.035605	0.037664	0.12605	0.075266	0.09588	0.086932	0.15442	0.020985	0.12066	-0.043254	-0.039393	-0.051684	-0.061005	-0.04814	-0.067403	-0.009426	-0.024089	0.048312	-0.10467	-0.013482	-0.010622	-0.086864	-0.066629	0.013587	0.022243	-0.045326	0.003899	0.066658	-0.063925	0.005111	-0.066773	-0.029905	0.094106	-0.050879	-0.065452	-0.038753	-0.01697
ABHD8	-0.22897	-0.24604	-0.23779	-0.29531	-0.24124	-0.23105	-0.19426	-0.20516	-0.21976	-0.2342	-0.21157	-0.16346	-0.22055	-0.13503	-0.094819	-0.085952	-0.12231	-0.21735	-0.42107	-0.3783	-0.24688	-0.025639	-0.16018	-0.095521	-0.12849	-0.12203	-0.11364	-0.085692	-0.18039	-0.060955	-0.25146	-0.14313	-0.12649	-0.1226	-0.13983	-0.18385	-0.004693	-0.081379	-0.093022	-0.052337	-0.1421	-0.11371	-0.082763	-0.068061	-0.027359	-0.12443	-0.21963	-0.15362	-0.088521
ABHD9	0.072676	0.064623	0.10958	0.064754	0.052207	0.047606	0.17039	0.047427	0.040337	0.086063	0.081966	0.10122	0.025231	0.030601	0.24809	0.20294	0.1351	0.13328	0.36723	0.30385	0.30829	0.1897	0.18582	0.18848	0.19455	0.20598	0.20654	0.227	0.19836	0.27813	0.22729	0.24384	0.2481	0.18698	0.22615	0.2196	0.20879	0.18821	0.18494	0.29333	0.16695	0.12225	0.14627	0.1263	0.23668	0.20054	0.17464	0.080397	0.14231
ABI1	0.212895	0.232275	0.1566415	0.1167175	0.2195615	0.0707945	0.103491	0.173195	0.183155	0.064069	0.1082695	0.131624	0.1960625	0.0849905	0.0081945	0.010775	0.052575	0.09873	0.098515	0.10462	0.052515	0.2007235	0.1652755	0.180424	0.236399	0.169259	0.254589	0.1963715	0.2628555	0.09977	0.2352645	0.262349	0.1452525	0.228034	0.1822185	0.155002	0.03282	0.197036	0.1340865	0.079458	0.163907	0.1193955	0.182303	0.153872	0.167043	0.137258	0.2038805	0.1061235	0.27773
ABI2	-0.34578	-0.354575	-0.36103	-0.35415	-0.286	-0.22193	-0.25936	-0.351835	-0.35373	-0.30259	-0.29539	-0.242915	-0.402295	-0.328415	-0.22497	-0.335835	-0.25724	-0.46238	-0.40794	-0.310765	-0.224145	-0.448535	-0.23923	-0.30978	-0.39939	-0.296335	-0.32927	-0.43791	-0.35365	-0.39772	-0.349795	-0.457615	-0.44915	-0.40773	-0.35636	-0.446705	-0.4213	-0.32906	-0.3714	-0.43597	-0.29572	-0.342315	-0.346765	-0.40763	-0.309305	-0.35554	-0.378365	-0.31091	-0.39584
ABI3	0.1597	0.10063	0.071573	0.12345	0.12444	0.13717	0.12979	0.087873	0.041372	0.080619	0.11561	0.051544	0.016207	0.084284	0.069653	0.060677	0.054292	0.13303	0.19527	0.13048	0.14538	0.27847	0.08587	0.18737	0.15661	0.11147	0.19308	0.42265	0.10321	0.29675	0.061307	0.1002	0.36189	0.19096	0.012454	0.27288	0.31881	0.21296	0.15255	0.22454	0.13036	0.099974	0.11827	0.15027	0.23515	0.26559	0.24434	0.17946	0.10765
ABI3BP	0.2641225	0.2000545	0.242152	0.379821	0.40749	0.508568	0.4604915	0.4430955	0.1555275	0.30925	0.21219	0.15484	0.24952	0.20709	0.179995	0.198675	0.162195	0.1234585	0.1402115	0.16343	0.652215	0.15113	0.214555	0.3709805	0.515935	0.582635	0.21421	0.0971095	0.2128645	0.20374	0.39754	0.16748	0.1417215	0.189825	0.37301	0.081243	0.163655	0.14647	0.16861	0.0959225	0.23761	0.18033	0.176045	0.109299	0.0836135	0.212505	0.107388	0.463085	0.1451855
ABL1	-0.064005	-0.0746108	-0.0644576	-0.0884322	-0.0526874	-0.0575636	-0.0615562	-0.1277248	-0.0729644	-0.0956084	-0.0239374	-0.0649772	-0.0664108	-0.0621126	0.0172664	-0.0276828	-0.0355554	-0.0625636	-0.0274912	-0.1631544	-0.1155214	-0.0375408	-0.101789	-0.105084	-0.0746872	-0.0460084	-0.0398848	-0.003502	-0.0489618	-0.0160988	-0.0359004	-0.006867	-0.0388496	-0.0615198	-0.0637776	-0.0047396	-0.000121400000000002	-0.1606966	-0.1520806	-0.0421286	-0.0782312	-0.0454964	-0.0078248	-0.0509408	-0.0786296	-0.0585828	-0.0672844	-0.1110918	-0.064568
ABL2	-0.1384735	-0.131476	-0.179765	-0.1713625	-0.1376265	-0.12264	-0.20601	-0.1467545	-0.18134	-0.16379	-0.1125345	-0.083182	-0.064204	-0.0913435	0.0177975	-0.051921	-0.0780575	-0.272355	-0.0876835	-0.0553495	-0.038502	-0.1661635	-0.243985	-0.2360615	-0.270655	-0.1553155	-0.139059	-0.1465265	-0.228885	-0.1498375	-0.119352	-0.231245	-0.160785	-0.2111195	-0.192935	-0.1437135	-0.21249	-0.289718	-0.2178235	-0.188245	-0.1387485	-0.176597	-0.250025	-0.205225	-0.27359	-0.296465	-0.0304825	-0.2265015	-0.251015
ABLIM1	0.32655	0.41783	0.31431	0.4418	0.37126	0.33623	0.46085	0.37933	0.44181	0.37174	0.38989	0.36352	0.38698	0.34822	0.33009	0.22768	0.24592	0.32435	0.38268	0.45573	0.41401	0.29811	0.33986	0.4348	0.44443	0.3236	0.39345	0.29108	0.31185	0.40003	0.33497	0.31867	0.35808	0.28485	0.42638	0.3796	0.25936	0.33508	0.37204	0.47314	0.33266	0.34921	0.34446	0.2964	0.42076	0.25823	0.34177	0.31547	0.24862
ABLIM2	0.49362	0.5108	0.56678	0.34767	0.27318	0.19536	0.15413	0.54431	0.40041	0.30879	0.25276	0.22547	0.39549	0.15396	0.25337	0.12917	0.1353	0.25204	1.1017	0.56718	0.33565	0.82331	0.53434	0.44697	0.2856	0.18509	0.40401	0.53919	0.36994	0.42602	0.42586	0.72927	0.44035	0.26142	0.53056	0.45657	0.392	0.2618	0.31931	0.52264	0.36729	0.28072	0.3372	0.67854	0.21515	0.18457	0.33199	0.62975	0.52366
ABLIM3	-0.294785	-0.371945	-0.375255	-0.461425	-0.27473	-0.20398	-0.281495	-0.30717	-0.417345	-0.281915	-0.329095	-0.443405	-0.355365	-0.32541	-0.204124	-0.21921	-0.278835	-0.31461	-0.4308	-0.435555	-0.116508	-0.2637	-0.298695	-0.31777	-0.46382	-0.275785	-0.38362	-0.30003	-0.41798	-0.26617	-0.31324	-0.411375	-0.20161	-0.402035	-0.241245	-0.263865	-0.19937	-0.328085	-0.400665	-0.33577	-0.440975	-0.2246085	-0.48585	-0.332468	-0.2184755	-0.34452	-0.40862	-0.358605	-0.44947
ABO	-0.017358	0.0433	-0.015104	-0.024787	-0.039536	-0.010797	-0.044966	0.031435	-0.034187	0.033309	0.048959	-0.003256	0.038109	0.023628	-0.053657	-0.051505	0.010683	0.042204	0.067135	0.043698	0.002977	0.01053	0.037887	-0.000988	0.040379	0.018809	0.013044	-0.013486	0.0661	-0.072656	0.019041	0.041953	-0.041902	-0.019024	0.01254	-0.1086	0.005038	0.01481	0.035777	-0.036814	0.07552	0.031822	0.085981	-0.007275	0.024773	-0.013974	0.086971	-0.048125	-0.006226
ABP1	0.71161	0.63757	0.58339	0.51407	0.69633	0.36307	0.43583	0.62896	0.5762	0.52091	0.44426	0.42989	0.34348	0.27229	0.43858	0.38616	0.25292	0.50688	0.86013	0.6659	0.36523	0.76269	0.68472	0.60838	0.64358	0.60945	0.67151	0.70873	0.73051	0.56015	0.65029	0.80989	0.62744	0.56861	0.64513	0.67058	0.65975	0.56681	0.64447	0.57295	0.60005	0.45476	0.64907	0.70877	0.52008	0.41446	0.55812	0.65165	0.64038
ABR	0.55481	0.53957	0.70935	0.59307	0.53416	0.52145	0.56232	0.51596	0.55678	0.39508	0.41396	0.42105	0.36308	0.22785	0.47173	0.34731	0.35355	0.46433	0.42499	0.31779	0.28763	0.81123	0.70987	0.62471	0.78194	0.72327	0.82262	0.90239	0.82319	0.98333	0.86836	0.92521	1.0137	0.89728	0.73392	1.0939	0.6271	0.63076	0.72287	0.91917	0.76258	0.67062	0.70922	0.69222	0.6453	0.65738	0.69379	0.57184	0.71892
ABRA	-0.085601	-0.049694	0.11461	0.017946	-0.052418	0.09048	0.065861	-0.19364	-0.21597	0.11268	-0.052124	-0.004378	-0.058199	-0.054471	-0.18463	-0.098918	-0.004842	-0.074632	0.16552	-0.15058	-0.15778	0.038092	-0.22733	-0.10327	-0.13858	-0.20704	-0.16911	-0.067602	-0.050319	-0.27244	-0.10615	0.11075	0.009369	-0.17989	0.03595	-0.049559	-0.11935	0.061678	0.47744	-0.16592	0.27132	0.13169	0.36759	0.044299	0.093867	0.055378	0.24162	-0.065524	0.024731
ABT1	-0.10396	0.079446	-0.13573	-0.057865	-0.030789	0.21948	0.039531	0.14455	0.071406	-0.055085	-0.11899	0.050549	0.030867	-0.003076	-0.088611	-0.033782	-0.023834	-0.033569	-0.17102	0.015504	-0.14316	-0.18956	-0.11702	0.039477	-0.18938	0.013187	-0.046502	-0.039254	-0.063893	-0.17303	-0.009951	-0.065235	-0.12993	-0.071673	-0.052329	-0.068262	-0.1408	0.007771	-0.070515	-0.050736	-0.094705	-0.018246	0.010521	0.050763	-0.015182	-0.015979	-0.027702	0.057565	-0.086985
ABTB1	-0.03946	-0.05586	-0.0330545	-0.0262275	-0.020154	-0.0641025	-0.0092325	-0.019239	-0.04346	-0.0168435	-0.0447355	-0.0738395	-0.05788	-0.05238	0.016756	-0.0171335	-0.049852	0.0102855	0.0245605	-0.030489	-0.0439745	0.042975	0.019348	-0.009943	0.0610935	0.006861	0.03338	0.0351045	0.007519	0.0783525	0.032788	0.063336	0.085969	0.02967	0.056069	-0.007764	0.0368975	0.032736	-0.0295625	0.070921	0.039502	0.0518465	0.010395	0.0383665	0.0358045	0.0426005	0.044378	0.051144	0.076121
ABTB2	0.1481	0.081055	-0.014641	0.095944	0.15593	-0.020504	-0.047686	0.078428	0.016235	-0.03182	-0.0975	0.11084	-0.013721	-0.051095	0.096215	0.062184	0.028199	-0.033085	0.081283	0.10553	-0.098255	0.06794	-0.05758	0.083909	0.0403	0.043251	0.11962	-0.03192	0.14808	-0.082136	0.078515	-0.001044	-0.059163	0.18291	0.11106	0.035029	0.12683	0.10982	-0.012015	0.013223	-0.079923	-0.032658	0.049321	0.030163	0.15276	0.097571	0.20977	0.12033	0.18462
ACAA1	0.602795	0.565565	0.463235	0.386095	0.47006	0.1786185	0.2217575	0.47345	0.459735	0.28441	0.429225	0.40443	0.304854	0.2330365	0.39975	0.1696725	0.3234	0.3995	0.555645	0.455725	0.2061895	0.7693	0.452335	0.46284	0.595015	0.290755	0.64588	0.554425	0.537815	0.505485	0.595385	0.68958	0.520415	0.42418	0.488875	0.450575	0.452305	0.36535	0.457495	0.46516	0.419595	0.463055	0.4833	0.65416	0.345215	0.29171	0.522875	0.436	0.743155
ACAA2	0.71609	0.50021	0.73144	0.56153	0.59077	0.18427	0.3495	0.57568	0.36602	0.42311	0.68749	0.75102	0.70565	0.41823	0.643	0.57319	0.54828	0.705	0.43218	0.73871	0.35889	0.74692	0.64473	0.58579	0.69473	0.18754	0.64602	0.50659	0.61592	0.50722	0.75807	0.80763	0.48063	0.58537	0.40774	0.60145	0.62118	0.72351	0.7438	0.46599	0.59473	0.62422	0.80521	0.83416	0.45322	0.6271	0.72861	0.50303	0.96497
ACACA	-0.2145145	-0.1916225	-0.141129	-0.149484	-0.184024	-0.156995	-0.1118315	-0.1031475	-0.126328	-0.1489515	-0.1290045	-0.208236	-0.1996565	-0.137706	-0.1682535	-0.0535765	-0.127923	-0.203785	-0.193668	-0.241985	-0.1246175	-0.172616	0.000483500000000005	-0.1369085	-0.2023215	-0.1192645	-0.127045	-0.099684	-0.135336	-0.18275	-0.132437	-0.29629	-0.18381	-0.15044	-0.146076	-0.080863	-0.03717	-0.1489675	-0.2192745	-0.25485	-0.36283	-0.139792	-0.131492	-0.22718	-0.2064305	0.019833	-0.1748415	-0.1520955	-0.1642335
ACACB	0.12104	-0.027892	0.11116	0.013079	-0.02701	0.019312	0.099948	-0.10634	0.025118	0.12677	0.068087	0.086194	0.10533	0.11789	0.19701	0.11801	0.059467	0.1783	0.16644	0.058236	0.077675	0.20815	0.087162	-0.031056	0.1106	0.010383	0.092954	0.16618	0.11625	0.16939	0.14861	0.22278	0.37634	0.26219	0.14473	0.21273	0.021084	0.12102	0.21802	0.065981	0.14496	0.067939	0.1301	0.12906	0.1242	0.14829	0.091767	0.045827	0.11475
ACAD10	-0.007594	0.00877	0.030188	-0.014177	-0.0220333333333333	-0.0147136666666667	0.04368	0.015426	-0.00737033333333333	0.014521	0.0276333333333333	0.0402213333333333	-0.00893733333333333	0.000868333333333333	0.11129	0.0450106666666667	0.026557	0.0798996666666667	0.113581333333333	-0.0736376666666667	-0.004673	0.052028	0.055037	-0.00495733333333333	0.0331586666666667	0.0146606666666667	0.033628	0.205385666666667	0.0224606666666667	0.110645666666667	0.037243	0.119756666666667	0.156361333333333	0.0436876666666667	0.00624533333333333	0.0949366666666667	0.10801	0.0585843333333333	0.0398863333333333	0.110793	-0.0113756666666667	0.0317023333333333	0.024615	0.0653793333333333	0.011197	0.0323766666666667	0.0486433333333333	0.009406	0.0066
ACAD11	-0.29917	-0.26443	-0.26574	-0.12624	-0.27228	-0.22166	-0.046249	-0.06623	-0.23097	-0.18366	-0.16345	-0.15645	-0.24325	-0.12798	-0.21798	-0.086667	-0.13776	-0.059173	0.41594	0.6017	0.33949	-0.31659	-0.21231	-0.063308	-0.10132	-0.15452	-0.15419	-0.22655	-0.20582	-0.26961	-0.14467	-0.079054	-0.001534	-0.17246	-0.079286	-0.039719	-0.19307	-0.06971	0.16493	-0.038072	-0.077341	-0.024537	-0.22647	-0.074795	0.072316	-0.071328	-0.20542	-0.16996	-0.053068
ACAD8	0.120451	0.123919	0.0861045	0.070473	0.099231	0.0792385	0.0082225	0.101458	0.13192	-0.022346	-0.0164675	0.0541615	0.0475565	0.0429545	0.027585	0.022989	0.043199	0.031066	-0.036221	0.0031205	-0.0711335	0.1246015	0.1369815	0.081949	0.18915	0.0985105	0.198655	0.16162	0.19048	0.06844	0.1404845	0.23471	0.2181515	0.14682	0.18013	0.145768	-0.022535	0.0522325	0.194285	0.052278	0.0793015	0.081174	0.096038	0.17552	0.0242545	0.0354265	0.120291	0.0500085	0.148195
ACAD9	-0.050817	-0.0456575	-0.032807	-0.018372	-0.023285	0.044624	-0.028258	-0.0200535	0.015976	0.004426	-0.025967	0.051294	-0.04559	-0.002732	-0.128604	-0.0726735	-0.0712635	0.0018935	-0.16921	-0.0965255	-0.092931	-0.0894335	-0.0555475	-0.0820015	-0.019988	-0.0506	-0.0880205	-0.1029445	-0.0575715	-0.040826	0.086061	-0.1182	0.014907	-0.0381995	-0.005591	0.0179185	-0.2032095	-0.1329495	-0.092404	-0.0745435	-0.0918775	-0.0704185	0.0154485	-0.0888495	-0.0854145	-0.0118295	-0.051453	-0.0781385	-0.083565
ACADL	0	-0.072426	0.019625	0.040814	0	-0.042633	-0.19029	-0.37144	-0.09623	0	0	0.068192	0.072385	-0.023813	-0.21483	-0.068959	0.021239	0	0	-0.19953	-0.019088	-0.061986	-0.37341	-0.1073	0	-0.35622	-0.10151	0	-0.21076	-0.010208	-0.15035	0	0	0	0	0	-0.054457	-0.36155	-0.48643	-0.2983	-0.51132	-0.000878	-0.44761	-0.21912	-0.36609	-0.1847	0	-0.092779	-0.2088
ACADM	0.10668	0.039968	0.081471	0.003514	0.034913	-0.093435	-0.36908	0.000409	0.17666	0.061436	-0.029829	0.11371	0.19578	-0.069458	-0.15753	-0.20693	0.05662	-0.073908	0.3132	0.40771	-0.031761	0.013465	0.070804	-0.11767	-0.001134	-0.097801	0.086155	-0.15322	-0.02056	-0.40043	0.15981	0.24285	-0.42572	-0.2274	0.062415	-0.2307	-0.28695	-0.12171	0.076718	-0.11314	-0.030597	-0.1996	0.13819	0.18495	-0.47043	-0.15147	-0.12124	0.12407	0.099432
ACADS	0.70784	0.62124	0.7072	0.71377	0.73465	0.4465	0.48732	0.69079	0.64744	0.61306	0.48557	0.48423	0.40093	0.2881	0.48408	0.46608	0	0.61188	0.33714	0.53228	0.14413	0.83612	0.77711	0.65929	0.93705	0.48257	0.84319	0.81106	0.83774	0.57653	0.83681	0.96236	0.8386	0.79601	0.7498	0.73208	0.68341	0.68316	0.68985	0.82099	0.76475	0.52927	0.80134	1.0288	0.65361	0.72831	0.87219	0.59963	0.81004
ACADSB	-0.0308423333333333	0.0167556666666667	0.031918	0.026952	-0.016621	-0.0662183333333333	-0.020308	0.139296666666667	0.0707373333333333	-0.045788	0.0459213333333333	0.00834833333333333	0.0309303333333333	-0.00160666666666667	-0.036994	-0.00418766666666667	0.0291873333333333	0.0963146666666667	-0.127351	-0.0125336666666667	-0.05044	-0.0865936666666667	0.0988583333333333	-0.0698386666666667	0.0147963333333333	-0.0844486666666667	-0.163586333333333	-0.0896456666666667	-0.106612666666667	-0.177304666666667	0.0152026666666667	-0.015322	0.0135346666666667	-0.089705	0.0147643333333333	-0.00680033333333333	-0.269193333333333	-0.123762666666667	-0.0865463333333333	-0.145265666666667	-0.0771646666666667	-0.0611106666666667	0.00462166666666667	-0.0567383333333333	-0.063467	-0.015983	-0.022733	0.00276766666666667	-0.122956666666667
ACADVL	0.34082	0.4092	0.46482	0.43243	0.36895	0.27352	0.48737	0.39893	0.33946	0.30174	0.46255	0.48762	0.38847	0.22708	0.44447	0.30342	0.30944	0.35506	0.43452	0.4678	0.32644	0.55524	0.46417	0.54442	0.53805	0.45563	0.58259	0.60702	0.54076	0.74464	0.65854	0.64069	0.73973	0.58578	0.55146	0.60666	0.56415	0.55344	0.55949	0.56017	0.46797	0.53618	0.4931	0.57928	0.63308	0.44948	0.49312	0.39032	0.62156
ACAT1	0.046302	-0.0327325	-0.085516	-0.0805135	-0.039552	-0.272995	-0.325015	0.029322	0.0033375	0.0672765	-0.1071905	0.0757435	0.0712295	-0.162655	-0.0717515	-0.287135	-0.0857565	-0.239545	-0.489845	-0.26873	-0.483185	-0.057627	-0.081751	-0.1169735	-0.0110385	-0.259355	0.0085	-0.0563305	-0.072667	-0.358295	-0.0914395	0.0670235	-0.214075	-0.33619	-0.050803	-0.296635	-0.375525	-0.255725	-0.0235645	-0.2214	-0.1658945	-0.34293	-0.0352445	0.22933	-0.517035	-0.27342	-0.307405	-0.0096385	-0.0784185
ACAT2	-0.31083	-0.223975	-0.0410615	-0.141545	-0.163735	-0.29121	-0.48639	-0.265285	-0.045149	-0.195655	-0.27747	-0.20442	-0.20851	-0.1571	-0.294005	-0.183285	-0.38047	-0.058717	-0.77204	-0.403665	-0.655645	-0.294255	-0.08017	-0.3497	-0.15977	-0.31707	-0.178755	-0.1333455	-0.179935	-0.33241	-0.207045	-0.24738	-0.1678	-0.0414555	-0.39797	-0.133885	-0.1737675	-0.349985	-0.140055	-0.286695	-0.31229	-0.16616	-0.12487	-0.11861	-0.383525	-0.0249015	-0.0639915	-0.37454	0.160025
ACBD3	-0.0752705	0.059579	-0.0901115	-0.061126	-0.029812	-0.022699	0.015602	0.0241625	0.054904	-0.0011035	0.070862	-0.0304275	0.02765	0.0869625	-0.142125	0.0075195	0.019723	0.044116	-0.316995	-0.1436805	-0.201455	-0.221445	-0.0427855	-0.0409805	-0.18479	-0.018704	-0.16778	-0.16897	0.0070145	-0.211085	-0.1179415	-0.0993015	-0.1283	-0.029652	0.0194265	-0.1036425	-0.1188505	-0.0500665	-0.0867765	-0.253275	-0.0422435	-0.0067165	-0.076828	-0.1106485	-0.115535	0.003055	-0.080114	-0.0639365	0.0364935
ACBD4	0.025016	0.0715815	0.0010985	-0.0163355	-0.043766	-0.021038	0.0191375	-0.0334105	0.004133	0.0481355	0.0266925	0.0325975	-0.086473	0.0186355	0.113687	0.086002	0.016326	0.15768	0.055777	-0.1144485	-0.0469895	0.078725	-0.049245	-0.011013	-0.0848865	-0.1053975	-0.0038685	0.19106	-0.08944	0.1296995	-0.0925005	-0.0951715	-0.0165945	-0.0381825	-0.1366075	0.071613	0.337115	0.205255	0.209215	0.36863	0.137385	0.1511	0.088882	0.161185	0.1430915	0.1929435	0.1792	0.0984875	0.15004
ACBD5	0.292495	0.20414	0.22311	0.315785	0.249345	0.098611	0.1535	0.27657	0.34021	0.246235	0.271045	0.1218795	0.3161	0.12486	0.100781	0.111642	0.10816	0.159205	0.43567	0.453555	0.237835	0.209275	0.2265	0.21105	0.22081	0.091891	0.244415	0.1438625	0.182145	0.125617	0.18189	0.301145	0.112461	0.122811	0.186435	0.129053	-0.10953	0.086103	0.1815285	0.0439	0.1091345	0.212475	0.136868	0.220075	0.045695	0.1294155	0.1056225	0.145615	0.162079
ACBD6	-0.49432	-0.52112	-0.60167	-0.38824	-0.43384	-0.36363	-0.36706	-0.39281	-0.41263	-0.42824	-0.53758	-0.47059	-0.4666	-0.46787	-0.67557	-0.60672	-0.5421	-0.55729	-0.76866	-0.59006	-0.50551	-0.62875	-0.47548	-0.473	-0.47701	-0.41352	-0.57383	-0.7315	-0.46845	-0.64107	-0.43392	-0.59995	-0.56075	-0.63906	-0.45377	-0.72352	-0.96821	-0.64282	-0.59236	-0.71124	-0.53915	-0.58621	-0.47658	-0.65638	-0.58322	-0.56129	-0.58308	-0.41953	-0.67277
ACCN1	0.010063	0.00716	0.005539	0.035356	0.015028	0.004404	0.008926	-0.001193	0.028576	-0.006354	0.002847	0.007223	-0.003399	-0.005061	0.032287	0.012148	-0.037261	0.060349	0.13378	0.059104	0.046306	0.046908	0.013627	0.013839	0.019248	0.059103	0.032533	0.082338	0.061283	0.013521	0.01578	0.013801	0.053223	0.057492	0.01925	0.053284	0.096754	0.045005	0.041647	0.091781	0.041702	0.052852	0.03173	0.037369	0.079435	0.060447	0.066851	0.035603	0.10079
ACCN2	-0.33531	-0.44945	-0.44533	-0.38969	-0.42567	-0.2622	-0.1552	-0.3291	-0.51351	-0.38239	-0.50312	-0.29664	-0.32527	-0.35058	-0.2609	-0.30996	-0.21791	-0.37463	-0.40699	-0.41063	-0.39501	-0.51273	-0.45931	-0.45114	-0.54456	-0.32268	-0.51105	-0.57479	-0.50797	-0.3628	-0.38517	-0.58457	-0.41579	-0.38443	-0.30368	-0.48608	-0.54248	-0.55326	-0.67887	-0.53256	-0.56785	-0.5489	-0.71331	-0.6724	-0.34919	-0.5675	-0.55935	-0.33939	-0.4251
ACCN3	-0.19699	-0.12841	-0.12453	-0.22485	-0.13009	-0.091412	-0.26723	-0.29318	-0.25065	-0.052283	-0.089083	0.16031	-0.17929	-0.067547	0.097303	0.015813	-0.031695	-0.043742	-0.18748	-0.24112	-0.24182	-0.15373	-0.18233	-0.16813	-0.054853	-0.046674	-0.10884	0.052077	-0.066493	-0.022457	-0.086336	-0.12326	0.14656	-0.093175	-0.23705	0.03102	0.079924	0.054662	-0.007043	0.10848	-0.063895	0.00167	-0.19202	-0.059726	0.005985	-0.014764	-0.042859	-0.042941	0.022117
ACCN4	-0.076058	0.043892	-0.11242	-0.070977	-0.10437	-0.14758	-0.21982	-0.13186	-0.21359	-0.046168	0.005368	-0.082901	-0.11363	-0.033647	-0.052939	-0.043196	-0.033551	-0.075369	-0.10598	-0.076675	-0.049845	-0.12786	-0.11638	-0.22082	-0.2135	-0.20365	-0.13607	-0.12418	-0.076758	-0.25194	-0.1407	-0.22865	-0.22607	-0.17224	-0.28489	-0.15279	-0.11653	-0.049242	-0.10603	-0.10835	-0.11118	-0.081919	-0.020055	-0.14853	-0.12669	-0.061209	-0.074692	-0.073104	-0.090093
ACCN5	0.18508	-0.004764	0.074344	0.10976	0.04192	0.049434	0.00732	0.094033	0.073759	0.090957	0.055142	0.061773	0.014367	0.06745	0.030218	0.038684	0.049536	0.034225	0.069977	0.1177	0.040711	-0.087584	0.14505	0.049796	0.090474	0.03867	0.14176	0.016165	0.084195	0.16199	0.14537	0.096707	0.037548	0.17734	0.15627	0.11623	0.039413	0.072749	0.17423	0.15138	0.12594	0.067309	0.32456	0.14342	0.071607	0.22402	0.074906	0.015807	0.10054
ACD	-0.29865	-0.27315	-0.23993	-0.21449	-0.2483	-0.16581	-0.22731	-0.27703	-0.2657	-0.12659	-0.1599	-0.13606	-0.10331	-0.14018	-0.057266	-0.22756	-0.10985	-0.10732	-0.10088	-0.19041	-0.11651	-0.23398	-0.27844	-0.22817	-0.2521	-0.16741	-0.22259	-0.23393	-0.23473	-0.21113	-0.2057	-0.2589	-0.23768	-0.25095	-0.30146	-0.18832	-0.2345	-0.21807	-0.22781	-0.19634	-0.17809	-0.17825	-0.15288	-0.26468	-0.14213	-0.094063	-0.21621	-0.18298	-0.24587
ACE	-0.1008035	-0.08464	-0.0535885	0.011567	0.015699	-0.0965145	-0.039926	-0.098412	-0.086112	0.055145	-0.082089	-0.0404395	-0.0253275	-0.025301	0.112851	0.106907	-0.024491	-0.022051	0.2994925	0.098147	-0.0814295	0.0444565	-0.03755	-0.057604	0.0039	-0.0942665	0.010152	0.0645085	-0.0567445	-0.080477	-0.038533	-0.088421	0.117151	-0.047697	0.120646	-0.0307045	0.004497	-0.1330375	-0.040185	0.03395	-0.0309435	0.06259	-0.1511105	-0.012371	-0.0277995	-0.0912665	-0.171957	0.020379	-0.010937
ACE2	0.91866	0.61828	0.86927	0.94457	0.97813	0.44767	0.87079	0.55214	0.65138	0.55959	0.93544	0.45527	0.84933	0.56278	0.57731	0.83804	0.28316	1.1346	2	1.9913	1.7115	1.0235	0.80761	0.82689	1.0429	0.49046	1.0838	1.0194	0.80371	0.97447	0.93872	1.4115	0.83859	1.3484	0.50371	1.0408	1.005	0.84958	1.0473	0.89294	0.95165	0.83718	0.81402	1.2203	0.87389	1.1547	1.2362	0.72793	1.0848
ACF	0.51377	0.51745	0.5559	0.46321	0.44621	0.091748	0.18715	0.46915	0.42719	0.26002	0.41501	0.20769	0.29555	0.22862	0.31455	0.16023	0.11554	0.44344	0.76554	0.6505	0.3345	0.75138	0.59405	0.54427	0.54982	0.30913	0.49494	0.66314	0.5026	0.56789	0.43005	0.77665	0.46928	0.43824	0.43795	0.63665	0.5742	0.5855	0.58685	0.64296	0.5246	0.44267	0.46616	0.71734	0.3233	0.30339	0.61726	0.31939	0.71271
ACHE	0.0638	0.10164	0.047987	0.005657	0.023782	0.019706	0.098546	0.032825	0.069585	0.061305	0.053344	0.042705	0.032605	0.025049	0.15708	0.14767	0.02374	0.13527	0.14214	0.036961	-0.009028	0.14563	0.089023	0.12701	0.043962	0.029189	0.19251	0.16106	0.10722	0.13545	0.041033	0.12051	0.11755	0.062322	0.074296	0.082153	0.29665	0.11763	0.13764	0.21157	0.10923	0.12497	0.16836	0.20025	0.19017	0.093277	0.18061	0.1383	0.16737
ACIN1	0.1416	0.10479	0.12087	0.044064	0.1	0.11549	0.15987	0.006685	0.041612	0.069253	0.11009	0.025646	-0.068152	-0.011432	0.20794	0.20066	-0.049981	0.13052	0.36032	0.16294	0.26202	0.39339	0.12242	0.21795	0.13523	0.13533	0.17892	0.47909	0.070784	0.34038	0.072862	0.09527	0.21022	0.25137	0.011355	0.41034	0.53354	0.21327	0.25609	0.49211	0.16224	0.21458	0.21055	0.28848	0.28496	0.33154	0.28983	0.10043	0.12708
ACLY	-0.25782	-0.24873	-0.31744	-0.29723	-0.32353	-0.23832	-0.28229	-0.20806	-0.17845	-0.20519	-0.22201	-0.21094	-0.22533	-0.17644	-0.10613	-0.10876	-0.19905	-0.20354	-0.15533	-0.17984	-0.33051	-0.27132	-0.26802	-0.23757	-0.28391	-0.27296	-0.18373	-0.10157	-0.21562	-0.25445	-0.31821	-0.33407	-0.1731	-0.2076	-0.25368	-0.17863	-0.23828	-0.30289	-0.37782	-0.26544	-0.32157	-0.2858	-0.28188	-0.27786	-0.30189	-0.21365	-0.26717	-0.31996	-0.18037
ACMSD	-0.19613	-0.001196	-0.11401	-0.1812	-0.18919	-0.28981	-0.26371	-0.016232	-0.093681	0.001902	0.073495	-0.11412	-0.19203	-0.009863	0.15799	-0.004749	-0.10582	-0.13048	-0.2582	0.04357	0.050175	0.26527	-0.16429	-0.13098	-0.1061	-0.28045	-0.18594	-0.097739	-0.31982	0.091511	-0.035784	-0.067147	-0.11224	-0.20851	-0.15221	0.24408	0.087322	-0.17709	-0.26003	0.032661	-0.37816	0.013227	-0.016856	-0.14225	0.13363	-0.028783	-0.14029	-0.26334	-0.091187
ACN9	-0.28799	-0.23799	-0.17576	-0.15009	-0.15122	-0.21825	-0.24884	-0.13522	-0.079455	-0.10906	-0.14137	-0.1537	-0.004371	-0.068668	-0.26855	-0.21205	-0.13403	-0.18868	-0.31511	-0.21866	-0.23765	-0.35532	-0.14551	-0.29303	-0.27438	-0.15982	-0.39786	-0.32798	-0.15972	-0.33765	-0.2074	-0.22147	-0.33675	-0.32278	-0.2745	-0.36035	-0.45162	-0.31017	-0.19107	-0.42181	-0.17047	-0.1972	-0.1791	-0.30384	-0.32989	-0.13228	-0.31012	-0.19787	-0.34759
ACO1	-0.14348	-0.0535495	-0.1297905	-0.17538	-0.16707	-0.0327235	-0.068796	-0.1008475	-0.063602	-0.025087	-0.14427	-0.145925	-0.17102	-0.111221	-0.0383925	0.0455155	-0.13053	0.019933	0.0202745	0.107499	-0.011455	-0.1439515	-0.15521	-0.158124	-0.1614515	-0.08296	-0.0725845	0.0893135	-0.086179	-0.0592595	-0.177635	-0.09279	-0.023215	0.0382	-0.149875	0.060214	0.0329435	-0.0089895	-0.065484	-0.038883	0.0071425	-0.029726	-0.0346335	-0.0779695	-0.074113	0.120443	0.0291805	-0.12428	-0.0736605
ACO2	0.39444	0.394185	0.407245	0.36081	0.404495	0.276345	0.18008	0.362805	0.39889	0.321765	0.315285	0.241165	0.23554	0.24	0.277965	0.182535	0.17326	0.287165	0.55679	0.377425	0.15477	0.512065	0.50901	0.412315	0.489825	0.392255	0.481375	0.513825	0.46318	0.31804	0.41944	0.545965	0.453085	0.464795	0.418935	0.52097	0.382375	0.336385	0.46434	0.390745	0.40816	0.43236	0.41334	0.577265	0.389425	0.38839	0.48269	0.40615	0.475305
ACOT11	0.5795355	0.642635	0.61973	0.5839575	0.573575	0.47034	0.5616085	0.580666	0.61203	0.4708615	0.62055	0.469243	0.5008925	0.504197	0.45529	0.352175	0.344226	0.5677315	0.676135	0.628465	0.4167435	0.771065	0.68189	0.680035	0.67811	0.606475	0.66822	0.656555	0.67302	0.69381	0.58164	0.712175	0.689275	0.583055	0.61733	0.647445	0.613799	0.583225	0.59195	0.68406	0.602015	0.6366835	0.629085	0.636355	0.533935	0.500843	0.61373	0.58112	0.536026
ACOT12	0.001918	0.002524	0.0394	0.034467	0.003804	-0.007064	0.030296	0.003304	0.002156	0.029296	0.025917	0.034259	0.056495	0.032995	0.038921	0.021146	0.013707	0.088579	0.24661	0.069626	0.078433	0.061661	0.020277	0.022531	0.057967	0.027627	0.064157	0.030542	0.044332	0.050249	0.039273	0.068669	0.060638	0.043992	0.044479	0.12684	0.065391	0.027008	0.047711	0.094617	0.077293	0.066309	0.057881	0.064357	0.054926	0.035999	0.13159	0.047041	0.062489
ACOT2	0.031518	-0.009411	-0.083282	-0.0678543333333333	-0.0903843333333333	-0.166154666666667	-0.179906666666667	-0.105663333333333	-0.237673333333333	-0.090848	-0.056504	-0.094532	0.0620633333333333	-0.122966	-0.238563333333333	-0.271083333333333	-0.0899403333333333	-0.06748	0.104086666666667	-0.0787273333333333	-0.141456	0.0211446666666667	0.00391533333333333	-0.140616666666667	-0.0181413333333333	-0.150017666666667	-0.180306666666667	0.0485813333333333	-0.0413443333333333	-0.0496993333333333	-0.0519626666666667	0.123343666666667	-0.190523333333333	-0.285946666666667	-0.077507	0.04157	-0.195286666666667	-0.19639	-0.022138	-0.274853333333333	-0.0853403333333333	-0.0815273333333333	-0.0433783333333333	0.0860633333333333	-0.299193333333333	-0.29296	0.00807033333333334	-0.0416863333333333	-0.0231273333333333
ACOT4	0.27218	0.22453	0.15882	0.094265	0.12274	0.060362	0.019725	-0.037163	0.12426	0.095312	0.16203	0.14414	0.092444	0.12808	0.16142	0.071238	0.10344	0.17063	0.47074	0.20074	0.22538	0.35665	0.23895	0.13418	0.25525	0.060041	0.39868	0.57771	0.16483	0.41373	0.20227	0.32269	0.45804	0.27908	0.082311	0.47781	0.47003	0.1625	0.23723	0.23333	0.064851	0.22403	0.20459	0.59129	0.26803	0.18915	0.35497	0.13065	0.19605
ACOT7	-0.13986	-0.25841	-0.24645	-0.21076	-0.14798	-0.15617	-0.19229	-0.25032	-0.083593	-0.17476	-0.03371	-0.31978	-0.29704	-0.063565	-0.3888	-0.1149	-0.37597	-0.035956	-0.27334	-0.12543	-0.40228	-0.10114	-0.12432	-0.050231	-0.091513	-0.15606	-0.16195	-0.1986	-0.14388	-0.16943	-0.23267	-0.12184	-0.14563	0.11677	-0.24363	0.033059	-0.37718	-0.19357	-0.14096	-0.32347	-0.19021	-0.004693	-0.17613	-0.047434	-0.19878	0.14646	0.047703	-0.17681	-0.029861
ACOT8	0.22708	0.16663	0.11593	0.13919	0.13845	-0.13076	-0.20858	0.08608	0.027008	0.001647	0.016362	0.045034	-0.034263	-0.082961	-0.014695	-0.13153	-0.029941	-0.095488	-0.000494	-0.022383	-0.23721	0.30954	0.1624	0.14139	0.14678	-0.013872	0.18612	0.16281	0.23137	0.088237	0.20169	0.31463	0.12226	0.042168	0.077095	0.086995	0.093157	0.18447	0.16036	0.10163	0.21689	0.20401	0.2687	0.38517	0.053407	0.12057	0.24855	0.28587	0.49676
ACOT9	-0.21941	-0.10118	-0.280845	-0.228795	-0.2048665	-0.1826535	-0.127705	-0.158171	-0.1688995	-0.23979	-0.16719	-0.12644	-0.164937	-0.036041	-0.295555	-0.1026775	-0.138193	-0.1755735	-0.19097	-0.217995	-0.083489	-0.21332	-0.270515	-0.1206165	-0.226135	-0.1263395	-0.2025	-0.18272	-0.1103405	-0.29283	-0.186215	-0.2583	-0.236055	-0.259425	-0.2066595	-0.26837	-0.264155	-0.213615	-0.233525	-0.16627	-0.18336	-0.214475	-0.17569	-0.262685	-0.1497425	-0.195615	-0.188087	-0.220475	-0.149943
ACOX1	0.397052666666667	0.254532333333333	0.412533333333333	0.264833333333333	0.323523333333333	0.104950666666667	0.116932	0.302173333333333	0.259523333333333	0.209336333333333	0.276996666666667	0.352146666666667	0.285546666666667	0.280247333333333	0.422253333333333	0.236807666666667	0.402716666666667	0.36509	0.61306	0.45795	0.187944	0.451457666666667	0.315923333333333	0.348296666666667	0.340193333333333	0.165366	0.50178	0.36068	0.337960666666667	0.23541	0.45731	0.55717	0.270226666666667	0.303416666666667	0.256383333333333	0.277783333333333	0.289573333333333	0.368414333333333	0.3628	0.473386666666667	0.438496666666667	0.409453333333333	0.50154	0.653606666666667	0.3648	0.29664	0.379783333333333	0.234436333333333	0.514157666666667
ACOX2	0.35299	0.2544	0.50641	0.32559	0.34978	0.15661	0.31833	0.23174	0.38769	0.2775	0.40369	0.29149	0.54454	0.49081	0.33609	0.10346	0.41488	0.23574	1.063	0.62458	0.53129	0.43979	0.40622	0.074616	0.28648	0.15081	0.36716	0.28234	0.22368	0.28644	0.30242	0.60501	0.39504	0.029457	0.38735	0.13511	0.13579	0.015381	0.29159	0.29191	0.099536	0.34339	0.17284	0.54781	0.12104	0.084695	0.075207	0.33969	0.36561
ACOX3	0.069888	0.13413	0.10701	0.087261	0.027804	-0.029989	-0.077212	0.040661	0.15438	0.048457	0.017092	0.014859	-0.12937	-0.041507	-0.000658	0.16447	-0.036932	0.14482	0.043265	0.062695	-0.13915	0.080395	0.10072	0.083428	0.11934	-0.063616	0.197	0.1904	0.17534	0.055978	0.031082	0.11942	0.15328	0.22431	0.030875	0.21562	0.17981	0.14263	0.050298	0.16432	0.13848	0.11238	0.13256	0.18477	0.18345	0.2486	0.31352	0.063635	0.20652
ACOXL	0.089776	0	0.10198	0	0	0	0	0	0	0	0	0.27322	0	0	0	0	0.33823	-0.10425	0.36948	0.2627	0.37007	0	0.20178	0	0	0	0	0	-0.27684	-0.096145	0	0	0	0	0	0.29479	0	0.28503	0	0.27467	0	0.032775	0	-0.086317	0	0	0	-0.20955	-0.24105
ACP1	-0.135611	-0.0925775	-0.0962665	-0.117717	-0.138799	-0.0917965	-0.06203	-0.033145	-0.095817	-0.171909	-0.12663	-0.0783375	-0.03087	-0.088669	-0.2357815	-0.1722005	-0.1744975	-0.156411	-0.176915	-0.1642945	-0.2419485	-0.1881815	-0.0748465	-0.163516	-0.046425	-0.00799	-0.15146	-0.338855	-0.12571	-0.2575325	-0.1173065	-0.1328665	-0.15729	-0.275695	-0.152227	-0.286415	-0.37379	-0.2337445	-0.25059	-0.2685455	-0.075825	-0.1127625	-0.1392335	-0.19712	-0.267275	-0.1378435	-0.2239085	-0.141628	-0.221632
ACP2	0.0942705	0.105172	-0.031039	-0.134055	-0.028746	-0.0412755	-0.135504	0.0088165	0.021987	-0.1690815	-0.0380595	-0.0655905	-0.083039	-0.102324	0.044273	0.0293525	-0.1336715	-0.0198545	0.080439	0.052227	-0.103316	0.00862499999999999	0.156445	0.132175	-0.050781	-0.0569345	0.056414	0.0887315	0.0166985	-0.19093	0.029002	0.126015	-0.07633	-0.0546045	0.07246	0.0422525	0.0586625	-0.097345	-0.1739275	-0.118101	0.0844515	-0.105677	-0.015008	0.031551	-0.074946	0.006105	0.106856	0.196465	0.0240435
ACP5	0.66618	0.24097	0.21557	0.62151	0.70604	0.64894	0.23573	0.78993	0.37526	0.269	0.30095	0.27154	0.42463	0.42415	0.12906	0.2836	0.22869	0.6921	0.16805	0.66261	0.80559	0.33687	0.36692	0.9452	0.38732	0.46369	0.11417	0.017056	0.058859	0.16299	0.243	0.026531	0.047576	0.29275	0.46775	0.10648	0.16726	0.92879	0.24384	0.17282	0.2636	0.14079	0.34925	-0.023947	0.74227	0.39855	0.55439	0.82974	0.65312
ACP6	-0.13857	-0.15331	-0.18876	-0.24974	-0.20324	-0.16537	-0.23323	-0.17435	-0.21972	-0.084753	-0.12538	-0.086123	-0.063861	-0.093249	0.04924	-0.042832	0.007559	-0.10397	-0.28737	-0.2772	-0.21632	-0.11724	-0.091619	-0.15991	-0.12862	-0.18709	-0.16597	-0.11302	-0.12502	-0.095682	-0.15984	-0.16962	-0.018348	-0.095814	-0.070734	0.026122	-0.078603	-0.077616	-0.12692	-0.09806	-0.18037	-0.12739	-0.14488	-0.067048	-0.15462	-0.11067	-0.14236	-0.17198	-0.13321
ACPL2	-0.12989	-0.17112	-0.18711	-0.11024	-0.13759	-0.055308	-0.11166	-0.088713	-0.08932	-0.080874	-0.061988	-0.060575	-0.056431	-0.070763	-0.10767	-0.26613	-0.14048	-0.20634	-0.19939	-0.000991	0.14302	-0.22795	-0.19737	-0.26842	-0.21193	-0.18668	-0.21661	-0.28918	-0.21475	-0.2383	-0.12142	-0.26174	-0.20716	-0.28902	-0.17199	-0.21358	-0.29579	-0.19851	-0.20908	-0.20932	-0.094887	-0.088297	-0.078947	-0.15175	-0.1749	-0.1688	-0.20415	-0.13742	-0.18844
ACPP	0.17142	0.157785	0.0690365	0.039027	0.0596755	0.0763185	0.29079	0.218785	0.195915	0.150863	0.227385	0.057803	0.14563	0.147423	0.125715	0.264955	0.0803225	0.410975	0.004066	0.0380335	-0.0406465	0.2213	0.09446	0.250005	0.235	0.1493385	0.1868235	0.456315	0.2479	0.260535	0.078557	0.13928	0.44166	0.496435	0.153745	0.5486	0.2314505	0.238715	-0.046775	0.138215	-0.00262	0.159404	0.23762	0.00201	0.17622	0.49101	0.23729	0.0600935	0.09054
ACPT	0.075262	0.025434	0.085313	0.035667	-0.031282	0.029791	0.074316	-0.017061	-0.027433	0.0722	0.090269	0.10203	0.046533	0.045732	0.24778	0.22196	0.074969	0.18548	0.22205	0.057327	0.13457	0.18035	0.007719	0.041022	0.021583	0.036991	0.14066	0.19277	0.052814	0.19697	0.024707	0.064373	0.15999	0.091499	-0.036001	0.13339	0.35119	0.16678	0.14996	0.26417	0.10164	0.10257	0.15764	0.15393	0.18025	0.12392	0.19518	0.10359	0.1266
ACR	0.048161	0.1582325	0.19089	0.2154105	0.1805555	0.1412965	0.143122	0.2311415	0.1492505	0.112588	0.214545	0.114426	0.1071285	0.0549195	0.21703	0.255505	0.092186	0.208745	0.112935	0.178298	0.099989	0.15095	0.1337685	0.1664985	0.1821815	0.0524295	0.184455	0.25134	0.1856815	0.28168	0.138257	0.1806675	0.19395	0.1906135	0.150108	0.21603	0.3559	0.33056	0.25889	0.32991	0.27866	0.25264	0.19249	0.379715	0.271805	0.251185	0.296385	0.25446	0.30968
ACRBP	-0.21225	-0.20529	-0.17038	-0.16786	-0.18786	-0.31669	-0.26375	-0.26395	-0.30911	-0.20628	-0.24456	-0.15129	-0.15078	-0.1226	-0.021804	0.001677	-0.1085	-0.19563	0.013696	-0.14071	-0.046497	-0.19779	-0.15656	-0.16546	-0.12227	-0.17062	-0.087031	-0.11002	-0.088087	-0.30061	-0.17619	-0.16061	-0.13132	-0.27973	-0.32146	-0.24914	-0.15666	-0.22465	-0.21899	-0.035327	-0.036132	-0.13029	-0.12936	-0.037161	-0.19916	-0.10664	-0.20602	-0.094847	-0.12446
ACRC	-0.008824	0.04548	0.19804	0.036994	0.063344	-0.016044	0.050718	0.17092	0.021899	-0.029392	0.073818	-0.030249	0.058272	-0.04826	-0.23371	-0.075434	-0.075144	-0.04936	-0.0325	0.18048	0.22501	-0.11033	0.051539	0.054797	0.053619	-0.021093	-0.25286	0.030863	0.060783	0.14503	0.15671	0.09174	0.070326	0.14371	-0.026062	0.12405	-0.17708	0.15294	0.04164	0.057488	0.14823	0.001348	0.10668	-0.11113	-0.032654	0.057582	0.16423	-0.040638	-0.036932
ACRV1	-0.039824	0.017345	-0.014535	-0.11912	-0.067367	0.025597	-0.13779	-0.083435	-0.009905	-0.003394	0.054778	0.027952	0.003778	0.069305	0.043641	0.090619	0.032635	0.12006	0.049658	-0.042056	0.001799	0.041914	-0.052429	-0.049024	-0.041941	0.052287	-0.02455	0.044297	0.03236	-0.00621	0.060162	-0.056732	0.064363	0.037519	0.072921	0.019822	-0.12862	0.023102	-0.040098	0.083773	-0.013284	-0.1612	-0.040212	-0.15896	-0.25526	0.085442	0.001258	-0.10512	0.094036
ACSBG1	-0.056081	-0.16337	-0.001921	0.091685	-0.057732	-0.01785	-0.052473	-0.07127	-0.051103	0.01799	0.091615	0.094518	-0.078066	-0.033891	-0.035116	0.027517	-0.063847	0.089376	0.099571	-0.096308	-0.074341	-0.017513	0.02507	0.001925	0.006905	-0.14496	0.099568	-0.001149	0.039707	0.068037	-0.18426	-0.11288	0.046188	0.17724	-0.016717	0.25719	0.39685	0.10061	0.053885	0.16429	0.16058	0.10256	-0.003293	0.092457	0.25691	-0.007125	0.32468	0.066681	-0.012554
ACSBG2	-0.041633	-0.030802	0.01916	-0.027949	-0.02101	-0.032164	0.021603	-0.081061	-0.044305	0.009094	0.071726	0.06424	0.014399	0.032266	0.17897	0.1943	0.035863	0.13489	0.11386	0.001828	-0.009094	0.23911	0.029729	0.005561	-0.02208	-0.051427	0.14862	0.3338	0.060448	0.24814	0.011824	0.13265	0.28586	0.059182	0.085756	0.18463	0.38447	0.10148	0.054934	0.25433	0.12025	0.10117	0.17015	0.19985	0.091525	0.1085	0.25187	0.085194	0.18156
ACSL1	-0.078929	0.01286	0.041242	0.095452	0.24998	0.21645	-0.04628	0.46647	0.062556	0.11541	0.042094	0.002107	0.17017	0.14633	0.063819	0.10488	0.012691	0.2425	-0.068823	0.075606	0.066943	0.052636	0.14172	0.42584	0.067797	0.2475	-0.003054	0.15302	0.17447	0.053213	0.015392	0.051439	0.14976	0.10312	0.14709	0.21269	0.12232	0.31942	-0.054742	0.099139	0.11665	0.007173	0.005823	-0.012079	0.070123	0.15287	0.088326	0.40402	0.23275
ACSL3	-0.1676	0.005148	-0.1525155	-0.0823085	-0.0414775	-0.089472	-0.180381	0.0221035	0.022549	-0.1320745	-0.1060075	-0.2282	-0.1022515	-0.0106455	-0.438685	-0.1766765	-0.170672	-0.0408305	-0.44182	-0.323255	-0.43013	-0.37506	-0.137066	-0.147848	-0.19439	-0.1645835	-0.319415	-0.282815	-0.152935	-0.409675	-0.255175	-0.170084	-0.367085	-0.102366	-0.0995385	-0.184765	-0.50301	-0.32993	-0.269265	-0.604485	-0.319985	-0.2083055	-0.1991215	-0.153914	-0.403005	-0.1134695	-0.174665	-0.2137865	-0.28568
ACSL4	-0.3982	-0.33966	-0.46909	-0.43216	-0.33148	-0.21504	-0.39884	-0.35472	-0.38538	-0.3688	-0.3807	-0.27366	-0.25281	-0.21372	-0.25046	-0.24483	-0.2502	-0.34953	-0.47688	-0.28116	-0.27244	-0.46481	-0.37574	-0.26748	-0.35857	-0.18912	-0.32595	-0.36991	-0.29429	-0.30564	-0.39981	-0.51109	-0.46873	-0.39427	-0.34845	-0.36256	-0.36372	-0.30706	-0.37759	-0.36486	-0.40518	-0.35914	-0.39506	-0.35372	-0.29263	-0.34531	-0.40825	-0.38679	-0.39303
ACSL5	1.0745	0.92853	1.0037	0.83619	0.91836	0.80207	0.76625	0.90164	1.0227	0.74545	0.80732	0.88351	0.84619	0.64627	0.83301	0.84274	0.74412	0.89674	1.3941	1.3646	1.0131	1.0429	0.93669	0.9831	0.88832	0.7516	1.0985	0.85426	0.98832	0.78087	1.1072	1.0418	0.90703	0.99098	0.93251	0.90991	0.98501	0.97049	0.97929	0.94582	0.92116	0.97502	1.0765	1.131	1.0687	1.0471	1.0637	0.96705	1.1575
ACSL6	-0.0265316666666667	-0.0361033333333333	-0.0385173333333333	0.100555333333333	-0.0417046666666667	0.166609	-0.01616	-0.040034	0.00766033333333333	-0.073759	0.0305186666666667	-0.0639753333333333	-0.0262853333333333	-0.019017	0.028196	0.0543946666666667	0.028393	0.0182193333333333	-0.013847	0.112938666666667	-0.07627	0.0283966666666667	0.0264193333333333	-0.0194176666666667	0.0792533333333333	0.0126266666666667	0.123601333333333	-0.00962566666666667	-0.012005	0.080409	0.023754	-0.0789803333333333	0.081691	-0.0114433333333333	-0.040299	0.0813853333333333	0.084696	-0.0647493333333333	0.08078	-0.054584	0.0961033333333333	-0.073848	0.0888673333333333	0.0826103333333333	-0.102893333333333	-0.066257	-0.00313533333333333	-0.0496006666666667	0.08195
ACSM1	0.038317	0.2981	0.032978	-0.031407	-0.038135	-0.027028	-0.063944	0.12655	0.086869	-0.017761	-0.038441	-0.001278	0.061917	0.031432	0.092885	0.01079	-0.001986	0.052344	-0.11676	-0.077415	-0.066735	-0.19855	0.02415	0.12093	-0.0206	-0.17337	0.075356	0.18424	0.075775	-0.034843	0.080147	0.079145	0.15386	0.092771	0.037354	0.21987	0.056408	-0.038871	0.055973	0.17856	0.17294	0.184	-0.042305	0.33279	0.008132	0.076462	0.27775	-0.10553	0.1331
ACSM2	0.012038	-0.007685	-0.014308	-0.067553	-0.069003	-0.03508	-0.079363	-0.13495	-0.060119	0.024333	0.032265	0.037852	0.039936	0.018853	0.087275	0.05172	0.059447	0.090216	0.16135	0.040508	0.11275	0.086985	0.025857	-0.024747	0.068272	0.034768	0.19944	0.33096	0.022245	0.22702	0.028115	0.07705	0.21233	0.10262	0.001422	0.20323	0.084323	-0.012264	0.03292	0.035758	0.045902	0.025366	0.072117	0.038047	0.11253	0.055278	0.028002	-0.004934	0.041619
ACSM3	-0.33028	-0.35948	-0.31292	-0.36367	-0.32475	-0.45255	-0.37618	-0.33021	-0.28479	-0.26779	-0.30753	-0.21528	-0.24624	-0.24096	-0.18206	-0.14174	-0.11445	-0.26981	-0.4332	-0.45713	-0.29296	-0.37362	-0.2792	-0.3561	-0.36753	-0.36182	-0.30847	-0.27133	-0.26206	-0.38994	-0.31357	-0.34416	-0.33903	-0.3032	-0.23045	-0.21784	-0.29346	-0.34953	-0.36211	-0.26155	-0.37425	-0.31976	-0.34698	-0.28052	-0.46471	-0.33083	-0.30445	-0.34345	-0.34017
ACSS1	0.112336666666667	0.149779666666667	0.197621	0.198083666666667	0.164293666666667	0.213335666666667	0.218573333333333	0.176485	0.190917	0.0910203333333334	0.092889	0.136323333333333	0.0918236666666667	0.080362	0.0832256666666667	0.0508346666666667	0.100638666666667	0.00537033333333334	0.538180333333333	0.273173333333333	0.255936	0.213042666666667	0.182781	0.142251	0.253672333333333	0.257249	0.209804333333333	0.135734333333333	0.270033	0.160487333333333	0.303084	0.279426333333333	0.261755333333333	0.156341333333333	0.240317333333333	0.067597	0.0957816666666667	0.160932	0.135983666666667	0.198466666666667	0.221182	0.132772333333333	0.190247666666667	0.066452	0.161269333333333	0.190338	0.155373666666667	0.280906	0.134041666666667
ACSS2	0.35318	0.242818	0.434735	0.289539	0.283742	0.10918	0.05502	0.229119	0.3225455	0.1691315	0.1837	0.2123345	0.226266	0.169916	0.209784	0.2184635	0.1962045	0.3267765	0.161268	0.06195	-0.2736875	0.48277	0.45333	0.271062	0.3617385	0.2104785	0.469115	0.365862	0.41849	0.281723	0.3692215	0.499075	0.471455	0.48393	0.3107	0.51322	0.40744	0.3551075	0.418625	0.480445	0.336716	0.36932	0.421025	0.516465	0.421535	0.44197	0.49245	0.40409	0.539725
ACTA1	-0.27896	-0.31994	-0.34367	-0.382	-0.40071	-0.35877	-0.30365	-0.3311	-0.3575	-0.25152	-0.32504	-0.22846	-0.27241	-0.24678	-0.41829	-0.20493	-0.15313	-0.27877	-0.35962	-0.39596	-0.28598	-0.37392	-0.32285	-0.32991	-0.43045	-0.34977	-0.31568	-0.28934	-0.30579	-0.37178	-0.36224	-0.33769	-0.35836	-0.35151	-0.42891	-0.33748	-0.29981	-0.26065	-0.25624	-0.20877	-0.30678	-0.33125	-0.28026	-0.27847	-0.2702	-0.33151	-0.33818	-0.37003	-0.29327
ACTA2	0.98318	0.66856	1.0044	0.5677	0.89552	1.0866	1.363	1.0387	0.72244	0.94927	0.97631	0.67521	0.84551	0.90593	0.97851	1.0175	1.0247	0.52162	0.7196	0.86938	0.93235	0.65861	0.84665	0.84836	0.86393	0.96071	1.0812	0.43585	0.8298	1.173	0.83862	0.77238	0.89248	0.70021	1.1602	0.22532	-0.15632	0.84999	0.63099	0.027703	0.79136	0.708	0.36975	0.70346	1.2591	0.84716	0.34756	1.0671	1.123
ACTB	0.284745	0.37411	0.208201	0.122172	0.260995	0.1728025	0.354105	0.174964	0.191905	0.05380475	0.11760225	0.18626	0.016455	0.1186995	0.2696995	0.28767975	0.02327525	0.275875	-0.068777	0.04937975	0.037844	0.48106	0.340515	0.492785	0.4562525	0.4646275	0.6274925	0.5381775	0.4637325	0.46121	0.3923425	0.362505	0.50722	0.50967	0.353385	0.49438	0.4318775	0.4028225	0.344205	0.37783225	0.25392	0.25680825	0.295075	0.2632375	0.5117675	0.3270425	0.4603825	0.1525475	0.4315975
ACTC	0.0616465	0.122036	0.025073	-0.091843	0.0687135	0.030139	0.1790615	0.089377	0.0700555	0.015536	0.0167485	0.0351645	-0.075753	0.0358815	-0.00816499999999999	0.010655	0.000633999999999999	0.0483045	-0.11705	-0.0824125	-0.08874	0.13335	0.0906215	0.1628175	0.127467	0.160491	0.199945	0.110151	0.125327	0.0861675	0.1326555	0.085424	0.0722625	0.091599	0.131844	0.0347865	0.115181	0.090985	0.054793	-0.00667	0.024158	-0.034305	0.1032635	0.01467	0.15691	0.064639	0.101856	0.092206	0.12861
ACTG1	0.240106666666667	0.452296666666667	0.153051333333333	0.139103333333333	0.265626666666667	0.245703333333333	0.322503333333333	0.196195333333333	0.171470666666667	0.270446666666667	0.163546666666667	0.387293333333333	0.0728486666666667	0.194223333333333	0.386156666666667	0.410333333333333	0.152587333333333	0.408643333333333	-0.10786	0.0238723333333333	-0.00826366666666667	0.389213333333333	0.2061	0.40916	0.343303333333333	0.433526666666667	0.482373333333333	0.498946666666667	0.446053333333333	0.198870666666667	0.37104	0.26277	0.408913333333333	0.41107	0.278346666666667	0.389943333333333	0.322576666666667	0.39833	0.3803	0.36638	0.311246666666667	0.159830333333333	0.360803333333333	0.21137	0.410196666666667	0.329386666666667	0.50525	0.150493666666667	0.33234
ACTG2	1.1224	0.56939	1.1343	0.36143	0.90036	1.07	1.6244	1.1115	0.65786	0.9018	0.99295	0.63686	0.72817	1.0663	1.1294	1.0228	1.2106	0.34149	1.0014	0.8493	1.1248	0.66715	0.82886	0.88527	0.88454	1.0501	1.1645	0.45492	0.75597	1.246	1.2794	0.80387	1.0632	0.53659	1.4102	0.080032	-0.46765	0.94498	0.45687	0.15163	0.54121	0.65129	0.19599	0.56575	1.4434	0.76089	0.09006	1.0103	1.4389
ACTL6A	-0.28989	-0.29026	-0.23573	-0.17107	-0.17447	-0.11042	-0.14548	-0.16784	-0.14351	-0.17883	-0.1941	-0.10108	-0.12956	-0.11615	-0.22416	-0.19413	-0.13729	-0.20568	-0.23014	-0.22377	-0.1986	-0.36792	-0.26504	-0.34855	-0.25226	-0.20281	-0.32765	-0.40761	-0.23935	-0.35598	-0.19974	-0.39135	-0.33321	-0.33051	-0.19926	-0.29159	-0.37597	-0.29107	-0.21684	-0.314	-0.2239	-0.21152	-0.19848	-0.30627	-0.26426	-0.18299	-0.28606	-0.2524	-0.32816
ACTL6B	0.17043	0.097851	0.18194	0.066328	0.014787	0.012267	0.20353	0.10216	0.15848	0.098385	0.16056	0.17723	0.18336	0.12754	0.31815	0.19737	0.059965	0.31675	0.36229	0.17827	0.26464	0.464	0.19028	0.10067	0.099334	0.11514	0.28835	0.5211	0.12309	0.46707	0.19699	0.25888	0.49409	0.2135	0.14898	0.5174	0.59242	0.2724	0.28336	0.51972	0.26846	0.29212	0.26029	0.23909	0.37947	0.30757	0.32133	0.099097	0.26821
ACTL7A	0.056391	0.035682	-0.028397	0.065361	0.009941	-0.040857	0.077262	-0.060026	-0.013773	0.013336	0.027892	0.059979	0.033216	0.00454	0.10836	0.073499	0.02404	0.034081	0.13819	-0.019765	-0.091915	0.090158	0.007223	0.077304	0.041079	0.008895	0.14572	0.20739	0.025277	0.19885	-0.03724	0.085341	0.23894	0.12442	-0.027481	0.21028	0.24897	-0.019633	0.014291	0.1883	-0.007703	0.032475	0.076187	0.029858	0.12115	0.040204	0.11973	-0.023616	0.064625
ACTL7B	0.032118	0.073335	0.01488	0.049989	-0.074618	-0.099962	0.003032	-0.18566	-0.059524	-0.002227	0.021044	0.10934	0.008113	0.036378	0.28085	0.21022	0.001429	0.12432	0.10533	-0.068547	-0.053493	0.15205	-0.027383	0.04118	-0.088437	-0.059834	0.17482	0.32934	0.11871	0.18525	0.072997	-0.023294	0.2003	0.05767	-0.078909	0.20981	0.34764	0.11816	0.088181	0.17375	0.11185	0.077792	0.25313	0.17482	0.1384	0.19323	0.1519	0.13362	0.031992
ACTL8	-0.46956	-0.42588	-0.35408	-0.47505	-0.56102	-0.41589	-0.49969	-0.61316	-0.40185	-0.29121	-0.31462	-0.26409	-0.20853	-0.23896	-0.15115	-0.19311	-0.1397	-0.21232	-0.40942	-0.41291	-0.40008	-0.25185	-0.30181	-0.39332	-0.37474	-0.3657	-0.28532	-0.17249	-0.37229	-0.17893	-0.37066	-0.31474	-0.12026	-0.1581	-0.3142	-0.11519	-0.059172	-0.33958	-0.21929	-0.28589	-0.50494	-0.27969	-0.51811	-0.29694	-0.38258	-0.34123	-0.35542	-0.43138	-0.32428
ACTN1	-0.274825	-0.406355	-0.358745	-0.239635	-0.21866	-0.092117	0.0022505	-0.29697	-0.313755	-0.29305	-0.302245	-0.43187	-0.44358	-0.237495	-0.421755	-0.323875	-0.312945	-0.405935	-0.6089	-0.484855	-0.282815	-0.33756	-0.107562	-0.108034	-0.122225	0.052857	-0.208425	-0.43654	-0.115905	-0.1209555	-0.126145	-0.21484	-0.15835	-0.206855	0.0187635	-0.351395	-0.50598	-0.26645	-0.2943	-0.39168	-0.23776	-0.19943	-0.284415	-0.33068	-2.6e-05	-0.19724	-0.29082	-0.226785	-0.27276
ACTN2	-0.26648	-0.46441	-0.2295	-0.21639	-0.21033	-0.1025	-0.26518	-0.34327	-0.30411	-0.32804	0	-0.038822	-0.14808	-0.22508	-0.27146	-0.25589	-0.017315	0	-0.27548	-0.16142	-0.28482	-0.24999	-0.1834	-0.37435	-0.11441	-0.14153	-0.1458	-0.20079	-0.23497	-0.246	-0.042672	0	-0.20151	-0.11682	-0.075859	-0.19012	0.053517	-0.039193	-0.28448	0.056703	-0.141	0.005817	-0.31483	-0.37577	0.050105	-0.35881	-0.18145	0	-0.30663
ACTN3	-0.26729	-0.35896	-0.36997	-0.36414	-0.13878	-0.12385	-0.087142	-0.23213	-0.29231	-0.37017	-0.38284	-0.48539	-0.5328	-0.29547	-0.48149	-0.33072	-0.33913	-0.41162	-0.77601	-0.59988	-0.47614	-0.29324	-0.092283	0.00075	-0.11332	0.06811	-0.14485	-0.36032	-0.17283	-0.20341	-0.13237	-0.1741	-0.31805	-0.21973	-0.039215	-0.3073	-0.36244	-0.30976	-0.34568	-0.50364	-0.35906	-0.31047	-0.35312	-0.33854	-0.15017	-0.32662	-0.30192	-0.26878	-0.29507
ACTN4	0.151145	0.228085	0.111741	0.0946285	0.17064	0.10063	0.231385	0.162932	0.22054	0.031327	0.096146	0.056506	0.0451	0.14382	0.0622895	0.0184745	0.0049145	0.1281985	-0.019934	-0.01385	-0.081651	0.30002	0.22968	0.37372	0.27286	0.35469	0.388945	0.23229	0.225135	0.20193	0.24457	0.26904	0.20799	0.20452	0.065753	0.261244	0.315985	0.25451	0.253465	0.2021665	0.16577	0.19422	0.275125	0.18959	0.26537	0.176196	0.25758	0.1219615	0.23058
ACTR10	-0.0061875	-0.029329	-0.15312	-0.181215	-0.1004715	-0.19328	-0.123031	-0.0127875	-0.03695	-0.12991	-0.030752	-0.147955	-0.0658055	-0.0994935	-0.25537	-0.186835	-0.127925	-0.22251	-0.17605	-0.033451	-0.192335	-0.158545	-0.19918	-0.115945	-0.1509	-0.26984	-0.13712	-0.30424	-0.108996	-0.24547	-0.17442	-0.15208	-0.21932	-0.261875	-0.0975595	-0.358285	-0.221685	-0.106081	-0.140405	-0.25205	-0.18795	-0.080595	-0.11779	-0.0696	-0.032358	-0.19636	-0.158175	-0.099926	0.010209
ACTR1A	-0.0257333333333333	-0.047978	-0.114003666666667	-0.106795666666667	-0.0317276666666667	-0.106686	-0.124987	-0.060151	-0.0723643333333333	-0.0569893333333333	-0.0701203333333333	-0.0651983333333333	-0.110694666666667	-0.0360236666666667	-0.0544803333333333	-0.134336666666667	-0.066304	-0.0157583333333333	-0.148626666666667	-0.0981003333333333	-0.179839	0.0160303333333333	-0.07611	0.004814	-0.0261073333333333	-0.0633703333333333	0.04653	0.0127263333333333	0.00491933333333334	-0.075332	-0.0710743333333333	-0.0278563333333333	-0.0590796666666667	-0.004721	-0.0695316666666667	-0.0947873333333333	-0.0231666666666667	-0.016335	0.0391793333333333	-0.0571523333333334	-0.061903	0.000158000000000001	-0.082695	0.0294246666666667	-0.0356276666666667	-0.0476536666666667	-0.010363	0.0139746666666667	0.0399766666666667
ACTR1B	-0.17205	-0.081379	-0.13999	-0.21919	-0.14175	-0.18089	-0.21333	-0.1121	-0.028023	-0.15102	-0.20242	-0.18262	-0.15748	-0.15344	-0.23115	-0.21807	-0.13361	-0.31562	-0.21153	-0.21595	-0.23304	0.012141	0.12946	0.079172	0.079307	0.023967	-0.009196	-0.00075	0.067237	-0.050113	0.037434	0.065836	-0.02506	0.090074	0.13734	0.01657	-0.24231	-0.16754	-0.095063	-0.19952	-0.056478	-0.12988	-0.11244	-0.10188	-0.151	-0.042749	-0.19558	0.023032	-0.077021
ACTR2	0.15582	0.23739	0.137595	0.116485	0.252395	0.0730085	0.1361785	0.205485	0.25187	0.055363	0.130885	0.0636705	0.101034	0.0183285	0.042832	0.0967345	-0.076053	0.037035	-0.1062985	0.1029315	-0.027131	0.123295	0.1497	0.25774	0.205715	0.148525	0.1400025	0.0756375	0.199835	0.0197585	0.113974	0.20975	-0.052932	0.0409	0.12105	0.0264855	-0.0026375	0.104986	0.1199385	0.0419955	0.0397825	0.0937875	0.135415	0.121659	0.0004405	0.07112	0.0816465	-0.0347805	0.1339945
ACTR3	0.188423333333333	0.247196666666667	0.110837333333333	0.0620186666666667	0.198363333333333	0.0865843333333333	0.152686666666667	0.24347	0.2017	0.0210086666666667	0.161166666666667	0.078915	0.0765513333333333	0.179083333333333	-0.00116466666666667	0.12162	-0.118310666666667	0.188086666666667	-0.093834	0.126113333333333	-0.00549433333333333	0.148653333333333	0.0845143333333333	0.276063333333333	0.215496666666667	0.145205333333333	0.127922333333333	0.119586666666667	0.189699666666667	0.0428256666666667	0.0863596666666667	0.178018333333333	0.0208123333333333	0.20712	0.0302053333333333	0.145002666666667	0.139638333333333	0.251596666666667	0.115844333333333	0.063049	0.162576666666667	0.22567	0.218803333333333	0.177926666666667	0.151043	0.188103333333333	0.261793333333333	0.0416356666666667	0.177206666666667
ACTR3B	-0.1507155	-0.1184135	-0.1222815	-0.090666	-0.031455	-0.068664	-0.16118	-0.120556	0.00761500000000001	-0.053312	-0.1262565	-0.074893	-0.078429	-0.163575	-0.150935	-0.1584165	-0.1085625	-0.1221205	-0.171845	-0.22595	-0.225475	-0.245845	-0.14829	-0.188885	-0.137362	-0.129847	-0.1368825	-0.228795	-0.114006	-0.22692	-0.0845685	-0.1524355	-0.21603	-0.135449	-0.159481	-0.12165	-0.2661	-0.141405	-0.072875	-0.19319	-0.165105	-0.121195	-0.17589	-0.1014115	-0.16321	-0.1310655	-0.143659	-0.23724	-0.247765
ACTR5	-0.2439	-0.1896	-0.18621	-0.21107	-0.18585	-0.13207	-0.086818	-0.046629	-0.089585	-0.062517	-0.14712	-0.090867	-0.17595	-0.084112	-0.072232	-0.084999	-0.080258	-0.20498	-0.31825	-0.25508	-0.20923	-0.22227	-0.13889	-0.11489	-0.085064	-0.18199	-0.088315	-0.10643	-0.093583	-0.11089	-0.07591	-0.23926	-0.094207	-0.10571	-0.10191	-0.11304	-0.26224	-0.14175	-0.091418	-0.18157	-0.10622	-0.10223	-0.19432	-0.11889	-0.2233	-0.079569	-0.13017	-0.18349	-0.19717
ACTR6	-0.17836	-0.18464	-0.1427	-0.13239	-0.11158	-0.16733	-0.20751	-0.12115	-0.10025	-0.17156	-0.088039	-0.14134	0.007988	-0.15356	-0.28815	-0.16296	-0.19506	-0.07872	-0.20608	-0.1171	-0.17035	-0.31428	-0.22552	-0.31678	-0.22962	-0.20967	-0.32171	-0.36832	-0.15937	-0.3121	-0.2405	-0.15422	-0.26812	-0.13885	-0.21785	-0.31504	-0.33341	-0.2296	-0.23038	-0.3469	-0.24443	-0.18556	-0.21502	-0.1974	-0.23582	-0.17875	-0.17238	-0.18665	-0.16945
ACTR8	-0.1263305	-0.1314055	-0.0982065	-0.124441	-0.04471	-0.04466	-0.133057	-0.09216	-0.069623	-0.1808115	-0.1527365	-0.181143	-0.1604275	-0.1665795	-0.199342	-0.2271685	-0.1275995	-0.209165	-0.30601	-0.2253805	-0.20818	-0.243465	-0.1343645	-0.171114	-0.1231585	-0.1125795	-0.1751205	-0.248757	-0.1070425	-0.234156	-0.1395165	-0.184478	-0.131767	-0.1852585	-0.084093	-0.2084945	-0.37456	-0.248865	-0.194505	-0.2245235	-0.214615	-0.219487	-0.198175	-0.1829445	-0.1661535	-0.214705	-0.27092	-0.083542	-0.2006605
ACTRT1	0.024412	-0.01889	-0.01769	-0.015654	-0.006637	-0.012358	0.15874	0.097457	-0.048094	-0.11975	0.039289	-0.022888	-0.016988	-0.070249	-0.056678	0.000301	0.041833	-0.12917	-0.095994	-0.14669	-0.1745	-0.1726	-0.039835	-0.053192	-0.091642	0.001088	-0.09583	-0.037169	0.1302	-0.047025	0.001244	-0.046129	-0.11039	-0.16961	0.072831	-0.10779	0.033224	-0.023694	4.7e-05	0.088978	-0.00913	0.077525	-0.06165	-0.011253	0.077269	-0.12719	0.006424	0.20315	0.17015
ACTRT2	-0.045457	-0.010201	-0.002113	-0.02237	-0.044924	-0.042722	0.018486	-0.063318	-0.031226	0.054969	0.072227	0.071709	-0.001973	0.073342	0.16204	0.14131	0.037419	0.14285	0.23538	0.045008	0.10908	0.075263	-0.015928	-0.035125	0.020581	-0.021824	0.05995	0.11449	-0.036503	0.099102	0.007839	0.041086	0.16931	0.064905	0.009021	0.094749	0.22703	0.054851	0.077501	0.17223	0.020787	0.086277	0.036494	0.019505	0.085712	0.012468	0.10053	0.000418	-0.002632
ACVR1	-0.30841	-0.23493	-0.31814	-0.23611	-0.15232	0.01869	-0.12154	-0.020969	-0.153	-0.2738	-0.3191	-0.35048	-0.19351	-0.21162	-0.36514	-0.26137	-0.20982	-0.3902	-0.42933	-0.20899	-0.22777	-0.51702	-0.28523	-0.19805	-0.37132	-0.14563	-0.50921	-0.5819	-0.22911	-0.59821	-0.38389	-0.37617	-0.66396	-0.44961	-0.28076	-0.70087	-0.84956	-0.23197	-0.39134	-0.72792	-0.27459	-0.41425	-0.33365	-0.32177	-0.10654	-0.27639	-0.34743	-0.16707	-0.43227
ACVR1B	0.003923	0.0143625	0.05491	0.0339075	0.0097925	-0.0276475	-0.016395	0.0052275	0.008502	0.056998	0.0177275	-0.0227155	0.0119715	-0.001463	0.025838	0.010458	0.006835	0.0934945	0.109225	0.0155635	-0.0048855	0.0980775	0.048214	-0.006625	0.008582	-0.0084325	0.0152905	0.0411695	0.034197	0.03806	0.0459185	0.0331845	0.082505	-0.010585	0.0267405	0.0796335	0.080945	0.095597	0.0510405	0.091473	0.041694	0.031005	0.0846025	0.0536615	0.058044	0.0806735	0.075309	0.0275445	0.0722805
ACVR1C	0.53179	0.45219	0.55441	0.61218	0.47659	0.25833	0.23611	0.49206	0.5904	0.40416	0.44244	0.35721	0.44194	0.12347	0.34179	0.22267	0.20137	0.41753	0.46962	0.24474	0.18285	0.4831	0.59704	0.33393	0.5159	0.34068	0.48108	0.59357	0.51269	0.43645	0.71084	0.8834	0.6269	0.5195	0.52934	0.58815	0.24021	0.38072	0.57427	0.42117	0.62415	0.44846	0.6134	0.80509	0.3403	0.46546	0.52952	0.48553	0.49676
ACVR2A	0.52153	0.50304	0.4957	0.32784	0.44051	0.26464	0.35551	0.40851	0.55578	0.28948	0.26731	0.208	0.23422	0.16169	0.1317	0.10033	0.25286	0.20939	0.62119	0.50705	0.32008	0.49526	0.35456	0.39963	0.31829	0.27804	0.35584	0.2717	0.25686	0.19668	0.28692	0.45379	0.15319	0.099246	0.22069	0.1953	0.16198	0.34559	0.35136	0.33964	0.46787	0.34918	0.36709	0.40528	0.42805	0.23858	0.36057	0.34798	0.39037
ACVR2B	-0.194355	-0.305775	-0.20645	-0.26635	-0.30729	-0.29783	-0.271335	-0.3323	-0.278385	-0.21292	-0.233255	-0.192935	-0.198635	-0.177545	-0.067587	-0.19852	-0.122334	-0.236355	-0.175864	-0.331645	-0.25691	-0.22062	-0.243505	-0.300295	-0.27591	-0.287115	-0.254875	-0.268895	-0.289325	-0.328155	-0.292255	-0.314215	-0.2605	-0.3164	-0.290795	-0.2157	-0.21614	-0.29937	-0.32017	-0.25037	-0.33539	-0.23966	-0.307535	-0.26496	-0.30834	-0.26339	-0.31579	-0.33251	-0.29667
ACVRL1	0.65586	0.71026	0.48168	0.475	0.57814	0.5082	0.42444	0.73398	0.59736	0.58272	0.33456	0.32379	0.42306	0.27705	0.37863	0.26289	0.27554	0.421	-0.039803	0.27713	0.26831	0.4764	0.7603	0.75893	0.42318	0.60515	0.51341	0.55297	0.42074	0.45622	0.49995	0.60579	0.51025	0.47523	0.66343	0.65279	0.4588	0.52936	0.47896	0.37667	0.55617	0.34859	0.45565	0.62819	0.49001	0.58289	0.35743	0.68838	0.55479
ACY1	0.26497	0.19958	0.20956	0.2233	0.20887	-0.016089	0.05239	0.094325	0.16279	0.013298	0.18037	0.10353	0.03122	0.085113	0.19699	0.036621	0.085842	0.052363	0.69982	0.5754	0.29726	0.45218	0.25743	0.20313	0.27002	0.062552	0.35555	0.34261	0.22058	0.29663	0.26085	0.35502	0.28707	0.10733	0.16219	0.19609	0.38134	0.23106	0.31655	0.30303	0.21067	0.29025	0.34585	0.42323	0.31038	0.22056	0.31233	0.32833	0.51585
ACY1L2	-0.047871	-0.052646	0.10665	0.12697	0.11207	0.28045	0.11024	0.032829	0.17815	0.12433	0.11592	0.10266	0.086026	0.15894	-0.13693	0.087458	0.081528	0.10046	-0.21738	0.019136	0.054063	-0.17683	0.084056	-0.13451	0.009094	0.18687	-0.15306	-0.33677	-0.013434	-0.10357	0.11772	-0.052916	-0.16601	-0.000378	-0.00965	-0.12187	-0.63559	-0.33641	-0.12824	-0.47921	-0.24523	-0.14997	0.057165	-0.077371	-0.4383	0.18578	-0.25877	-0.033932	-0.15024
ACY3	0.081675	0.067329	0.051268	-0.024707	0.011761	-0.025119	-0.057885	0.024823	0.047339	0.036504	0.079421	0.024267	0.076866	0.067826	0.089864	0.081271	0.087532	0.16162	0.51688	0.54967	0.14397	0.14417	0.10218	0.10605	0.10134	0.061248	0.063832	0.095488	0.068865	0.051484	0.089752	0.10716	0.17226	0.26131	0.09866	0.20049	0.096583	0.18214	0.066296	0.13515	0.10044	0.053329	0.034418	0.21244	0.18847	0.21216	0.1251	0.12337	0.14151
ACYP1	-0.40003	-0.29449	-0.036361	-0.17712	-0.17558	-0.19942	-0.22117	-0.12183	-0.11428	-0.27554	-0.29551	-0.1809	-0.12541	-0.25472	-0.33091	-0.4261	-0.28291	-0.31795	-0.5282	-0.2225	-0.26108	-0.34705	-0.044142	-0.29493	-0.098928	-0.15798	-0.33617	-0.47128	-0.21529	-0.2959	-0.061563	-0.11327	-0.18894	-0.13241	-0.15274	-0.27478	-0.48905	-0.27884	-0.14823	-0.23391	-0.16782	-0.25968	-0.1143	-0.18076	-0.13517	-0.10672	-0.28089	-0.26244	-0.22348
ACYP2	-0.0746526666666667	-0.0429983333333333	-0.0869806666666667	-0.026737	-0.00547333333333333	-0.096663	-0.154064	-0.109570666666667	-0.036905	-0.103695666666667	-0.146774333333333	-0.168823	0.030097	0.00884833333333333	-0.113297	-0.117278333333333	-0.0332963333333333	-0.180017666666667	-0.129175333333333	-0.091356	-0.0721796666666667	-0.203688666666667	-0.132833	-0.186312666666667	-0.107960333333333	-0.150631	-0.207772333333333	-0.211825	-0.179196666666667	-0.39615	-0.247475	-0.141919666666667	-0.176605	-0.240647333333333	-0.116577333333333	-0.320910666666667	-0.350610333333333	-0.177459	-0.151946333333333	-0.253671666666667	-0.145624666666667	-0.221483	-0.23846	-0.07214	-0.149004	-0.138069	-0.181252333333333	-0.106740333333333	-0.224772333333333
AD7C-NTP	0.076039	0.181995	0.185709	0.1396195	0.1114525	0.0901365	0.2167145	0.101673	0.1134695	0.181587	0.225308	0.147036	0.2159835	0.089305	0.1974	0.1480835	0.139505	0.2007	0.349265	0.32317	0.30253	0.1652145	0.196761	0.1751535	0.114565	0.167317	0.1111455	0.246545	0.1808355	0.286145	0.154077	0.1746635	0.26614	0.197845	0.2168045	0.259585	0.0688125	0.126258	0.1604395	0.25812	0.1293765	0.155783	0.1454375	0.0708345	0.271365	0.1506595	0.098316	0.0847335	0.1840735
ADA	-1.0318	-1.1566	-1.0942	-1.0792	-0.99555	-0.92976	-1.0961	-0.99774	-1.1048	-1.0044	-0.96678	-0.85052	-0.85956	-0.87748	-0.81805	-0.68083	-0.74064	-0.86615	-1.0239	-0.76913	-0.65768	-1.1054	-1.0361	-0.83268	-0.89803	-0.95241	-1.0978	-1.054	-1.0448	-0.9731	-0.95448	-1.1689	-1.1033	-0.67831	-1.0689	-0.8726	-1.015	-0.89096	-1.1136	-1.0254	-1.0703	-1.0618	-0.9722	-1.1264	-0.98004	-0.66443	-0.94382	-1.0097	-1.0914
ADAL	-0.089439	-0.131082	-0.0458866666666667	-0.120191666666667	-0.154583666666667	-0.0930686666666667	-0.141462333333333	-0.200235333333333	-0.136249666666667	-0.0144103333333333	-0.00504666666666667	-0.0889263333333333	-0.132859666666667	-0.0406736666666667	-0.0243433333333333	-0.0524766666666667	-0.0391213333333333	-0.107796666666667	0.0464876666666667	-0.104066666666667	-0.005876	-0.0922866666666667	-0.0570226666666667	-0.200544	-0.224399333333333	-0.0976233333333333	-0.134704	-0.125802666666667	-0.117245	-0.029883	-0.0954646666666667	-0.13909	-0.0771233333333333	-0.184102	-0.0933113333333333	-0.106406666666667	-0.18751	-0.160936666666667	-0.0652133333333333	-0.0476046666666667	-0.115034333333333	-0.08481	-0.118703333333333	-0.0988266666666667	-0.133397	-0.169046666666667	-0.128498666666667	-0.169238666666667	-0.141916666666667
ADAM10	0.016323	0.059064	-0.099994	-0.063288	-0.012347	-0.20089	-0.22784	-0.040439	-0.003477	-0.095729	-0.12666	-0.1408	0.041232	-0.12123	-0.21765	-0.23942	-0.099838	-0.19748	-0.10782	-0.065823	-0.19318	-0.07066	-0.1184	-0.10497	-0.13939	-0.18877	-0.13468	-0.19848	-0.043405	-0.33801	-0.12283	-0.014062	-0.37104	-0.21748	-0.11508	-0.30868	-0.25442	-0.18367	-0.13175	-0.33669	-0.12739	-0.18943	-0.20806	-0.13896	-0.1828	-0.21775	-0.19139	-0.17383	-0.092602
ADAM11	-0.054195	-0.0262725	-0.002707	-0.0275595	-0.071701	-0.0967825	-0.102125	-0.118573	-0.064192	-0.053788	-0.077816	-0.0298105	-0.0064945	-0.127373	0.0307395	-0.0454875	-0.037456	-0.054117	0.1218805	-0.0954775	-0.0799025	-0.01241	0.0382425	-0.029617	-0.0356735	-0.085144	-0.0649	-0.0317495	0.0551815	-0.1042565	-0.0014825	-0.0092955	-0.0152705	-0.0975065	-0.0811175	-0.09869	-0.017915	-0.043967	-0.0678125	-0.044021	-0.040713	-0.007886	-0.065149	-0.0889665	-0.015521	-0.0266895	-0.074358	0.001801	-0.0437735
ADAM12	-0.019892	-0.063583	-0.0391775	-0.049721	-0.015085	-0.144485	-0.11465	-0.09051	-0.113424	0.014051	-0.0259365	0.0222855	0.0305245	0.0141755	0.07553	0.001219	0.017581	-0.0096865	0.088961	-0.0576285	0.027879	-0.0390395	-0.1011165	-0.045664	-0.077271	-0.0189785	-0.1095215	0.0170485	-0.0697595	-0.058287	-0.038683	-0.019185	-0.16078	-0.1210445	-0.11945	-0.0657945	0.05359	0.0445255	0.0424935	-0.0136615	0.007058	0.087776	-0.024316	0.0098275	0.133448	0.0522475	0.0111285	-0.074111	-0.0443645
ADAM15	-0.15086	-0.14233	-0.16142	-0.18865	-0.1332	-0.17832	-0.16156	-0.13364	-0.16929	-0.15354	-0.12975	-0.11684	-0.15676	-0.056498	-0.092865	-0.20084	-0.12141	-0.092828	-0.081634	-0.25798	-0.10926	-0.10341	0.010541	0.073104	-0.16618	-0.048244	-0.092088	-0.092052	-0.058268	-0.10507	-0.15402	-0.19919	-0.10195	-0.077459	-0.15381	-0.081951	-0.083781	-0.089631	-0.10667	-0.053195	-0.14484	-0.078055	-0.1394	-0.19455	-0.096917	-0.098202	-0.19103	-0.19508	-0.074321
ADAM17	-0.0953985	-0.0740175	-0.0397095	-0.0062765	-0.0432805	0.005578	-0.0611145	-0.0918955	-0.0671565	-0.1785805	-0.1118455	-0.091458	-0.0904455	-0.1357955	-0.044477	-0.082114	-0.0571655	-0.153956	-0.1474455	-0.0845035	0.023201	-0.0238555	0.00756	0.034446	0.008391	0.0294645	-0.035781	0.00422	-0.01635	0.105346	0.030339	-0.003088	0.0826345	0.0448425	0.002288	0.069208	-0.0379135	-0.000449499999999999	-0.030656	0.022155	0.021101	-0.007124	-0.05771	-0.0382245	0.070924	-0.0541875	0.0066255	-0.1603815	-0.053958
ADAM18	-0.087078	-0.12736	-0.20697	-0.12281	-0.34342	0	0	0	-0.13914	-0.080958	0	0.11578	0	-0.010934	0	0.078674	-0.19443	0	0	-0.19493	-0.054624	0	0	-0.071502	-0.036285	0	0	0	-0.012461	0	0	0	0	0	-0.29824	-0.058894	0	0	-0.06053	-0.30953	-0.065643	-0.35031	0	-0.35556	-0.069153	-0.19598	0	-0.055016	-0.22174
ADAM19	0.14938	0.014441	0.0438935	0.1326075	0.228385	0.182572	0.139346	0.143542	0.092982	0.0499045	0.060154	0.039635	0.0424965	0.057288	0.045331	0.0376855	0.0107005	-0.02928	0.011253	0.193895	0.2984915	0.15088	0.144315	0.1133195	0.201585	0.126277	0.018762	-0.0226275	0.055653	0.027909	0.112001	0.079003	0.0056615	0.1695505	0.1420405	0.0008295	0.0336965	0.14175	0.0231375	0.081142	0.0631555	0.0602475	0.1289485	-0.003131	0.169944	0.0325105	0.1127325	0.25825	0.1010635
ADAM2	-0.23129	0	0	0	0	0	0	0	-0.076775	0	0	-0.054516	-0.11614	0	0	0	0	0	0	-0.027151	0	0	-0.11805	0	-0.26316	0	0	-0.22041	-0.22633	0	0	0	0	-0.039782	-0.2551	0	-0.25373	0	-0.067595	-0.12887	0	-0.00861	0	0	0	0	0	-0.085342	-0.095208
ADAM20	0.005712	-0.048248	-0.080925	0.054206	-0.092569	0.096084	0.12578	-0.21438	-0.18645	0.070702	0.012875	0.076957	0.093166	0.1182	0.057484	-0.012046	0.036247	0	0.0101	0.35416	0.038015	0	-0.10184	0.33114	0.19207	0.24239	0	0	-0.3823	0.28577	-0.08628	-0.003052	-0.16649	-0.10384	0.063485	-0.088176	-0.25625	0	0	-0.12481	0.28255	0.06401	-0.078948	-0.06585	-0.018153	0.065728	0.06424	-0.068449	0.059571
ADAM21	0.05603	0.054117	0.059222	0.060244	0.062201	0.037906	0.056891	0.049084	0.075157	0.048608	0.070822	0.064313	0.091727	0.060014	0.066152	0.065711	0.064004	0.10459	0.15605	0.12237	0.14306	0.079507	0.074729	0.074204	0.10448	0.089633	0.066606	0.063644	0.078492	0.12928	0.077031	0.088161	0.19031	0.12569	0.11769	0.14439	0.14132	0.082739	0.10073	0.1417	0.095998	0.095802	0.079418	0.07443	0.092368	0.095149	0.11789	0.041467	0.088552
ADAM22	0.0461186666666667	0.033544	0.0519306666666667	-0.0859976666666667	0.024052	0.049005	0.0229666666666667	-0.00968333333333334	0.023477	0.0163983333333333	-0.0285743333333333	0.0603643333333333	0.0414513333333333	0.0209003333333333	0.116726666666667	0.11523	0.082824	0.0263036666666667	0.114379	0.0214866666666667	0.0107866666666667	0.0900743333333333	0.0213906666666667	-0.01078	0.035876	-0.0204743333333333	0.0701773333333333	0.0827933333333333	-0.00603966666666667	0.0684906666666667	0.042	0.024516	0.0999983333333333	0.0523273333333333	0.00115	0.115783333333333	0.150973333333333	0.0803043333333333	0.0353296666666667	0.128256666666667	0.0934833333333333	0.0845433333333333	0.056508	0.0936	0.0526396666666667	0.044191	0.0231466666666667	-0.00733666666666667	0.0635083333333333
ADAM23	-0.57402	-0.64561	-0.60189	-0.65863	-0.52678	-0.6545	-0.66933	-0.55759	-0.59444	-0.74115	-0.61808	-0.51102	-0.57013	-0.525	-0.5131	-0.4654	-0.42415	-0.70671	-0.74566	-0.73808	-0.54445	-0.65001	-0.66813	-0.62311	-0.74865	-0.71187	-0.6718	-0.76644	-0.6795	-0.75835	-0.76861	-0.69367	-0.78117	-0.70775	-0.73065	-0.84122	-0.66642	-0.65674	-0.67507	-0.67119	-0.70251	-0.70994	-0.78608	-0.70395	-0.47798	-0.68285	-0.71492	-0.65378	-0.51889
ADAM28	0.361515	0.334635	0.17527	0.73652	0.67791	0.750765	0.54737	0.78794	0.41694	0.463805	0.34885	0.40198	0.51944	0.358235	0.213395	0.2672	0.2462	0.34068	0.067902	0.747055	0.88542	0.247495	0.625775	0.739805	0.80949	0.957335	0.195625	0.1587915	0.69269	0.155115	0.72138	0.295095	0.184945	0.330015	0.575215	0.098348	0.32852	0.742895	0.54105	0.331655	0.70813	0.423865	0.64632	0.29216	0.696535	0.436785	0.370785	0.62709	0.250615
ADAM29	0.073812	0.058955	0.083411	0.12971	-0.020578	0.030257	-0.14514	0.14537	-0.041014	0.073615	0.025853	0.035888	0.060741	0.049782	0.092776	0.10233	0.01828	0.11417	0.077546	0.054004	0.085041	0.06871	0.020592	0.043855	-0.014541	0.005481	0.1015	0.10692	-0.029668	-0.007523	0.11257	0.0461	0.092101	0.11965	0.10291	0.1497	0.15165	0.029727	0.24532	0.049665	0.18005	0.081193	0.053977	0.14208	0.074357	0.082608	0.13316	0.087819	0.11558
ADAM30	0	0	0	0	0	0	-0.13504	0	0	0	-0.069968	0	-0.081845	0	0	0	0	0	0	0	-0.35167	0	-0.019111	0	0	0	0	0	0	0	0	0	0	0	0	0	0	0	0	0	0	0	0	0	0	0	0	0	0
ADAM32	0.51638	0.096608	0.17403	0.41656	0.29146	0.27816	0.099453	0.45652	0.44956	0.36051	0.2925	0.17535	0.42735	0.38049	0.15949	0.10052	0.18041	-0.10584	0	-0.2817	-0.085144	0.13046	0.069263	0.094607	0.051315	0.31468	0	0	0.30455	0	0.35052	0.1505	0.19422	0.012286	0.26744	-0.16816	-0.073538	0.13371	0.45085	0.078242	0.56553	0.26458	0.46455	0.43654	0.49735	0.13901	0.21024	-0.14831	-0.1241
ADAM33	-0.008715	-0.0155385	0.024885	0.0085195	0.0163285	0.005345	0.034421	0.0329895	-0.03341	0.0319695	0.0388695	0.0317855	-0.001587	-0.027702	0.088204	0.01059	0.0145125	0.187672	0.0964695	0.077308	0.054861	0.0903445	0.054187	0.054955	0.0493605	0.0682965	0.057028	0.0640185	0.028124	0.121179	0.059325	0.074598	0.066077	0.1052595	0.093255	0.113614	0.114955	0.0782375	0.0651895	0.119153	0.0885485	0.071307	0.0915205	0.103175	0.138455	0.089938	0.0934245	0.0735405	0.0571565
ADAM6	0.032787	0.0161155	0.0920025	0.033336	0.035174	0.0181125	0.0111545	0.0415925	0.0388545	0.0130465	0.002164	0.045001	0.069926	0.057128	0.155598	0.0760875	0.046041	0.223275	0.1954	0.0091485	0.077152	0.1246	0.20123	0.048297	0.0761775	0.0778815	0.1581545	0.2336475	0.118145	0.227665	0.1450315	0.145514	0.327875	0.0716185	0.116473	0.227195	0.364645	0.23371	0.248175	0.227525	0.207115	0.18313	0.065064	0.237905	0.151881	0.1074115	0.154789	0.20778	0.17639
ADAM7	0.043704	0.037663	0.077781	0.044973	0.054158	0.020501	0.060891	0.026009	0.06435	0.056553	0.09698	0.081068	0.076741	0.059203	0.050982	0.064538	0.051561	0.11004	0.16584	0.12116	0.18408	0.072115	0.057969	0.074273	0.077763	0.074253	0.081814	0.038296	0.092223	0.1335	0.067175	0.088508	0.093379	0.07592	0.060509	0.080716	0.11288	0.099874	0.094112	0.15075	0.094633	0.065724	0.046869	0.062771	0.11339	0.044008	0.083676	0.038014	0.046038
ADAM8	0.32144	0.028582	0.031809	0.2493	0.39786	0.37141	0.12403	0.41564	0.11242	0.008221	0.080132	0.063282	0.20848	0.048377	-0.059777	0.050372	-0.001789	0.21075	0.12711	0.4277	0.78097	0.054637	0.15791	0.34435	0.43866	0.1685	-0.028239	-0.047462	-0.046062	-0.002261	0.187	-0.068292	-0.11106	0.27296	0.11136	0.087116	-0.014602	0.14085	-0.055735	0.10717	0.059616	-0.11404	0.088553	-0.17526	-0.017884	0.18139	0.29616	0.24639	-0.026871
ADAM9	-0.230745	0.009556	-0.229465	-0.17711	-0.126236	-0.1393305	-0.143915	-0.035695	-0.063368	-0.336	-0.1634905	-0.232735	-0.199227	-0.1230355	-0.32229	-0.189065	-0.1890785	-0.212785	-0.248265	-0.1628415	-0.29012	-0.36066	-0.161325	-0.0255295	-0.314425	0.004115	-0.301575	-0.278145	-0.1453165	-0.303825	-0.106838	-0.208392	-0.258855	0.030002	-0.0157015	-0.176795	-0.333135	-0.122168	-0.252255	-0.37628	-0.076634	-0.187806	-0.1485365	-0.361805	0.060772	-0.0166995	-0.1110895	-0.255248	-0.229095
ADAMDEC1	1.5449	1.2928	0.85221	1.9248	2	1.9624	0.75906	1.9894	1.6209	1.5631	1.1991	1.0088	1.4917	1.3472	0.33751	0.50422	0.84335	1.0805	0.53487	1.5509	1.4457	1.3808	1.6923	1.8634	1.3499	2	1.249	0.21714	1.24	0.6665	1.4459	1.1132	0.577	0.7278	1.7023	0.60996	0.40841	1.5441	0.6379	0.71302	0.87841	0.57718	1.1724	0.6315	0.73326	0.56633	0.9628	2	1.0294
ADAMTS1	-0.284595	-0.58411	-0.66819	-0.491825	-0.3954	-0.20185	0.0801855	-0.35206	-0.647425	-0.0158075	-0.317335	-0.46749	-0.557425	-0.49821	-0.382775	-0.289485	-0.311425	-0.80264	-0.78139	-0.75422	-0.56623	-0.613925	-0.529685	-0.578985	-0.777575	-0.40387	-0.666975	-0.51449	-0.602765	-0.39246	-0.526715	-0.90013	-0.58516	-0.71434	-0.144005	-0.78649	-0.779365	-0.718425	-0.766295	-0.79699	-0.73612	-0.79446	-0.89441	-0.881535	-0.64632	-0.794465	-0.83335	-0.62025	-0.69537
ADAMTS10	-0.033298	0.004915	0.032912	0.016912	-0.052759	-0.008025	0.06786	-0.063656	-0.04653	0.046749	0.028069	0.26618	0.017868	0.030381	0.21741	0.14759	0.059157	0.13889	0.1602	-0.066714	0.11971	0.093266	-0.045141	-0.094273	0.017223	-0.015611	0.040245	0.24014	-0.068921	0.27628	-0.033505	0.011076	0.19751	-0.012294	-0.055354	0.17071	0.34207	0.073993	0.22141	0.2371	0.024465	0.068646	0.015959	0.11559	0.048741	-0.053614	0.083023	-0.017707	-0.019355
ADAMTS12	0.067114	0.0322775	0.040463	-0.005343	-0.00201	-0.064608	-0.0689265	0.060388	0.010877	0.005775	-0.0011	0.020756	0.01365	-0.0128345	0.0416135	-0.007627	0.0674385	0.0214285	0.1830815	-0.049851	0.008304	-0.030473	-0.054556	0.0245465	-0.126205	-0.0736015	0.03443	0.05796	0.035725	-0.045166	0.0289805	0.063129	-0.089257	-0.034907	-0.0041065	0.152518	0.135064	0.1383615	0.0650095	0.103962	0.0401505	0.061187	-0.126823	0.24172	0.0402435	0.138645	-0.0188	0.1770615	0.135658
ADAMTS13	-0.023705	-0.018879	0.027976	0.0275803333333333	-0.0425996666666667	-0.00371233333333334	-0.0323766666666667	-0.0526526666666667	-0.0466193333333333	0.087764	0.006502	0.0314963333333333	-0.03287	-0.009596	0.143198666666667	0.086902	0.0356156666666667	0.0485533333333333	0.057926	-0.085449	-0.0645176666666667	0.126717333333333	0.0581536666666667	-0.0377553333333333	-0.0204843333333333	0.0362186666666667	0.0573266666666667	0.160648666666667	0.0114836666666667	0.126552333333333	0.04899	0.0365333333333333	0.13226	0.0413433333333333	-0.0317776666666667	0.123036666666667	0.238213666666667	0.0689656666666667	0.118386666666667	0.187654	0.0388216666666667	0.08913	0.0116393333333333	0.030618	0.0429133333333333	0.0406793333333333	-0.02139	-0.012105	0.01281
ADAMTS14	0.025979	0.048961	0.062024	0.036808	0.019436	-0.037922	0.033551	-0.007554	0.066856	0.035941	0.080574	0.009484	0.078249	0.020437	0.10786	0.017575	-0.007441	0.10586	0.068104	0.028385	-0.033672	0.11721	0.09528	0.098525	0.025816	0.063223	0.18332	0.23626	0.15	0.15792	0.058879	0.10925	0.17214	0.12646	0.11491	0.10224	0.12076	0.2288	0.13562	0.21722	0.19826	0.10968	0.17701	0.19519	0.083666	0.17755	0.19111	0.20513	0.17842
ADAMTS15	0.048769	-0.014369	-0.060195	-0.082568	-0.090647	-0.050813	-0.057036	-0.051665	-0.058541	-0.032091	-0.098679	-0.047336	0.021618	0.009734	0.13717	0.045234	0.00151	0.010982	-0.037849	-0.057937	-0.034039	0.062832	-0.033707	-0.001169	-0.070245	0.040957	0.080178	0.029121	0.005969	0.072282	-0.062271	0.037778	0.057293	0.10332	0.054923	0.083086	0.12541	0.08468	0.053442	0.16127	0.072816	-0.035881	0.12344	0.0938	0.064155	-0.056701	0.076334	0.088146	0.029551
ADAMTS16	0.0248355	0.0734265	0.0875605	0.013031	0.0283565	0.0262465	0.027292	0.0268065	0.017994	0.0574145	0.0639055	0.049008	0.1307935	0.081945	0.139765	0.118735	0.0902025	0.0742315	0.168055	0.0900115	0.034182	0.12292	0.0856135	0.0244835	0.04941	0.0459015	0.092829	0.121465	0.0776515	0.107559	0.0287815	0.0865005	0.1158575	0.12129	0.0052405	0.12234	0.158655	0.121935	0.0849765	0.150612	0.0964015	0.0934595	0.0604565	0.0871055	0.1196645	0.064367	0.13136	0.050861	0.094602
ADAMTS17	0.087942	0.1044	0.074096	-0.024288	-0.000182	0.005048	-0.041808	-0.002727	0.028309	0.19436	0.13311	0.15247	0.20752	0.096334	0.14432	0.060824	0.06982	0.16655	0.25447	0.13611	0.039969	0.1627	0.068257	0.20648	-0.025522	0.15119	0.1146	0.20472	0.19098	0.27321	0.08918	0.13662	0.26403	0.084864	0.14152	0.24623	0.38632	0.23713	0.14348	0.23517	0.094911	0.076593	0.052364	0.22252	0.22314	0.082863	0.18872	0.18795	0.18208
ADAMTS18	-0.006372	0.10876	-0.026506	-0.014929	-0.018217	-0.03235	0.026003	0.005794	-0.05212	0.025338	-0.025832	0.063407	-0.040496	0.005157	0.013143	-0.008054	0.026542	0.064898	0.11451	0.02401	0.031585	-0.042453	0.056101	-0.034291	-0.025212	0.025851	-0.008837	-0.02123	-0.037215	0.14529	0.029343	0.080224	0.0542	-0.049448	0.001805	0.13311	0.21038	0.060407	0.17014	0.18225	-0.011178	0.048869	0.009426	0.01701	0.14891	0.079479	0.1491	0.025703	0.066633
ADAMTS19	0.11981	-0.04747	-0.01668	-0.058576	0.009507	-0.015406	0.051596	0.017789	-0.087201	-0.12759	-0.13932	-0.063186	-0.02018	-0.04752	-0.012027	-0.02348	-0.066348	-0.09944	-0.043905	-0.047804	-0.063758	-0.054184	-0.071112	0.007264	-0.13471	-0.059633	0.033363	0.29756	0.039845	0.03662	-0.054732	0.002257	0.1288	-0.002261	-0.020643	0.0977	0.11809	0.007943	0.055786	0.027974	0.1046	0.092364	-0.050912	-0.053084	-0.050182	-0.054416	0.090174	-0.062911	-0.10488
ADAMTS2	-0.00568666666666667	-0.0429383333333333	0.00420866666666667	-0.0235973333333333	-0.037344	-0.06839	-0.00325833333333333	-0.0292416666666667	-0.0954956666666667	0.013507	0.0796656666666667	0.0691436666666667	0.05242	0.0280966666666667	0.167398666666667	0.100693666666667	0.057845	0.0906153333333333	0.180793	0.085948	0.125298	0.0347266666666667	-0.0234066666666667	-0.034783	0.0169936666666667	0.0551833333333333	0.074479	0.111604	0.00339033333333333	0.0759486666666667	0.0197333333333333	0.0357316666666667	0.0749576666666667	0.000484333333333337	-0.00772433333333333	0.0475413333333333	0.272983333333333	0.148901666666667	0.0869966666666667	0.0918966666666667	-0.0288086666666667	0.180273333333333	0.101242666666667	0.0319993333333333	0.0846583333333333	0.174481	0.112865333333333	-0.00257666666666667	0.084571
ADAMTS20	-0.0256355	-0.042802	-0.150725	-0.078905	-0.103945	-0.155475	-0.003224	-0.094955	-0.12189	0.026185	-0.033348	-0.0942325	-0.031903	-0.05091	-0.062435	-0.090985	0.0054855	0	-0.130765	-0.177955	-0.08834	-0.0117575	-0.06171	-0.106185	0	-0.13147	-0.11982	0	-0.091475	-0.027778	-0.1097	0	0	-0.0221555	-0.148795	-0.0145715	0.004402	-0.15598	-0.039235	-0.207995	-0.239835	-0.399215	-0.0480325	-0.109055	-0.078015	-0.185975	-0.06803	-0.13187	-0.30204
ADAMTS3	-0.199285	-0.058308	-0.1015015	-0.26399	-0.21698	-0.1124355	-0.068957	-0.317665	-0.199285	-0.115739	-0.0387515	-0.0659305	-0.1072255	-0.0452335	0.071981	-0.010965	-0.0183495	-0.108886	-0.214385	0.055435	-0.138285	-0.199215	-0.125795	-0.33247	-0.279475	-0.214155	-0.1005595	-0.1183535	-0.56702	-0.177855	-0.237515	-0.26486	-0.19246	-0.073865	-0.144091	-0.0197005	-0.02555	-0.1024715	-0.0721465	0.0008365	-0.2167185	-0.2874725	-0.199065	-0.1458885	-0.153232	-0.092901	0.054455	-0.1429415	-0.1475195
ADAMTS4	-0.11819	-0.157029	-0.124766	-0.106797	-0.0895	0.205156	-0.056013	-0.215217	-0.108648	-0.0800355	0.1021635	-0.086662	-0.0832385	-0.0871695	-0.120926	0.0278785	-0.065233	-0.1592415	-0.1570865	-0.1480455	0.139542	-0.0770655	-0.167796	-0.1207445	-0.177568	-0.1092545	-0.246105	-0.1985015	-0.19293	-0.0543795	-0.1725995	-0.2803475	-0.1493745	-0.1253715	-0.152455	-0.1929715	-0.103845	-0.0813865	-0.00236999999999998	-0.2280835	-0.22178	-0.0750765	-0.211911	-0.2548985	-0.0254275	-0.174973	-0.1699775	-0.2387895	-0.1645395
ADAMTS5	0.062982	0.074564	0.057515	0.11403	0.15063	0.064882	0.11555	0.14201	0.065729	0.10759	0.17076	0.087092	0.17012	0.10926	0.14975	0.16349	0.10196	0.16114	0.25355	0.23588	0.33228	0.06644	0.085593	0.1056	0.063894	0.13289	0.068562	0.063427	0.031121	0.2605	0.060314	0.06024	0.044156	0.035868	0.064681	-0.007523	0.16568	0.15609	0.10957	0.14196	0.11362	0.12616	0.1128	0.13611	0.15914	0.064928	0.074771	0.16177	0.1506
ADAMTS6	0.010258	-0.0388015	-0.07663	0.015607	-0.05167	0.0449945	0.0962915	0.00692950000000001	-0.0282465	-0.1799965	0.026115	-0.062655	-0.0560205	0.024803	-0.0016	0.106994	-0.0238535	-0.015525	-0.0225685	-0.001684	0.126453	-0.1500385	-0.18646	-0.106127	-0.20342	-0.058675	0.0363835	-0.037844	-0.0908735	-0.198341	-0.270315	-0.296115	-0.101613	-0.065986	-0.1771155	-0.1591275	-0.024619	-0.13786	-0.11954	-0.1509805	-0.048292	0.0061245	-0.087385	-0.060916	0.2242895	0.0065015	-0.123274	0.0443505	0.02284
ADAMTS7	0.151800333333333	0.110681	0.122446333333333	0.118089666666667	0.111952333333333	0.0785496666666667	0.113325333333333	0.0629403333333333	0.0588963333333333	0.135392333333333	0.129004333333333	0.127767	0.0500053333333333	0.082988	0.286342	0.227211666666667	0.147509666666667	0.21147	0.24586	0.0790843333333333	0.172796666666667	0.184414666666667	0.0864066666666667	0.0826666666666667	0.138417	0.0730486666666667	0.165204	0.217313666666667	0.065777	0.217072333333333	0.070417	0.154792	0.180213666666667	0.0929216666666667	0.0417376666666667	0.163433	0.346352666666667	0.250372666666667	0.281059666666667	0.35076	0.216816666666667	0.21768	0.156734	0.214517333333333	0.217149666666667	0.230844666666667	0.234706666666667	0.126615666666667	0.163281333333333
ADAMTS8	-0.05603	-0.077351	0.12946	0.041329	0.10378	0.14839	0.28199	0.24655	-0.049811	0.023937	0.10346	-0.030128	-0.017275	0.069253	0.052038	0.039662	-0.00845	-0.13848	0.005197	0.1431	0.11515	0.25188	-0.031517	0.07935	0.072404	-0.026874	-0.012672	-0.22291	-0.043396	0.027041	0.059008	-0.004336	-0.20559	-0.085296	0.35375	0.13296	0.11532	-0.13999	-0.1116	0.085235	-0.10658	-0.090744	-0.1261	0.085351	0.072673	-0.008392	-0.24388	0.059893	0.30454
ADAMTS9	0.017484	0.0691335	0.0258225	0.002167	0.076664	0.236575	-0.030731	0.0535745	-0.012722	0.109441	0.08482	0.0360055	0.0132485	0.089172	0.053229	0.013396	0.0212425	-0.017703	0.034921	0.0248425	0.160765	0.108484	0.0938595	0.0855115	0.0657695	0.158364	0.0625185	-0.087991	0.064684	-0.0013975	0.0686625	-0.069899	0.0192815	0.0310125	0.0658415	0.082315	0.0375405	0.146492	0.031499	0.0672535	0.0374365	0.006746	0.024065	0.062381	0.137475	0.112674	0.06012	-0.0165295	0.1080375
ADAMTSL1	0.0830883333333333	0.017795	0.050725	0.017277	0.0237073333333333	0.057269	0.142768666666667	0.153185666666667	0.0709686666666667	0.0304623333333333	0.128013	0.122205666666667	0.00741066666666667	0.0998606666666667	0.142965333333333	0.134615666666667	0.0810726666666667	0.166747333333333	0.17683	0.0145533333333333	0.121804333333333	0.155409666666667	-0.043644	0.033978	0.0441873333333333	0.119862	0.163327333333333	0.223876666666667	0.0671593333333333	0.218953666666667	0.0878623333333333	0.0949336666666667	0.169214333333333	0.12046	0.134423666666667	0.146722666666667	0.3562	0.0835736666666667	0.0794463333333333	0.209050666666667	0.0362086666666667	0.140791666666667	0.099627	0.100622333333333	0.0814023333333333	0.0279076666666667	0.025112	0.155647	0.0327113333333333
ADAMTSL2	-0.044287	-0.03441	-0.097634	-0.043008	-0.076108	-0.031328	-0.027276	-0.16	-0.12527	-0.026295	-0.016464	0.013918	-0.051665	0.016371	0.059855	0.020667	0.026341	0.10915	0.079228	-0.069207	-0.031281	0.023953	-0.048228	0.026505	-0.049602	-0.00223	-0.07162	0.029735	0.05418	-0.054103	-0.095821	-0.085682	-0.057548	-0.20336	-0.036074	0.15724	0.14799	-0.001277	-0.087585	0.015204	0.07425	0.06023	0.022055	0.015667	-0.025738	0.01947	0.074991	0.01199	0.067696
ADAMTSL3	0.197462333333333	0.227088	0.329331333333333	0.367248666666667	0.361896333333333	0.291157666666667	0.295218666666667	0.46135	0.161269333333333	0.232113	0.0953566666666667	0.130865666666667	0.0804363333333333	0.174265333333333	0.08627	0.127001333333333	0.214712	0.053976	0.0734246666666667	0.18027	0.269151666666667	-0.00326233333333334	0.236168333333333	0.238824	0.103103666666667	0.347408	0.271229666666667	0.080715	0.189650666666667	0.0160466666666667	0.217089	0.144284666666667	0.196528	0.164442	0.37818	0.110846666666667	0.0831183333333333	0.134930666666667	0.0119286666666667	0.219323333333333	0.240544333333333	0.0788916666666667	0.0619433333333333	0.108523333333333	0.245836333333333	0.270563333333333	0.065413	0.180335	0.151112
ADAMTSL4	-0.21066825	-0.16310225	-0.1759635	-0.0952175	-0.15139	-0.119141	-0.11793575	-0.1839115	-0.1853695	0.0131895	-0.10092125	-0.133777	-0.12937775	-0.12111925	0.017395	-0.09908975	-0.1008225	-0.078691	0.00914999999999999	-0.06643125	0.01179025	-0.06549375	-0.12278625	-0.18590425	-0.11952475	-0.07251325	-0.109704	-0.00937	-0.18273575	-0.0322565	-0.060295	-0.10110525	-0.0300825	-0.096753	-0.09013425	0.05757925	-0.1064325	-0.200735	-0.01429175	-0.00568675000000001	-0.1254175	0.00224775	-0.08240025	-0.0861615	-0.06009875	-0.1577775	-0.068694	-0.243453	-0.123045
ADAMTSL5	-0.103066	-0.081752	-0.0599143333333333	-0.0962176666666667	-0.125412	-0.158498	-0.082113	-0.145596333333333	-0.0962693333333333	0.0261263333333333	0.00436766666666667	0.00876566666666666	-0.00419633333333333	-0.015755	0.102637	0.053313	0.0178273333333333	0.069732	0.0763676666666667	0.013941	-0.064562	-0.00939166666666667	-0.0614226666666667	-0.0433716666666667	-0.096724	-0.0520713333333333	-0.0267546666666667	0.08769	-0.0579283333333333	0.0567286666666667	-0.082572	0.000714000000000002	0.0650573333333333	-0.00565733333333333	-0.09231	0.06989	0.237613333333333	0.0327593333333333	0.0401923333333333	0.173773333333333	0.0210463333333333	0.038905	-0.0496996666666667	0.00832533333333333	0.0824753333333333	0.00827299999999999	0.0507903333333333	-0.043245	0.046018
ADAR	0.0011675	-0.0873225	-0.0910835	-0.0271605	-0.016471	0.0315265	-0.0309855	-0.008787	0.002599	-0.0112605	-0.024153	1.99999999999992e-05	0.0039925	-0.0188865	-0.0826755	0.03156	-0.0255295	0.0893935	-0.0247565	0.0544755	0.0274285	-0.068911	0.020099	0.07997	0.014031	0.0407395	-0.0153575	-0.060707	0.0012445	-0.0620625	0.0356745	0.0045705	-0.066344	0.093082	-0.0029575	0.0257865	-0.0850935	0.016713	-0.0424155	-0.06729	-0.01495	-0.060213	-0.081441	-0.051338	-0.0192995	0.0775825	0.0597045	-0.0281615	-0.0870965
ADARB1	-0.229096666666667	-0.267006666666667	-0.211356666666667	-0.171443666666667	-0.130337666666667	-0.195775	-0.0637323333333333	-0.046856	-0.234332666666667	-0.277676666666667	-0.237447666666667	-0.210341333333333	-0.324646666666667	-0.147626666666667	-0.182205	-0.12849	-0.202217333333333	-0.285266333333333	-0.514008666666667	-0.1314	-0.0616326666666667	-0.256283333333333	-0.234605	-0.216863333333333	-0.201435666666667	-0.15907	-0.254416333333333	-0.247804333333333	-0.301507333333333	-0.119413333333333	-0.238233333333333	-0.279916666666667	-0.216105666666667	-0.285893333333333	-0.190479	-0.20386	-0.524775	-0.285693333333333	-0.26314	-0.263658	-0.235921333333333	-0.263798666666667	-0.33656	-0.348385666666667	-0.238183333333333	-0.29952	-0.248209	-0.149308666666667	-0.255014333333333
ADARB2	0.15799	0.2057	0.18187	0.13526	0.094299	0.11394	0.17169	0.06524	0.082511	0.17691	0.12864	0.24395	0.12083	0.1254	0.37004	0.29978	0.18119	0.26959	0.34192	0.040292	0.14364	0.34904	0.18122	0.096854	0.091182	0.1798	0.33203	0.43799	0.18985	0.3901	0.18876	0.17244	0.35567	0.31011	0.12474	0.32918	0.57329	0.3343	0.28264	0.53042	0.20053	0.2262	0.21853	0.29782	0.24819	0.22436	0.16447	0.20986	0.25807
ADAT1	-0.31871	-0.2286265	-0.22353	-0.450455	-0.289225	-0.37268	-0.33811	-0.297165	-0.27661	-0.27655	-0.27391	-0.36669	-0.314535	-0.1760205	-0.48712	-0.31912	-0.290115	-0.35131	-0.46797	-0.3903	-0.325635	-0.2794	-0.0641975	-0.222895	-0.283375	-0.19256	-0.34914	-0.52308	-0.1297005	-0.414615	-0.29206	-0.275755	-0.462225	-0.380805	-0.2632	-0.49164	-0.630335	-0.52382	-0.404675	-0.68112	-0.319685	-0.36929	-0.31211	-0.43117	-0.412665	-0.306165	-0.364965	-0.28119	-0.46099
ADC	0.042962	-0.007851	0.085087	-0.002646	0.015355	-0.011656	-0.0392805	0.00459	0.051652	0.00456	0.016068	0.0252045	0.035217	-0.0118405	0.0892755	0.1594865	0.050446	0.292785	0.054351	-0.0113985	0.027131	0.172512	0.1099925	0.090489	0.1059925	0.019338	0.148878	0.1834475	0.0883635	0.1255875	0.1272985	0.1856435	0.234365	0.51916	0.0442825	0.417945	0.22289	0.21567	0.095152	0.1870345	0.1716075	0.13334	0.191665	0.22441	0.107762	0.31768	0.3021925	0.0540715	0.292055
ADCK1	0.039966	0.13152	0.061558	-0.042732	0.022472	-0.045265	-0.027493	0.044405	0.097123	-0.10713	0.06054	0.004948	-0.11301	0.063438	0.012635	0.020417	0.003185	0.13976	0.058192	0.039865	0.019386	0.40507	0.19411	0.13746	0.32051	0.032562	0.23585	0.095551	0.10987	0.02816	-0.020432	0.025285	0.14125	0.085625	0.13251	0.29659	0.15808	0.087437	-0.000564	0.2908	-0.088776	0.82006	0.12423	0.15538	-0.013276	0.049806	0.079298	-0.080351	0.13122
ADCK2	0.0076715	-0.008037	-0.021858	-0.0203	0.024677	-0.022406	-0.122418	0.08347	0.098677	-0.1364265	-0.1194605	-0.131889	-0.1209535	-0.1214715	-0.16875	-0.15033	-0.0877475	-0.1402735	-0.35676	-0.309145	-0.26155	0.035212	0.1031515	0.0888185	0.0452645	0.0398835	-0.0629545	-0.0448625	0.0337715	-0.23295	0.0244375	0.0554375	-0.0980645	-0.0499435	0.0223005	-0.17343	-0.26324	-0.1403365	-0.0642835	-0.21372	-0.063519	-0.173519	-0.0790015	0.0619585	-0.23718	-0.0628965	-0.1447335	0.0288615	-0.0779545
ADCK4	0.1526405	0.056603	0.0790375	0.072245	0.036977	-0.0167255	0.0349385	0.000436000000000002	0.0340175	0.0698685	0.13294	0.096608	-0.0057585	0.04388	0.219235	0.15586	0.0810975	0.075363	0.2151335	0.1050735	0.082275	0.16999	0.1782965	0.143084	0.1263705	0.111353	0.212735	0.21195	0.1422815	0.23351	0.1216605	0.154697	0.2101	0.1044485	0.041333	0.203725	0.210455	0.181115	0.102089	0.27231	0.181499	0.1685565	0.120915	0.0773955	0.191015	0.136572	0.061634	0.19757	0.10612
ADCK5	0.13852	0.16528	0.27622	0.28266	0.14878	0.14523	0.1729	0.17933	0.10291	0.074094	0.061878	0.044095	-0.036342	-0.001142	0.092797	0.004693	0.027339	0.14083	0.29966	0.065416	0.033459	0.38771	0.33108	0.19263	0.32403	0.23847	0.30953	0.38964	0.28526	0.48999	0.32799	0.37144	0.49166	0.4129	0.32566	0.49892	0.20123	0.22885	0.34413	0.3886	0.2669	0.26268	0.31383	0.33399	0.3081	0.29679	0.38025	0.27431	0.42146
ADCY1	-0.356785	-0.3422125	-0.3552845	-0.2840185	-0.4168655	-0.34903	-0.2938435	-0.3745345	-0.3479735	-0.349986	-0.315342	-0.2188375	-0.330308	-0.2836365	-0.22666	-0.367665	-0.2465495	-0.31471	-0.357355	-0.396778	-0.2825545	-0.3559665	-0.359725	-0.34836	-0.371753	-0.421739	-0.281543	-0.356545	-0.3788175	-0.330156	-0.308953	-0.4095565	-0.28107	-0.5179765	-0.4277405	-0.28975	-0.227995	-0.34574	-0.421817	-0.4081505	-0.3038815	-0.2956925	-0.3614235	-0.421727	-0.482457	-0.4305645	-0.4041355	-0.3915385	-0.301438
ADCY2	-0.007048	0.003211	0.0484525	0.0908015	0.0005165	0.043539	-0.029828	0.040616	0.0431365	0.12018	0.0115345	-0.088137	-0.000838499999999999	0.0303995	0.040931	0.002732	0.052394	0.065127	0.026343	-0.0440095	0.036795	-0.0252985	-0.081049	0.0543295	-0.0698985	-0.0783305	0.088569	0.0053295	0.0080795	0.00463	-0.073369	-0.012116	0.052433	-0.0158385	0.00499	-0.0154145	0.0809825	0.0325935	0.0681655	0.1749535	-0.056194	0.036154	0.0183305	0.087111	0.0813215	-0.013805	-0.105175	-0.001209	0.090656
ADCY3	-0.10441	-0.29591	-0.15087	0.079269	0.10707	0.16964	0.055776	-0.033817	-0.13457	-0.14512	-0.15084	-0.11377	-0.11495	-0.061938	-0.097683	-0.075221	-0.17179	-0.081003	-0.095604	-0.18539	0.050291	-0.14658	-0.061762	0.031196	0.002522	0.20256	-0.27438	-0.50837	-0.046781	-0.12534	-0.025764	-0.18361	-0.054104	-0.1329	-0.13089	-0.17615	-0.30973	-0.1453	-0.1292	-0.31978	-0.22339	-0.18673	-0.16935	-0.24043	0.13689	-0.055775	-0.096711	0.021327	-0.22374
ADCY4	0.4196	0.40213	0.48339	0.41672	0.51872	0.58144	0.65146	0.45596	0.32215	0.46442	0.45101	0.34293	0.32017	0.25165	0.21895	0.35078	0.15131	0.42509	0.44772	0.625	0.54691	0.62515	0.53699	0.71764	0.71122	0.66259	0.33382	0.58438	0.5858	0.77282	0.59691	0.56996	0.70263	0.91012	0.8614	0.74994	0.54278	0.74691	0.51879	0.50898	0.57736	0.38065	0.48472	0.3905	0.69633	0.49781	0.4397	0.65546	0.58377
ADCY5	0.0066495	-0.0735405	-0.0483475	-0.062813	-0.0090825	-0.0837575	0.0463815	0.1270145	-0.0338835	-0.133834	-0.085714	-0.0081695	-0.0956675	-0.0351295	-0.1292865	-0.026516	-0.065755	-0.0687025	-0.103075	-0.134924	-0.077086	0.0080645	0.08308	0.05304	-0.0821315	0.134967	-0.0379	0.024293	-0.014713	0.062347	0.083532	-0.054259	0.001973	-0.0723245	0.01398	-0.013895	-0.01089	0.338565	-0.239495	-0.023525	0.105903	-0.212535	-0.011335	-0.1770585	0.02792	-0.013765	0.00273	-0.1207	-0.0119385
ADCY6	0.40942	0.48025	0.48069	0.40018	0.43568	0.29503	0.36614	0.47443	0.50984	0.34898	0.34314	0.26194	0.26528	0.25368	0.21131	0.088566	0.20661	0.30239	0.24038	0.16636	0.096299	0.61405	0.65036	0.52781	0.58265	0.57533	0.60302	0.5595	0.57395	0.54241	0.6108	0.776	0.68131	0.54679	0.59671	0.62468	0.13335	0.38056	0.43062	0.30564	0.4762	0.33508	0.45882	0.5104	0.38064	0.34371	0.4421	0.43398	0.45781
ADCY7	-0.0707065	-0.0421985	-0.192639	0.0235075	0.075802	0.0773395	-0.0035145	0.108145	-0.030621	-0.0818055	-0.0869865	-0.0259725	0.003938	-0.003406	-0.147553	-0.053731	-0.101746	-0.099828	-0.341708	0.0275755	0.155501	-0.184218	-0.0972155	0.0325245	0.0778995	0.038611	-0.15081	-0.24583	-0.1589125	-0.14229	-0.087575	-0.263951	-0.0938895	-0.122515	-0.034735	-0.24048	-0.31465	-0.1435615	-0.305057	-0.235955	-0.181092	-0.23116	-0.151334	-0.279035	0.052047	-0.153701	-0.1561885	0.0632	-0.0574625
ADCY8	-0.24458	-0.12434	-0.041815	-0.20791	-0.12304	-0.069848	-0.015414	-0.09355	0.014898	-0.19614	0.055344	-0.17088	-0.027987	-0.091312	0.039709	0.050488	-0.075519	-0.17389	-0.077138	-0.091958	-0.010113	-0.66761	-0.056715	-0.1904	-0.029237	-0.21144	-0.055806	0.093549	-0.023306	-0.011255	-0.077757	-0.21711	-0.11891	-0.10091	-0.245	-0.14365	-0.20739	0.044483	-0.091498	-0.13396	-0.21799	-0.18308	0.094659	-0.08915	-0.022829	0.12692	0.15031	-0.088166	-0.032675
ADCY9	0.00613	-0.021915	0.066385	0.1224135	0.03028	0.024582	0.1228465	0.06507	0.110868	0.04161	0.1081235	0.042575	0.1309115	0.02976	0.10624	0.003635	0.1430655	0.105845	0.256649	0.122875	0.00495999999999999	0.05687	0.00608499999999999	0.0481415	-0.0082815	-0.122449	0.1940505	0.25935	0.202965	0.17779	0.143727	0.28148	0.15756	0.171455	0.079268	0.157712	0.31251	0.022465	-0.012495	0.1380735	-0.04206	0.1225585	0.133643	0.317075	0.1515695	0.1457	0.19283	0.110787	0.22795
ADCYAP1	0.004058	0.054684	0.099563	0.047089	0.081366	0.15519	0.13423	0.034153	0.087301	0.056151	0.15642	0.087089	0.068588	0.084723	0.23666	0.14374	0.064344	0.13668	0.2365	0.10873	0.16201	0.13393	0.080005	0.098626	0.088061	0.083661	0.14551	0.22895	0.072598	0.17487	0.10793	0.085251	0.14908	0.15675	0.10113	0.19269	0.31727	0.13013	0.12924	0.19506	0.052588	0.077923	0.13006	0.16218	0.13357	0.14847	0.14647	0.13885	0.15099
ADCYAP1R1	0.015188	-0.009924	0.023333	0.024587	-0.005624	-0.013227	0.012135	0.027448	0.020726	0.013449	0.027234	0.015418	0.031905	0.014468	0.026329	0.026334	0.000522	0.041952	0.087097	0.027897	0.010576	-0.003465	-0.033475	-0.044822	-0.016621	3.2e-05	-0.005627	0.036052	0.004553	0.007566	-0.019203	-0.005831	-0.006742	0.010337	-0.035053	0.059275	0.061968	-0.009019	0.017003	0.053233	0.023225	0.030043	0.024888	0.05911	0.004835	0.046808	0.047745	0.015472	0.015056
ADD1	0.050668	0.0779335	0.08571925	0.111984	0.175385	0.122646	0.0964805	0.02703825	0.04530875	0.11960375	0.11510875	0.0278685	0.072286	0.01577825	0.141337	0.13240025	0.08733875	0.000762749999999999	0.13606075	0.11251925	0.1647475	0.0975225	0.14853	0.1504205	0.196395	0.179785	0.15432125	0.1429395	0.165215	0.13994525	0.1733405	0.2235425	0.09991925	0.17392725	0.1389125	0.2146575	0.065719	0.073158	0.0843	0.1717925	0.2049075	0.26101	0.213415	0.1388915	0.10142725	0.16674525	0.102667	0.16629525	0.13140525
ADD2	-0.141449666666667	-0.0989446666666667	-0.115811333333333	-0.167952666666667	-0.131172666666667	-0.185780333333333	-0.138459	-0.127268333333333	-0.114584	-0.162832	-0.129043	-0.0534853333333333	-0.0807153333333333	-0.0696773333333333	-0.03744	-0.0878753333333333	-0.0538946666666667	-0.136632666666667	-0.133184333333333	-0.172011333333333	-0.086534	-0.115772666666667	-0.168030666666667	-0.214923333333333	-0.238201666666667	-0.178070333333333	-0.130267666666667	-0.0943763333333333	-0.183904	-0.115113333333333	-0.228987333333333	-0.199975333333333	-0.136249	-0.137797333333333	-0.19513	-0.106214666666667	0.001448	-0.117885	-0.096623	-0.0448753333333333	-0.142705333333333	-0.108260666666667	-0.202315666666667	-0.0577633333333333	-0.0753036666666667	-0.200030333333333	-0.158459333333333	-0.223007	-0.139928666666667
ADD3	0.25455	0.299485	0.382175	0.376985	0.410565	0.344545	0.222505	0.458405	0.40553	0.31473	0.29308	0.277915	0.30716	0.200737	0.090856	0.0259875	0.303895	0.141833	0.419555	0.34955	0.351645	0.03971	0.282005	0.0665895	0.216705	0.272565	-0.0271815	-0.0046315	0.158122	0.025221	0.29848	0.27035	-0.0030065	0.052556	0.3603	0.0601755	-0.270535	0.087917	0.188405	-0.1116955	0.26136	0.191695	0.31634	0.308395	-0.0006295	0.195925	0.0942845	0.40559	0.287935
ADFP	-0.54845	-0.25816	-0.47117	-0.54831	-0.3563	-0.38099	-0.47318	-0.40134	-0.55018	-0.6163	-0.47475	-0.23686	-0.51022	-0.58523	-0.64106	-0.61208	-0.65152	-0.77986	0.30249	0.2311	-0.080794	-0.37257	-0.51439	-0.48439	-0.40295	-0.57382	-0.18298	-0.5071	-0.33703	-0.64477	-0.18725	-0.41769	-0.63913	-0.52045	-0.45134	-1.0198	-0.069221	-0.04042	-0.23909	-0.27424	0.090294	-0.18316	0.001674	-0.17269	-0.057947	-0.46395	-0.62631	-0.35102	-0.10955
ADH1A	1.10665	1.11585	1.1253	1.108745	1.04345	1.1117	0.890935	1.06896	1.040625	1.16645	1.10745	0.956105	0.93151	0.67312	0.663345	0.82659	0.741085	1.23105	0.5131	0.944725	0.793605	1.09405	1.1365	1.04605	1.1584	1.06055	1.004225	1.1184	1.0551	1.07025	1.13095	1.35085	1.089	1.029135	1.1674	1.19285	0.870065	1.10675	1.2656	1.1508	1.19775	1.2527	1.2617	1.29895	0.989605	1.1648	1.22025	1.0827	1.1177
ADH1C	1.3565	1.3041	1.3966	1.4144	1.319	1.3295	1.1214	1.367	1.2837	1.4434	1.6114	1.0202	1.2066	1.2098	0.69318	1.1234	1.1885	1.5496	0.7005	1.3038	1.1149	1.386	1.4871	1.2961	1.4428	1.3619	1.2198	1.3266	1.2407	1.3162	1.3805	1.6375	1.2941	1.3839	1.4101	1.5653	1.2069	1.61	1.7673	1.588	1.5499	1.5852	1.6263	1.6919	1.4297	1.5107	1.6729	1.4781	1.4229
ADH4	-0.4562	-0.47086	-0.36989	-0.53292	-0.483	-0.55426	-0.56692	-0.51171	-0.57483	-0.57808	-0.4146	-0.40347	-0.31264	-0.3182	-0.26434	-0.23824	-0.21191	-0.36521	-0.58046	-0.21015	-0.30535	-0.46045	-0.39865	-0.51165	-0.64972	-0.58992	-0.52764	-0.41333	-0.52317	-0.58686	-0.59026	-0.54185	-0.50979	-0.53506	-0.53544	-0.417	-0.38244	-0.45473	-0.47635	-0.47401	-0.46895	-0.27857	-0.585	-0.45468	-0.56013	-0.5673	-0.52979	-0.55494	-0.41254
ADH5	-0.124245666666667	-0.154144333333333	-0.128290333333333	-0.209677333333333	-0.123244333333333	-0.161016333333333	0.02027	-0.0617763333333333	-0.0768386666666667	-0.080337	-0.117244	-0.115358666666667	-0.01937	-0.103336	-0.205682333333333	-0.17998	-0.100787333333333	-0.187113333333333	-0.351113333333333	-0.157559	-0.325263333333333	-0.24396	-0.0689236666666667	-0.220243333333333	-0.200094333333333	-0.175715333333333	-0.211768333333333	-0.35002	-0.131396333333333	-0.30996	-0.0295816666666667	-0.141660666666667	-0.279966666666667	-0.196555333333333	0.000648333333333334	-0.212644666666667	-0.53404	-0.30907	-0.273146666666667	-0.472533333333333	-0.19865	-0.205916666666667	-0.129297	-0.158623666666667	-0.261866666666667	-0.129582666666667	-0.308723333333333	-0.0452056666666667	-0.162349
ADH6	0.087439	0.0481923333333333	0.145393333333333	0.109006666666667	0.0938883333333333	0.127208333333333	0.0590816666666667	0.077146	0.09669	0.0778966666666667	0.116586666666667	0.07955	0.11687	0.043254	0.0712936666666667	0.0452606666666667	0.0549876666666667	0.119893333333333	0.183833333333333	0.135396666666667	0.0671316666666667	0.131122333333333	0.131544666666667	0.054631	0.115952666666667	0.0551256666666667	0.037458	0.195203333333333	0.0535753333333333	0.168727333333333	0.170472	0.21734	0.198972333333333	0.143963333333333	0.114671	0.140058	0.070064	0.0660286666666667	0.192246666666667	0.152636666666667	0.156196333333333	0.161701	0.23532	0.166683333333333	0.104557666666667	0.203483333333333	0.185940666666667	0.134179666666667	0.132447666666667
ADH7	0	0	0	0	0	0	0	0	0	0.29274	-0.19331	0	-0.29154	0	0	0	0	0	0	0	0	0	0	-0.041362	0	0	0	0	0	0	0	0	0	0	0	0	0.24265	-0.066511	0.73646	0.40246	-0.020683	0.50243	0	0	0	0	0	0	0
ADHFE1	0.011287	0.011936	0.077646	0.029029	0.027808	0.023667	0.019223	0.048673	0.019917	0.071348	0.031077	0.029818	0.056506	0.045629	-0.005439	0.007197	0.048756	0.14007	0.2137	0.12561	0.10593	0.050164	0.037692	0.021414	0.045547	0.065018	0.06093	0.063106	0.032194	0.094944	0.11237	0.11539	0.081182	0.099988	0.089579	0.10723	0.094905	0.043197	0.12814	0.085345	0.064066	0.060604	0.059884	0.052615	0.069477	0.067666	0.072973	0.065291	0.064543
ADI1	0.22934	0.279641333333333	0.117461	0.223409666666667	0.218032333333333	0.0878633333333333	0.0397566666666667	0.185401333333333	0.277076666666667	0.17055	0.108682666666667	0.0818316666666667	0.250711	0.124938	-0.007907	0.069315	0.135915	0.163985666666667	0.27848	0.06594	0.0187333333333333	0.17891	0.1952	0.10955	0.240674333333333	0.0896233333333333	0.203759666666667	0.164201666666667	0.248628666666667	-0.000858333333333334	0.113129333333333	0.345956666666667	0.103916	0.167860666666667	0.163676666666667	0.150493666666667	-0.143123333333333	-6.13333333333299e-05	0.162680666666667	0.02696	0.161053	0.129391333333333	0.125803666666667	0.30383	-0.068266	0.135705333333333	0.166759333333333	0.194301	0.142589666666667
ADIPOQ	0.0088695	0.074184	0.1069875	0.067853	0.0573195	0.064352	0.0856045	-0.0024575	0.00295	0.111625	0.0378285	0.098639	0.1114585	0.065299	0.19192	0.146655	0.0616115	0.18959	0.285275	0.1454655	0.25579	0.127372	0.0879575	0.0250045	0.081177	0.0748515	0.118157	0.175655	0.0839775	0.26941	0.115617	0.133945	0.191015	0.15668	0.0533655	0.223075	0.2542955	0.146332	0.293835	0.272595	0.161047	0.1780045	0.1253375	0.0823015	0.14548	0.126215	0.103772	-0.003203	0.0368705
ADIPOR1	-0.1356	-0.08186	-0.14328	-0.13093	-0.12748	-0.11487	-0.20475	-0.12382	-0.065828	-0.2683	-0.18202	-0.12463	-0.24021	-0.16323	0.025318	-0.33462	-0.2161	-0.23241	-0.12899	-0.27361	-0.17885	-0.12799	-0.10344	-0.10918	-0.16811	-0.10715	-0.081172	-0.037691	-0.11213	-0.081816	-0.095857	-0.092313	-0.054314	-0.10418	-0.03567	-0.010398	0.021164	-0.088395	-0.1458	-0.11657	-0.060453	-0.077371	-0.087557	-0.064941	-0.11096	-0.13642	-0.15895	-0.018877	-0.05744
ADIPOR2	0.139845	0.1244465	0.097055	0.12383	0.142805	0.0639025	0.053898	0.111372	0.13868	0.027066	0.0291275	0.120244	0.072865	0.0223655	0.053339	0.0844575	0.05795	0.103333	0.17225	0.0902095	0.088958	0.201437	0.0973145	0.1597645	0.1748	0.167465	0.26056	0.200889	0.20292	0.1780175	0.214795	0.17666	0.1681235	0.202605	0.1716555	0.196285	0.2160235	0.195637	0.146099	0.2006365	0.1885985	0.1318685	0.1790185	0.172895	0.1603125	0.079147	0.21653	0.0914845	0.237115
ADK	-0.57223	-0.52028	-0.38291	-0.44712	-0.4805	-0.51272	-0.43846	-0.39391	-0.3525	-0.59009	-0.37085	-0.4699	-0.47426	-0.37731	-0.56285	-0.55804	-0.55945	-0.49996	-0.9113	-0.58462	-0.64412	-0.6788	-0.33483	-0.42928	-0.42004	-0.47573	-0.55091	-0.56314	-0.46665	-0.46273	-0.50897	-0.64695	-0.54413	-0.58793	-0.60058	-0.53212	-0.77555	-0.52637	-0.55437	-0.58671	-0.57688	-0.27842	-0.46103	-0.59484	-0.43997	-0.52664	-0.48726	-0.51348	-0.37179
ADM	-0.15687	-0.054561	-0.006223	-0.32149	-0.10736	-0.36898	-0.35317	-0.037092	-0.10975	-0.48959	-0.53473	-0.43999	-0.00098	-0.47513	0.11577	-0.022542	-0.29077	-0.15627	-0.54586	-0.44714	-0.55907	-0.11497	0.052644	0.12361	-0.41789	-0.23992	-0.14898	-0.29533	-0.29206	-0.35849	-0.39367	-0.33777	-0.036925	0.082884	-0.31237	-0.25409	0.33464	0.060692	-0.22038	-0.37268	-0.3787	-0.37722	-0.50176	-0.38122	0.13976	-0.056643	-0.097285	-0.15536	-0.47087
ADM2	-0.10461	0.026846	-0.050442	-0.064864	-0.041323	-0.000544	0.017188	-0.022363	-0.008895	-0.075145	0.025304	-0.027506	-0.008392	-0.018042	-0.065859	-0.022453	-0.016281	0.008642	0.010542	0.075578	0.094338	-0.055054	-0.050086	0.016506	0.014718	0.008905	-0.093409	0.043521	0.034665	0.036226	0.058226	-0.086033	0.10035	0.03562	0.070794	0.1055	0.082895	-0.071775	0.085886	0.079722	-0.001776	0.00273	-0.025028	-0.02314	0.17243	0.04355	-0.073454	0.036619	0.078031
ADMR	0.045789	0.044536	0.083246	0.025062	0.012025	0.009759	0.065269	0.042244	0.021088	0.016796	0.076451	0.067977	0.092063	0.059576	0.17563	0.14366	0.078277	0.19369	0.21911	0.14532	0.15843	0.17903	0.074827	0.050019	0.048756	0.060338	0.12066	0.23802	0.06421	0.22443	0.10946	0.16791	0.22888	0.19872	0.15073	0.31957	0.29806	0.14254	0.2004	0.25552	0.14525	0.1539	0.14366	0.15082	0.18597	0.11906	0.18669	0.094221	0.14696
ADNP	-0.24801	-0.20983	-0.20836	-0.17616	-0.13675	-0.093792	-0.18254	-0.11729	-0.15325	-0.14605	-0.24988	-0.16464	-0.15727	-0.18715	-0.22314	-0.20708	-0.15011	-0.30902	-0.2809	-0.16668	-0.15361	-0.32821	-0.21638	-0.23877	-0.22709	-0.15287	-0.35714	-0.37242	-0.17101	-0.34687	-0.14144	-0.27882	-0.3399	-0.2554	-0.14316	-0.32822	-0.41465	-0.26712	-0.25772	-0.3892	-0.21732	-0.30643	-0.20403	-0.31683	-0.27909	-0.21579	-0.30459	-0.12304	-0.27251
ADORA1	-0.085514	-0.006903	-0.003248	-0.059599	0.003984	-0.067655	-0.05993	-0.0505	-0.004739	-0.04311	-0.038063	0.051956	0.002241	-0.005101	-0.021076	0.009857	0.017201	0.005947	0.031547	-0.041446	0.052265	-0.079955	-0.076152	-0.032398	-0.050229	-0.050166	-0.025948	-0.013652	-0.012029	-0.018487	-0.019632	-0.071155	-0.007111	-0.14711	-0.090635	-0.070073	0.006218	-0.013123	-0.098611	0.03258	-0.085501	0.002122	-0.024084	0.002247	-0.057883	-0.048844	0.030403	-0.01398	-0.046115
ADORA2A	-0.0211905	-0.047001	-0.071576	0.0389395	0.003202	0.048175	0.028865	0.0278675	-0.0598885	-0.037683	-0.076411	-0.025161	-0.0347	0.0046155	0.0109575	-0.015161	-0.0442725	-0.025958	-0.040265	-0.0227295	-0.0065385	0.022494	-0.022603	0.0787295	0.175715	0.0191135	0.024352	0.112607	-0.002487	0.0913465	0.0135055	0.0024845	0.098856	0.0804125	-0.015692	0.0718105	0.0518585	0.053444	-0.001957	0.053414	0.045003	-0.0120585	-0.1656845	-0.000152000000000003	0.0303995	-0.0511625	0.050631	0.0971745	0.0049845
ADORA2B	0.26581	0.50852	0.37283	0.17777	0.28532	0.50028	0.29544	0.056415	0.11313	0.2904	0.25598	0.49099	0.1729	0.24638	0.26585	0.057173	0.086889	0.33063	-0.85634	-0.61593	-0.65295	0.37658	0.13202	0.22846	0.17309	0.38634	0.37286	0.24594	0.4041	-0.10371	0.3864	0.24871	0.18493	0.10801	-0.015599	0.16828	0.51041	0.50294	0.64831	0.47933	0.50355	0.37689	0.59935	0.53133	0.44895	0.21985	0.54989	0.15907	0.62552
ADORA3	0.32453	0.31242	0.215545	0.20199	0.311335	0.240175	0.121561	0.441215	0.1806995	0.1434175	0.272085	0.113998	0.225015	0.256655	0.118243	0.24884	0.1406335	0.2454	0.1589705	0.21673	0.066675	0.12382	0.2740515	0.486095	0.164014	0.367495	0.173365	0.248315	0.1314945	0.223975	0.390055	0.28827	0.231615	0.3567575	0.308805	0.328075	0.34565	0.45471	0.53927	0.21343	0.436205	0.3189	0.43093	0.31824	0.320681	0.2855525	0.55657	0.484675	0.2593305
ADPGK	-0.084569	-0.16095	-0.14114	-0.19115	-0.14292	-0.075379	-0.19196	-0.15864	-0.14152	-0.088246	-0.11636	-0.085848	-0.12127	-0.070602	-0.067079	-0.2758	-0.12292	-0.12385	-0.069126	-0.06913	0.008476	-0.25227	-0.21247	-0.17599	-0.10368	-0.20137	-0.1351	-0.32285	-0.20083	-0.21261	-0.13304	-0.26699	-0.066429	-0.16402	-0.10501	-0.16216	-0.18389	-0.18609	-0.26728	-0.2661	-0.22941	-0.24827	-0.18625	-0.18515	-0.15385	-0.18268	-0.20015	-0.18281	-0.17446
ADPRH	-0.092753	-0.10371	0.000932	0.024788	0.007209	0.11907	0.018282	-0.029581	-0.042059	0.023711	0.04365	0.035551	-0.002548	0.035572	0.11827	-0.086194	0.029968	0.071783	-0.10584	-0.054	-0.086556	0.042293	-0.079622	0.11954	0.049207	-0.000385	-0.041302	0.0744	-0.024501	0.054743	-0.061247	0.063858	0.044178	0.046309	-0.065906	0.0868	0.10211	0.16767	-0.041817	0.14267	-0.022415	-0.011159	-0.023701	0.11065	0.10537	0.087965	0.12612	0.1298	0.1671
ADPRHL1	0.16898	0.0677305	0.14806	0.054045	0.0450955	0.0134445	-0.043564	0.0584515	0.150275	0.0797605	0.053587	0.066512	0.10445	-0.0263065	0.065806	0.0384505	0.0966625	-0.0117915	0.292285	0.055576	-0.014625	0.173455	0.12829	0.017325	-0.004391	-0.082364	0.163985	0.0781405	0.0753755	0.010875	0.1361815	0.25037	0.00494099999999999	0.0553865	0.085227	0.015035	0.093455	0.000945000000000001	0.082165	0.1541055	0.0385205	0.0610945	0.092591	0.19935	0.00737500000000001	-0.0195585	0.0576815	0.109478	0.0557115
ADPRHL2	-0.13336	-0.079387	-0.11236	-0.14074	-0.093383	-0.063881	-0.14235	-0.11104	-0.056289	-0.086999	-0.10842	-0.12021	-0.12485	-0.093054	-0.045477	-0.046835	-0.050109	-0.040028	-0.011462	-0.12134	-0.006146	-0.027684	-0.033846	-0.061724	-0.028923	-0.009984	-0.042998	-0.03129	0.003219	-0.032228	-0.052026	-0.04542	0.019796	-0.019203	-0.024298	-0.053533	0.016295	-0.089952	-0.034743	-0.045365	-0.084787	-0.12412	-0.11042	-0.061446	-0.098191	-0.027372	-0.048083	-0.059421	-0.054766
ADRA1A	-0.005799	0.0729	0.14213	0.13989	0.17133	0.061748	0.050802	-0.049005	0.085734	0.040521	0.10433	0.068522	0.062419	-0.070486	0.20272	-0.10402	0.065644	-0.1199	-0.046254	-0.10142	0.047016	0.14661	0.029148	0.14983	0.05949	-0.14341	0.029416	0.18031	0.057842	0.13481	0.05642	0.09725	-0.023962	0.21721	0.19456	0.11731	0.22081	-0.021266	-0.053169	-0.037663	-0.042638	0.022214	0.091895	0.089881	0.14753	0.080913	-0.018296	0.22919	-0.027228
ADRA1B	0.1382675	0.0264295	-0.00797	0.047425	0.0496595	0.0195395	0.128545	0.035723	0.0499915	0.022136	0.0194315	0.0455065	0.082105	0.049271	0.072699	0.059815	0.033903	0.0314445	0.12986	0.037632	0.094347	0.094957	0.049034	0.074028	0.132179	-0.0089395	0.0955885	0.075188	0.0081175	0.0391615	0.042093	0.0238305	0.04497	0.034121	0.0625605	0.0741435	0.280035	0.099305	0.1405105	0.11297	0.005838	-0.028856	0.011517	0.044521	0.0131895	0.0018905	0.082421	0.075751	0.0752515
ADRA1D	0.07946	0.062552	0.096777	0.059506	0.057407	0.036561	0.073641	0.012874	0.032451	0.076161	0.059735	0.065352	0.069915	0.016869	0.13175	0.09599	0.072814	0.090886	0.14054	0.10347	0.13712	0.14957	0.099151	0.11376	0.11642	0.091744	0.10476	0.14211	0.087497	0.20681	0.096032	0.10057	0.13456	0.13738	0.13494	0.24127	0.25004	0.14797	0.12587	0.2563	0.13473	0.11362	0.13011	0.11754	0.17788	0.14795	0.14029	0.070444	0.10768
ADRA2A	0.67557	0.55636	0.67668	0.66062	0.82195	0.81418	0.7469	0.77361	0.65677	0.5959	0.63953	0.41083	0.69423	0.39649	0.41699	0.68009	0.25237	0.93152	0.40179	0.54542	0.67346	0.68761	0.58587	0.84345	0.57015	0.42047	0.60576	0.74294	0.8252	0.73521	0.65021	1.1794	0.70096	1.0398	0.42809	1.0198	1.0401	1.1225	1.0116	1.0256	1.075	0.78049	1.1053	1.0095	0.60064	1.0354	1.1468	0.34448	0.80002
ADRA2B	-0.06518	0.007419	0.0375	-0.006781	-0.018295	-0.036504	-0.003749	-0.062224	0.036123	0.080795	0.019171	0.032667	0.011758	-0.025269	0.076609	0.049294	0.003495	0.078447	0.002362	-0.037166	0.019406	0.037738	0.030916	-0.019529	0.047022	0.011035	0.048185	0.021557	0.072512	0.084331	-0.048642	-0.004122	0.073713	-0.054104	-0.030251	-0.043564	0.097333	-0.006191	-0.033096	0.11673	0.076647	0.044085	0.035859	0.02167	-0.010631	0.039936	0.04362	-0.007037	-0.006265
ADRA2C	-0.99831	-0.93403	-0.91971	-0.95302	-0.97633	-0.80618	-0.7629	-0.99387	-0.95571	-0.81641	-0.81298	-0.86193	-0.90122	-0.84039	-0.77292	-0.64492	-0.85123	-0.90633	-0.82203	-0.93454	-0.73049	-0.90974	-0.90096	-0.88988	-0.90808	-0.71105	-0.88542	-0.79354	-0.86459	-0.528	-0.9879	-0.92351	-0.81881	-0.80868	-0.75337	-0.84136	-0.74233	-0.92726	-0.8796	-0.80637	-0.80137	-0.90736	-0.96716	-0.94385	-0.77733	-0.8162	-1.0462	-0.89578	-0.86351
ADRB1	0.32375	0.040883	-0.083165	0.056411	0.1216	-0.092455	0.16622	-0.13002	-0.022769	0.20861	-0.14956	0.16043	0.051057	-0.11211	0.22636	0.10527	-0.00974	-0.083194	0.020368	-0.12687	-0.088671	-0.22775	-0.16393	-0.17742	0.12632	-0.14788	0.11497	0	0.048117	0.10403	-0.25549	-0.022558	0.15618	0.099953	-0.12398	-0.12796	0.57231	0.14356	0.35091	0.015429	-0.46079	0.053692	0.049827	0.091031	0.099174	0.17391	0.26384	0.16127	-0.22102
ADRB2	-0.053233	-0.078129	-0.072585	-0.052798	-0.02163	0.094916	-0.07396	0.070116	-0.062476	-0.021874	-0.064325	-0.089101	-0.0209	-0.03369	0.010836	-0.067853	0.003025	-0.13057	-0.03586	0.091059	0.16916	-0.090615	0.002518	0.088543	-0.09874	0.03871	-0.16412	-0.17527	-0.19214	-0.013591	-0.10805	-0.16882	-0.13686	-0.14581	0.025939	-0.034725	-0.067115	0.034813	-0.08482	0.003541	-0.07516	-0.034734	-0.19153	-0.15888	0.1191	-0.13024	-0.16679	0.14889	-0.038947
ADRB3	0.036614	0.007426	0.056122	0.038362	0.011682	0.033264	0.11583	0.009225	0.014596	0.069136	0.063293	0.056616	-0.007699	0.071868	0.17065	0.22361	0.095858	0.12712	0.18367	0.057419	0.079323	0.18958	0.072455	0.056965	0.037238	0.044507	0.1762	0.23448	0.034902	0.22987	0.0558	0.13288	0.21263	0.10217	0.057952	0.18082	0.42365	0.16042	0.13466	0.25065	0.13174	0.12887	0.1749	0.19352	0.20774	0.15779	0.14605	0.067088	0.1247
ADRBK1	0.0250825	0.0134805	-0.016998	0.0143395	0.019357	0.0024985	0.008301	-0.0106715	-0.00552	-0.0211565	-0.015629	0.005874	0.0040745	-0.0004785	0.009364	0.0042975	-0.0395325	0.0404005	0.074645	-0.0079465	-0.0062445	0.0479215	0.0271635	0.0489385	0.0470865	0.067673	0.0549755	0.1121	0.0676175	0.052509	0.044108	0.0258035	0.0481175	0.064639	-0.005146	0.0930295	0.157865	0.051234	0.0360235	0.131035	0.0607	0.0480325	0.0267295	0.0281965	0.03182	0.005327	0.045415	0.0254875	0.102716
ADRBK2	0.0475825	-0.058865	-0.201254	-0.0817015	-0.0319795	-0.066772	-0.160907	-0.0978195	-0.0888675	-0.0658945	-0.114914	-0.0246825	-0.05345	0.00103	-0.09881	-0.047485	-0.0301925	-0.0774955	-0.1336805	-0.001673	0.106959	-0.159251	-0.098952	0.057139	0.054769	-0.0258515	-0.1521845	-0.251644	-0.083308	-0.077873	-0.020641	-0.2331595	-0.1091615	-0.122405	-0.0375755	-0.152701	-0.18998	-0.081244	-0.178275	-0.1111465	-0.13541	-0.1203995	-0.18944	-0.190164	-0.092233	-0.2568005	-0.221774	-0.0770305	-0.197792
ADRM1	-0.267325	-0.248455	-0.325635	-0.29316	-0.237565	-0.188995	-0.324495	-0.275945	-0.249745	-0.311615	-0.312885	-0.25674	-0.34017	-0.236575	-0.20905	-0.312445	-0.32955	-0.303205	-0.42677	-0.41674	-0.44281	-0.22749	-0.282055	-0.172795	-0.22489	-0.19064	-0.178585	-0.27943	-0.196315	-0.290535	-0.23161	-0.239715	-0.28667	-0.18957	-0.258355	-0.268045	-0.175625	-0.220495	-0.241715	-0.231775	-0.20106	-0.166055	-0.20657	-0.16689	-0.21782	-0.198755	-0.175145	-0.237205	-0.123485
ADSL	-0.45243	-0.61599	-0.6689	-0.58374	-0.52658	-0.44941	-0.58225	-0.45567	-0.35436	-0.39942	-0.476	-0.41023	-0.42447	-0.34775	-0.7319	-0.70576	-0.55095	-0.54384	-0.82737	-0.54414	-0.6273	-0.69143	-0.56094	-0.55699	-0.516	-0.485	-0.56987	-0.80538	-0.47622	-0.88326	-0.52721	-0.68464	-0.70841	-0.69961	-0.49866	-0.78077	-1.0136	-0.74316	-0.62628	-0.84447	-0.65851	-0.6843	-0.65955	-0.57736	-0.79861	-0.59671	-0.71096	-0.44208	-0.64487
ADSS	-0.083309	-0.018674	-0.0887795	-0.112275	-0.0439165	-0.043565	-0.0590855	-0.007691	-0.025459	-0.0450245	-0.039845	-0.1019655	-0.16261	-0.0955185	-0.147933	-0.124582	-0.119315	-0.13613	-0.1052525	-0.0682555	-0.074022	-0.202825	-0.0588855	-0.0753005	-0.092269	-0.0626175	-0.164865	-0.18422	0.0362555	-0.219535	-0.083818	-0.0952125	-0.241395	-0.13164	-0.043783	-0.172245	-0.342515	-0.160575	-0.152655	-0.26818	-0.1598275	-0.137017	-0.1349345	-0.203365	-0.17373	-0.1529805	-0.20803	-0.14537	-0.248055
ADSSL1	-0.42293	-0.3887	-0.38733	-0.33701	-0.39467	-0.39819	-0.33612	-0.3351	-0.37546	-0.38177	-0.34556	-0.287	-0.3194	-0.27159	-0.32294	-0.24155	-0.22182	-0.44621	-0.25225	-0.49832	-0.34078	-0.3702	-0.36694	-0.30622	-0.45516	-0.34334	-0.3314	-0.32352	-0.25692	-0.46938	-0.35997	-0.39129	-0.38404	-0.50694	-0.32947	-0.43178	-0.30393	-0.22185	-0.32931	-0.32617	-0.22873	-0.31517	-0.3976	-0.34945	-0.14648	-0.35366	-0.26788	-0.25014	-0.2454
AEBP1	-0.1636185	-0.21203	-0.1214255	-0.181905	-0.0490365	0.032959	0.298125	-0.0025525	-0.247985	-0.125633	-0.1718445	-0.221123	-0.2231425	-0.1071295	-0.1385035	-0.1232615	-0.054816	-0.314808	-0.2679175	-0.17483	-0.0601595	-0.210635	-0.0772435	0.004131	-0.18066	0.1092385	-0.082892	-0.280165	-0.1347985	-0.0140695	-0.0990125	-0.26273	-0.195495	-0.164482	0.053707	-0.447005	-0.3627045	-0.0897165	-0.2849	-0.323433	-0.155771	-0.2558555	-0.26792	-0.300406	-0.0069655	-0.076052	-0.32558	-0.0227425	-0.19575
AEBP2	-0.1552145	-0.09265	-0.134901	-0.160592	-0.0649635	0.0039765	-0.0121295	-0.0780475	-0.0773075	-0.0552295	-0.108078	-0.068541	-0.080343	-0.0910435	-0.131737	-0.139061	-0.0517155	-0.1413705	-0.18147	-0.107934	-0.03071	-0.203812	-0.1287795	-0.1727875	-0.1324385	-0.019352	-0.177114	-0.198223	-0.093496	-0.1616135	-0.094393	-0.09774	-0.1635855	-0.089467	-0.065234	-0.187295	-0.161305	-0.1134525	-0.083885	-0.1597095	-0.0668995	-0.1061725	-0.0794435	-0.142287	-0.1353025	-0.091325	-0.2023765	-0.0639065	-0.128926
AES	0.111143333333333	0.225246666666667	0.168813333333333	0.140016666666667	0.170112333333333	0.145986666666667	0.12319	0.116015666666667	0.224247666666667	0.0688773333333333	0.00988033333333334	0.073552	0.00678666666666666	0.00841733333333333	0.117539	0.0532766666666667	0.055578	0.030968	-0.120782	-0.195092666666667	0.00211599999999999	0.231952	0.33906	0.254733333333333	0.273957333333333	0.2689	0.256525666666667	0.308893333333333	0.272183333333333	0.202978666666667	0.265586333333333	0.274323333333333	0.26716	0.138576333333333	0.342936666666667	0.203502666666667	0.154848666666667	0.00299366666666667	0.100337	0.0512533333333333	0.0473366666666667	0.041907	0.076322	0.106992333333333	0.119518	0.0108566666666667	0.021807	0.222112333333333	0.012464
AFAP	0.036539	0.12542	0.069015	0.049577	0.012613	0.15208	0.16515	0.18771	0.13663	0.22895	-0.029131	0.069061	0.080487	0.004704	-0.059388	0.042999	0.059982	-0.082546	0.022412	0.039388	0.06277	0.1296	0.18487	0.19368	-0.040733	0.15731	0.011553	0.008197	0.25246	-0.059812	0.13199	0.20753	0.018007	0.043524	0.16271	0.019366	-0.232	-0.071404	-0.17584	-0.22275	0.15241	-0.054561	0.12087	0.007743	-0.054071	0.029757	0.022161	0.072278	0.037395
AFAR3	0.093941	0.14265	0.12403	0.17542	0.15744	0.082569	0.081527	0.14441	0.14843	0.19741	0.111	0.16048	0.13718	-0.000796	0.18774	0.13875	0.074013	0.31771	0.48562	0.41895	0.11483	0.19596	0.21038	0.20359	0.29582	0.23103	0.21255	0.35267	0.31766	0.18425	0.22569	0.36102	0.46707	0.30575	0.23376	0.40583	0.20041	0.248	0.30068	0.30741	0.30637	0.1647	0.245	0.2912	0.19234	0.23612	0.34091	0.17233	0.33676
AFARP1	0.033315	0.11491	0.13493	0.096213	0.10297	0.039004	-0.042579	0.12485	0.085219	0.19653	0.14466	0.083162	0.044856	-0.10416	0.072019	-0.046485	-0.008139	0.25036	0.23796	0.29672	-0.07357	0.13752	0.25644	0.1427	0.27073	0.062415	0.11478	0.31038	0.28126	0.12574	0.13636	0.23977	0.25709	0.012291	0.076105	0.20895	0.14855	0.16125	0.29714	0.061272	0.23582	0.18734	0.21405	0.38962	0.12008	0.16847	0.34399	0.19332	0.35788
AFF1	0.115581333333333	0.0713363333333333	0.077104	0.086995	0.0737453333333333	0.0653343333333333	0.0302996666666667	0.0808746666666667	0.103014666666667	0.0734596666666667	0.0645283333333333	0.080449	0.063605	-0.00764633333333334	0.0339143333333333	-0.00781133333333334	0.0308326666666667	0.00790366666666667	0.0591996666666667	0.0180676666666667	-0.012935	0.02986	0.097851	0.152232333333333	0.094751	0.0549156666666667	0.133440333333333	0.0375193333333333	0.141227666666667	0.0177113333333333	0.142128333333333	0.157229666666667	0.074094	0.083106	0.110305666666667	-0.034942	-0.000628000000000008	0.0569573333333333	0.111830666666667	0.008489	0.0270026666666667	0.0505646666666667	0.066122	0.059002	0.140728333333333	0.0225073333333333	0.0155943333333333	0.119946	0.127293333333333
AFF2	-0.000521	0.03267	0.083239	0.010472	-0.024286	0.005526	0.03326	0.055993	0.081948	0.01631	0.068143	0.11055	0.17638	0.096065	0.004593	0.01156	0.063038	0.06311	0.1045	0.049349	-0.043701	0.022836	0.034705	0.001046	0.061092	0.056791	0.072949	0.006553	0.019687	-0.042183	0.063529	0.056242	0.058651	0.002865	0.053517	0.001895	0.015181	0.065365	0.078026	0.066728	0.03876	0.03977	-0.05044	0.017895	0.007333	-0.000575	0.051797	0.048976	0.008473
AFF3	0.192155	0.134855	0.1261	0.115425	0.0886585	0.137906	0.290662	0.145045	0.0717715	0.111094	0.124961	0.1328045	0.0768525	0.0920005	0.29534	0.268625	0.106007	0.1473855	0.257355	0.114367	0.19521	0.405755	0.129765	0.283245	0.251385	0.139405	0.487665	0.89	0.175717	0.62216	0.15346	0.406445	0.87489	0.384085	0.100055	0.617045	0.564525	0.34467	0.202145	0.454485	0.163025	0.184885	0.168665	0.22344	0.31921	0.28887	0.175335	0.093855	0.21013
AFF4	-0.0608834	0.055592	0.036007	-0.0211632	0.0337378	-0.0481878	-0.0127322	-0.0162346	0.0445724	0.00740200000000001	0.031507	-0.0297352	-0.0408748	-0.0580734	-0.0962152	-0.0469642	0.0038242	-0.035671	0.0087672	-0.00229579999999999	0.047749	-0.0626274	-0.01493	-0.009668	0.00660380000000001	0.0503524	-0.0693634	-0.035643	-0.0378868	-0.0258728	0.1201448	-0.010097	-0.1002196	-0.0403684	0.0641794	0.00368559999999999	0.0012468	0.1263858	0.1633018	0.025932	0.153978	-0.0015206	0.0503074	-0.0529258	0.099452	0.0187924	0.039208	-0.0217952	0.0715582
AFG3L1	-0.303985	-0.1462785	-0.100424	-0.24674	-0.20474	-0.118057	-0.078139	-0.1041525	-0.079479	-0.162885	-0.124779	-0.19748	-0.29698	-0.153996	-0.29145	-0.2531	-0.196985	-0.141865	-0.136728	-0.1310445	-0.0703515	-0.22844	-0.0961555	-0.15636	-0.0670525	0.0537725	-0.178705	-0.100662	-0.079814	-0.0176235	-0.029496	-0.04826	0.072529	-0.030109	0.020407	-0.0102285	-0.361185	-0.257855	-0.152475	-0.072038	-0.16031	-0.14687	-0.15343	-0.265745	-0.1034745	-0.0438815	-0.15801	-0.24561	-0.197035
AFG3L2	0.109924	0.036474	0.0424485	-0.025302	0.060647	0.006897	-0.0854935	-0.018536	0.161595	-0.0799165	-0.028951	-0.082906	-0.113286	-0.0674405	-0.0777055	-0.127534	-0.0681845	-0.137325	-0.1297795	-0.147615	-0.24503	0.14928	0.21519	0.039533	0.0836905	0.0669325	0.04408	0.015184	0.16293	-0.116709	0.112696	0.19859	-0.064772	-0.118792	0.103442	-0.073351	-0.262055	-0.16567	0.0062695	-0.162045	-0.0477755	-0.0222295	-0.0284635	0.067288	-0.128185	-0.0894525	-0.09387	0.0102615	-0.0592055
AFM	0.05883	-0.018274	-0.047154	0.017492	0.10716	0.25652	0.11013	-0.081935	-0.045151	-0.046337	0.0697	-0.060497	0.051968	0.02564	0.025882	-0.14132	0.003203	-0.26244	-0.008124	-0.061505	0.10297	-0.079463	-0.019696	-0.00808	0.094358	-0.079626	-0.000212	0.020748	0.19616	0.000564	0.3374	0.19578	-0.080836	0.029997	-0.036328	-0.13986	-0.049762	-0.026699	0.061738	-0.0212	-0.019669	-0.005644	-0.025345	-0.036324	0.091792	0.005915	-0.033838	-0.10207	0.31499
AFMID	-0.43187	-0.54522	-0.61577	-0.41837	-0.46403	-0.45937	-0.55236	-0.43688	-0.28176	-0.34598	-0.32616	-0.38472	-0.32518	-0.29626	-0.42723	-0.34213	-0.29485	-0.47232	-0.70373	-0.47885	-0.52704	-0.6133	-0.40356	-0.56995	-0.39007	-0.51123	-0.58604	-0.55514	-0.36921	-0.61381	-0.42352	-0.56811	-0.6221	-0.59402	-0.36477	-0.45372	-0.70018	-0.66059	-0.5669	-0.84287	-0.42681	-0.50493	-0.4843	-0.482	-0.72296	-0.44984	-0.57015	-0.37813	-0.62139
AFP	-1.3353	-1.5893	-1.4007	-1.5965	-1.6944	-1.617	-1.2832	-1.6588	-1.6098	-1.5962	-1.6154	-1.4787	-1.5467	-1.5442	-1.3622	-1.3129	-1.5042	-1.5374	-1.2729	-1.5861	-1.1748	-0.87904	-1.4405	-1.5019	-1.3655	-1.5489	-1.2392	-0.89643	-1.5353	-1.0979	-1.5658	-1.4278	-1.1958	-1.4273	-1.5086	-1.1316	-0.95829	-1.3467	-1.4827	-1.0192	-1.5603	-1.3852	-1.5235	-1.5527	-1.4519	-1.4112	-1.5267	-1.6926	-1.4879
AFTPH	0.453673333333333	0.53357	0.439323333333333	0.457986666666667	0.503346666666667	0.50639	0.39111	0.465166666666667	0.43189	0.489056666666667	0.446366666666667	0.475076666666667	0.41212	0.408333333333333	0.407393333333333	0.40346	0.44059	0.471876666666667	0.419996666666667	0.401326666666667	0.343096666666667	0.403246666666667	0.387286666666667	0.401366666666667	0.40166	0.463603333333333	0.426333333333333	0.410333333333333	0.423306666666667	0.348603333333333	0.423566666666667	0.398706666666667	0.320443333333333	0.383233333333333	0.43155	0.372533333333333	0.402946666666667	0.44852	0.449303333333333	0.439923333333333	0.491716666666667	0.44431	0.46802	0.469083333333333	0.36246	0.38339	0.482236666666667	0.404956666666667	0.476223333333333
AGA	-0.10801	0.09043	-0.25662	-0.053673	-0.091878	-0.022933	-0.13519	-0.009457	-0.013837	-0.066515	-0.068752	-0.13601	0.044297	0.049088	-0.27142	-0.28166	-0.074382	-0.23566	-0.1312	-0.059786	-0.1446	-0.28635	-0.20568	-0.19408	-0.11728	-0.034379	-0.18172	-0.1357	-0.21122	-0.28651	-0.19714	-0.21615	-0.18413	-0.29661	-0.080876	-0.3555	-0.4502	-0.29566	-0.18877	-0.35473	-0.1916	-0.20061	-0.23679	-0.15019	-0.33334	-0.25663	-0.26179	-0.049908	-0.24896
AGBL2	0.11348	0.047543	0.16281	0.056578	0.085988	0.056973	0.056011	0.063494	0.13974	0.029593	0.088282	0.048714	0.13444	0.090791	0.14275	0.066027	0.081339	0.083775	0.32534	0.11402	0.19501	0.18004	0.14778	0.053795	0.10891	-0.005161	0.13826	0.081273	0.11625	0.22359	0.058415	0.16709	0.20935	0.1715	0.10232	0.14697	0.20521	0.046504	0.15661	0.15825	0.062313	0.13866	0.073059	0.27049	0.19927	0.15756	0.1422	0.071558	0.13821
AGBL3	0.2005	0.1452165	0.2324775	0.013014	0.1055875	0.1293235	0.0171725	0.060378	0.188717	0.0253985	0.026656	0.050102	-0.1237255	-0.003008	0.0761125	0.1034795	0.050639	0.0592305	0.1488805	0.18098	0.091549	0.086375	-0.019477	-0.0503055	0.00823	0.101159	0.060485	0.1558	0.0675435	0.10858	0.0798025	0.037197	0.077515	0.17019	-0.0421215	0.116515	0.025535	0.31408	0.15308	0.1842155	0.149315	0.062266	-0.03391	-0.09663	0.12458	0.32683	0.045855	0.16266	0.1479445
AGBL4	0.0162	0.055405	0.008381	0.017183	-0.025472	0.05807	0.0483645	0.032176	-0.032139	0.06012	0.038762	0.14051	0.06244	0.08314	0.08602	0.07189	0.141075	0.06785	0.120407	-0.037503	0.092305	-0.046241	-0.0444305	0.067365	0.04188	-0.009519	0.07396	0.0736	-0.0302975	0.080205	-0.0201645	0.014141	0.12255	0.06159	0.0234455	0.14384	0.111945	0.074315	0.26839	0.241745	0.064391	0.03362	0.09188	0.09394	-0.0549545	0.095445	0.131955	-0.003203	-0.0161905
AGC1	0.053906	0.069373	0.052782	0.045517	0.049039	0.044816	0.067994	0.044545	0.029368	0.093606	0.074173	0.052029	0.057102	0.040219	0.12105	0.089126	0.033231	0.14458	0.15239	0.042662	0.068182	0.091046	0.07058	0.050817	0.050782	0.067184	0.11776	0.15822	0.071854	0.19044	0.098734	0.079397	0.15524	0.14126	0.030048	0.18746	0.23052	0.11047	0.10774	0.22498	0.097155	0.10225	0.11494	0.13515	0.16194	0.11219	0.14003	0.10305	0.10159
AGER	0.033906	0.030381	0.067732	0.049268	0.014218	0.042101	0.079882	0.019061	0.025849	0.058257	0.079297	0.070698	0.088578	0.072956	0.14653	0.077431	0.05608	0.13439	0.19774	0.13628	0.18485	0.14419	0.081801	0.071488	0.12493	0.076139	0.13531	0.23243	0.053678	0.20418	0.10788	0.1014	0.17414	0.14795	0.10771	0.25117	0.28965	0.10429	0.090062	0.25596	0.10754	0.083169	0.13445	0.11731	0.14383	0.15231	0.15569	0.042552	0.1105
AGGF1	0.11635	0.0527896666666667	0.08446	0.05425	0.046452	0.0516933333333333	0.0850966666666667	-0.012054	0.0506856666666667	-0.00382266666666667	0.00765933333333333	-0.030885	-0.0125946666666667	-0.0404603333333333	-0.00777633333333333	0.076056	-0.015262	-0.134669333333333	-0.000316666666666678	0.0127356666666667	0.12134	0.114168666666667	0.112456666666667	0.00693633333333334	0.0700696666666667	0.05961	0.235435333333333	0.378098333333333	0.0524466666666667	0.214061	0.0407	0.133016666666667	0.20445	0.071367	-0.0107396666666667	0.215781666666667	0.232132	0.0896123333333333	0.177463333333333	0.13526	0.0678526666666667	0.241196666666667	0.0448776666666667	0.231516666666667	0.0875886666666667	0.204218333333333	0.0771473333333333	0.0592316666666667	0.042136
AGL	0.081082	0.20105	0.1881	0.14369	0.16561	0.064518	0.1471	0.23382	0.22064	0.26393	0.17025	0.13227	0.21253	0.1657	0.049455	-0.042481	0.22088	0.19243	-0.040079	0.067003	0.012153	-0.081645	0.13362	-0.022746	0.069974	0.03651	-0.015753	0.024246	0.075228	-0.11728	0.055024	0.14577	-0.083682	-0.16479	0.067278	-0.051525	-0.23971	-0.034337	0.1493	-0.079501	0.14168	0.098271	0.20062	0.17757	-0.16285	-0.041935	0.04864	0.076273	0.011942
AGMAT	-0.0384895	-0.0512345	0.0207925	0.0337165	-0.0629205	-0.0424205	-0.0639545	-0.089738	0.0234945	0.1297195	0.21769	0.1055605	0.13699	0.187015	-0.003955	0.0920165	-0.0574335	0.2070245	0.278944	0.248155	0.0616875	-0.005537	0.034797	-0.0298795	-0.0959125	-0.19898	-0.0948695	-0.029654	-0.064681	-0.083938	-0.091702	-0.0369045	-0.086015	-0.0741935	-0.305465	-0.033828	-0.087983	-0.0007985	0.0678795	0.090446	0.056643	0.147983	0.0376345	0.1278625	-0.065721	0.08572	0.0109245	-0.121831	-0.050628
AGPAT1	-0.14792	-0.19003	-0.15299	-0.073443	-0.10805	-0.087375	-0.13521	-0.149	-0.17094	-0.19342	-0.183	-0.19283	-0.23053	-0.17979	-0.13252	-0.1715	-0.16243	-0.18934	0.06939	-0.061625	-0.048764	-0.065227	-0.06599	-0.15245	-0.06206	-0.12244	-0.067574	-0.10882	-0.11977	-0.039929	-0.097598	-0.10773	0.000765	-0.072104	-0.11579	-0.056997	-0.051096	-0.064773	0.037519	-0.044432	-0.11198	-0.004449	-0.11996	-0.08112	-0.1109	-0.17458	-0.11667	-0.095097	-0.052589
AGPAT2	0.47562	0.59227	0.43341	0.19977	0.44876	0.11902	0.25	0.39397	0.45818	-0.021703	0.11395	0.11464	-0.095977	0.15945	0.057385	-0.074375	0.00472	0.054902	-0.073111	0.19837	-0.22031	0.79652	0.55709	0.80137	0.60823	0.42555	0.69614	0.51292	0.6746	0.2874	0.54586	0.71494	0.27644	0.4366	0.56424	0.36167	0.49744	0.67796	0.33001	0.21524	0.37157	0.38173	0.47529	0.60822	0.45537	0.088898	0.35377	0.19338	0.64074
AGPAT3	0.228943333333333	0.113378666666667	0.11044	0.140119666666667	0.162132333333333	0.111844333333333	0.104071333333333	0.094725	0.150834666666667	0.029242	0.041808	0.110013	0.120408333333333	0.0361606666666667	0.11242	0.128225666666667	0.098197	0.108537333333333	0.258003333333333	0.157666666666667	0.0268296666666667	0.21384	0.0741796666666667	0.0737723333333333	0.104962	-0.00493333333333333	0.19532	0.122987	0.0909393333333333	0.0310666666666667	0.12527	0.18567	0.0679313333333333	0.113213333333333	0.117936666666667	0.058255	0.0858033333333333	0.0890586666666667	0.061056	0.090926	0.0692153333333333	0.130363	0.109486	0.261466666666667	0.142560333333333	0.165460333333333	0.132274333333333	0.119410333333333	0.211666666666667
AGPAT4	-0.102868333333333	0.0586256666666667	-0.081048	-0.032439	0.00527233333333333	-0.0303456666666667	0.0235116666666667	0.0200976666666667	-0.011944	-0.101967	-0.0804646666666667	-0.0838893333333333	-0.0863826666666667	-0.036982	-0.005756	0.0407696666666667	-0.04314	0.0522513333333333	-0.0634103333333333	-0.070431	0.0206323333333333	-0.106300333333333	-0.067126	-0.005129	-0.020919	-0.0470666666666667	0.0475263333333333	0.038525	-0.066718	-0.0532306666666667	-0.105896333333333	-0.131033666666667	0.0323406666666667	0.115914666666667	-0.0612656666666667	0.020291	0.326804333333333	0.106665333333333	0.103623333333333	0.19839	0.127661666666667	-0.0489396666666667	-0.024071	-0.0816396666666667	0.169825333333333	0.116546	0.0859396666666667	-0.00711533333333333	0.0496916666666667
AGPAT5	-0.156607	-0.132517	-0.169192	-0.1574745	-0.122651	0.0350815	-0.1769885	-0.0763315	-0.0938955	-0.0117105	-0.04971	-0.0455615	-0.170825	0.0715755	-0.307075	-0.2295115	-0.206755	-0.0853065	-0.63903	-0.388195	-0.40079	-0.23657	-0.208965	-0.179672	-0.238145	-0.0615555	-0.31388	-0.347565	-0.0573155	-0.402645	-0.1749815	-0.1897785	-0.421355	-0.30884	-0.1847415	-0.31551	-0.43122	-0.249085	-0.1874875	-0.39332	-0.1015665	-0.0700435	-0.03526	-0.104337	-0.26248	-0.1783225	-0.204075	-0.250385	-0.172425
AGPAT6	-0.132323	-0.0987075	-0.14675	-0.1978	-0.11986	-0.0666435	-0.139255	-0.138755	-0.07167	-0.28569	-0.26923	-0.208305	-0.22548	-0.169515	-0.177045	-0.202305	-0.141195	-0.273085	-0.276055	-0.31076	-0.24666	-0.0248625	-0.015539	0.028152	-0.04879	-0.002041	-0.105019	-0.075197	-0.037266	-0.17577	-0.0292795	-0.073095	-0.117835	-0.108238	-0.0421995	-0.165225	-0.246305	-0.203825	-0.15549	-0.24828	-0.19558	-0.216595	-0.179885	-0.1811	-0.22753	-0.1993	-0.21209	-0.1987	-0.165635
AGPAT7	0.2134	0.36013	0.25624	0.20696	0.22914	0.16502	0.22129	0.33658	0.28572	0.22437	0.17777	0.066488	0.072839	0.14931	0.12574	0.097394	0.060501	0.18703	0.052398	0.054347	0.046925	0.27486	0.23627	0.27609	0.24457	0.2528	0.34655	0.47244	0.32743	0.45758	0.19123	0.30704	0.43888	0.42778	0.34682	0.34891	0.309	0.1875	0.27413	0.25605	0.3199	0.28143	0.18718	0.32634	0.26676	0.31581	0.31964	0.32459	0.28129
AGPS	-0.171685	-0.0786255	-0.1455	-0.143215	-0.128705	-0.166905	-0.114395	-0.077772	-0.05914	-0.1042285	-0.0258975	-0.18418	-0.071587	0.032021	-0.22812	-0.0938945	-0.20221	-0.095588	-0.495325	-0.25872	-0.42921	-0.388965	-0.17984	-0.19877	-0.22313	-0.232165	-0.26536	-0.23898	-0.162275	-0.351585	-0.276765	-0.222305	-0.31784	-0.226215	-0.259245	-0.286955	-0.474705	-0.266755	-0.231535	-0.24934	-0.16154	0.0066045	-0.18994	-0.153985	-0.251385	-0.1390035	-0.222545	-0.26653	-0.184165
AGR2	1.1545	1.4837	1.1374	1.1798	1.2174	1.1938	1.4065	1.3132	1.4125	1.277	1.667	0.99477	1.3739	1.5635	0.78005	0.87381	0.84624	1.2146	0.22337	1.1002	0.71894	0.86501	1.2816	1.4295	1.0099	1.399	0.94563	1.0825	1.1605	1.182	0.87854	1.1281	1.0603	1.1366	1.1605	1.0154	0.81398	1.0967	0.98929	0.78673	0.9079	1.4971	1.0274	1.0826	1.2678	1.2417	1.0802	1.1236	1.2566
AGRIN	-0.148391333333333	-0.0840673333333333	-0.096175	-0.127333333333333	-0.129643333333333	-0.08478	-0.062374	-0.145783333333333	-0.114538333333333	-0.132545	-0.127825	-0.104031333333333	-0.124766	-0.0777493333333333	-0.0437896666666667	-0.040833	-0.0802393333333333	-0.0668773333333333	-0.124720666666667	-0.163774333333333	-0.102861	-0.0824446666666667	-0.111957333333333	-0.111581666666667	-0.120181666666667	-0.061968	-0.090743	-0.0860693333333333	-0.097097	-0.0606896666666667	-0.098402	-0.127270333333333	-0.0642186666666667	-0.0337933333333333	-0.071758	-0.020871	-0.00520533333333334	-0.0791823333333333	-0.0731723333333333	-0.0512696666666667	-0.111076666666667	-0.08395	-0.096416	-0.128967333333333	-0.076417	-0.0648893333333333	-0.078914	-0.195063333333333	-0.053492
AGRP	0.069842	0.000827	0.025724	-0.005104	-0.005368	0.025719	0.015231	-0.097224	-0.067052	0.086498	0.12365	0.12018	-0.014974	0.010625	0.19911	0.14739	0.066112	0.13718	0.12297	-0.08176	-0.023502	0.10201	-0.021152	-0.031245	-0.060458	-0.046707	0.066921	0.13906	-0.002255	0.17544	-0.063419	-0.009965	0.13788	0.043006	-0.052497	0.14814	0.28664	0.015368	0.10419	0.16729	-0.008203	0.041586	-0.035316	0.16846	0.11279	0.035258	0.1825	-0.040914	0.1372
AGT	-0.99663	-1.0311	-1.0898	-1.0051	-0.95867	-1.0907	-0.79308	-0.93375	-1.1817	-0.96871	-1.0541	-0.98949	-1.0779	-1.1123	-0.99633	-0.88981	-1.0593	-0.98972	-0.26252	-0.84839	-0.80703	-1.0181	-0.98392	-0.91336	-1.2042	-1.1058	-1.1647	-1.1171	-1.0118	-1.1116	-0.91952	-1.2614	-1.1078	-1.0202	-1.16	-1.1321	-0.90228	-0.87999	-1.1883	-1.1328	-0.93481	-1.1554	-0.96817	-1.1621	-0.73865	-0.83428	-1.0802	-1.2135	-0.89282
AGTPBP1	0.0116315	0.008256	0.024088	0.002872	-0.0220775	-0.007364	-0.045634	-0.0142535	0.010256	0.0053985	0.0113085	0.0491105	0.0875	0.018342	0.093137	0.0585695	0.082307	-0.0024725	0.1011855	0.045145	0.068243	-0.0105165	-0.019792	-0.0392975	-0.0255365	-0.0363485	0.016859	-0.02955	-0.0222975	0.001943	-0.007379	-0.0084755	0.0072915	-0.0221935	0.0055265	0.0154145	0.028641	-0.003136	-0.0462415	-0.0393585	-0.0460635	-0.00491050000000001	0.016734	-0.0268315	-0.0014925	0.0244305	-0.0332525	-0.0141475	-0.0137405
AGTR1	0.0659175	0.046637	0.079163	0.006212	0.0092925	-0.0712245	0.0716955	0.046116	0.030824	-0.007395	-0.012645	0.066536	0.010448	0.052965	0.118129	0.1436	-0.0077645	0.087871	0.057815	0.06668	0.0052955	0.096774	-0.044832	0.0167945	0.0064555	-0.0496585	-0.013135	0.184535	-0.008387	0.233665	0.020753	0.054793	0.15632	-0.042464	0.0891595	-0.0292275	0.2001585	-0.150184	-0.00340499999999999	0.132945	-0.011475	0.03143	0.04121	0.100785	-0.1279	-0.08157	0.142047	0.007629	0.066112
AGTR2	0.0227	0.11179	0.47635	0.15744	0.27329	0	-0.010596	0.151	0.19794	-0.13415	-0.11528	-0.20549	-0.15429	0.068515	-0.097989	-0.003203	0.027779	0	0.15161	0.27127	0.052393	0.045198	0.22932	-0.079416	0.22073	0.24369	0.15723	0	0.060222	0	-0.093039	0	0.003752	0	0.11189	0.016751	-0.024832	0.067212	0.043144	0.39059	0.10416	0.27354	0.54691	0.16687	0.22216	0.10701	0.24703	0.057714	0.23549
AGTRAP	-0.082448	-0.054348	-0.058877	-0.15046	-0.070294	-0.095548	-0.095899	-0.0701	-0.077655	-0.017541	-0.06118	-0.088589	-0.075627	-0.060227	-0.063675	-0.078402	-0.058051	-0.065033	-0.028947	-0.048394	-0.05028	-0.012127	-0.085228	-0.003602	-0.053636	-0.11333	-0.070839	-0.070489	-0.037745	-0.088051	-0.059169	-0.072016	-0.15369	-0.070468	-0.13206	-0.099608	-0.032345	-0.064166	-0.023375	-0.038733	-0.015924	-0.063823	-0.008965	-0.002332	0.009014	-0.12833	-0.074569	-0.061131	-0.023184
AGTRL1	0.014875	0.024524	0.03344	-0.027326	-0.003541	0.02252	-0.020414	0.014177	-0.032171	0.005786	0.015916	0.10076	-0.002331	0.001076	0.093468	0.13061	-0.013552	0.076754	0.030513	0.025019	-0.13989	0.027463	0.02597	-0.009263	-0.066391	-0.10877	-0.002212	0.064597	-0.056084	0.023918	-0.031544	0.15515	0.001309	-0.070508	-0.022797	0.096434	0.094167	0.003164	-0.049047	-0.001928	-0.047381	-0.067399	0.087569	0.10605	0.13377	-0.040285	0.019519	-0.10124	0.039681
AGXT	0.0053305	-0.021239	-0.09489	-0.0912275	-0.167525	-0.106757	-0.113973	-0.0978945	-0.016338	-0.064992	-0.106521	-0.031694	0.0292735	-0.164864	0.058255	-0.1147405	0.056447	-0.258655	-0.006395	-0.0946655	-0.1180525	-0.038124	-0.14945	-0.226535	-0.1060815	-0.218125	-0.163334	-0.083614	-0.1226745	-0.122294	-0.203685	-0.1442505	0.01211	-0.1294685	-0.028002	-0.14078	-0.015285	-0.125984	-0.164895	-0.00168099999999999	-0.2888975	-0.078623	-0.034125	-0.059215	-0.090563	-0.178964	-0.1785315	0.034837	-0.1141335
AGXT2	0.0720765	-0.0365905	0.0859565	0.0650945	0.1516425	0.0325475	0.066836	-0.035574	-0.0277205	0.014041	0.0603855	0.0299875	-0.0028105	0.001529	0.0295915	0.113828	0.007002	0.1158245	1.054935	0.11378	0.22871	0.1482735	-0.073085	-0.0625645	0.0298775	0.061182	0.045616	0.1139685	-0.027428	0.005856	-0.0475055	-0.0367815	0.0710055	0.000112500000000001	-0.0222425	0.128525	0.205685	0.0122255	-0.000634000000000001	0.0827555	-0.030777	0.030282	-0.103465	0.00728	0.175807	0.0703485	0.066715	-0.175895	0.120023
AGXT2L1	-0.14727	-0.18155	-0.19009	-0.17938	-0.16488	-0.081126	-0.15349	-0.18157	-0.099361	-0.11253	-0.13153	-0.1407	-0.061505	-0.11369	-0.12241	-0.14355	-0.054118	-0.22076	-0.13458	-0.10288	-0.18197	-0.20108	-0.24515	-0.22318	-0.22788	-0.20663	-0.18841	-0.23595	-0.17252	-0.1911	-0.20536	-0.26656	-0.31057	-0.32765	-0.30432	-0.15475	-0.08338	-0.11129	-0.17266	-0.22667	-0.20098	-0.10933	-0.15532	-0.16117	-0.1889	-0.17217	-0.16604	-0.10048	-0.22014
AHCTF1	-0.151535	-0.133885666666667	-0.175421	-0.141172666666667	-0.128776666666667	-0.0817586666666667	-0.0974103333333333	-0.213643333333333	-0.242216666666667	-0.0768333333333333	-0.12265	-0.155069666666667	-0.182087666666667	-0.149624666666667	-0.0731853333333333	-0.067527	-0.0701176666666667	-0.205368333333333	-0.0173003333333333	-0.08526	-0.0309423333333333	-0.22716	-0.150436	-0.187625	-0.185613333333333	-0.069018	-0.144462	-0.166578333333333	-0.134746666666667	-0.192028666666667	-0.115744	-0.18264	-0.178802333333333	-0.224963333333333	-0.109076333333333	-0.151307666666667	-0.159988333333333	-0.171650333333333	-0.133321666666667	-0.111636	-0.099857	-0.176629333333333	-0.071951	-0.189843	-0.185883333333333	-0.124544666666667	-0.174687333333333	-0.154903333333333	-0.147692333333333
AHCY	-0.32272	-0.33559	-0.2054395	-0.2847665	-0.296455	-0.20416	-0.264451	-0.29388	-0.1205885	-0.315375	-0.243782	-0.42303	-0.417695	-0.176076	-0.55385	-0.522665	-0.56088	-0.315477	-0.70288	-0.53134	-0.67354	-0.3671	-0.095506	-0.23575	-0.2593	-0.19567	-0.3319	-0.381585	-0.197422	-0.319662	-0.27391	-0.33767	-0.348051	-0.359565	-0.313065	-0.40311	-0.5308	-0.46281	-0.325335	-0.540195	-0.371065	-0.231684	-0.396885	-0.384315	-0.458165	-0.304845	-0.443775	-0.43244	-0.367
AHCYL1	-0.0767465	-0.038005	-0.0634975	-0.0651655	-0.025266	-0.058347	-0.103129	-0.0031505	0.0072075	-0.14258	-0.0511235	-0.1580635	-0.1222655	-0.1084905	-0.205695	-0.1208335	-0.118964	-0.0675845	0.04907	0.1371115	-0.08812	-0.064865	0.0475155	0.0865865	-0.0144605	0.0535325	-0.0241255	-0.0320505	0.0558135	-0.083295	0.031719	0.035471	-0.02003	0.050645	0.00629	-0.025865	-0.2026435	-0.0639605	-0.047085	-0.1614465	-0.052906	-0.00721000000000001	-0.0228815	0.0032235	0.00226	0.031145	-0.01536	-0.041354	-0.0322525
AHDC1	-0.06382	-0.060866	-0.0510855	-0.014284	-0.0837795	-0.018382	0.016222	-0.1361095	-0.0503605	0.001214	0.060713	-0.020945	-0.0128475	0.0246035	0.153255	0.0564565	0.0822955	0.06533	0.0458565	-0.0279125	0.124565	0.0758375	-0.028572	-0.0879315	-0.102067	-0.0393155	0.048408	0.1152015	-0.1031745	0.125306	0.002055	-0.0671865	0.128565	0.109406	0.055964	0.1185045	0.4645	0.279915	0.346585	0.291155	0.102453	0.2973	0.051425	0.061848	-0.13005	0.117465	0.014755	0.0788975	0.0771615
AHI1	0.000488000000000002	0.1549705	0.0451885	0.0873315	0.07760975	0.144899	0.1934435	0.1550325	0.12758775	0.075785	0.00947875	0.05226725	-0.000789499999999999	0.039836	0.022376	-0.017753	0.039363	0.0607875	-0.16631275	-0.09816875	-0.01720875	-0.057767	-0.02259275	0.031443	0.033393	0.16484225	-0.00969375	0.02615	0.03167325	0.10895675	-0.039457	-0.03592	0.17525275	-0.0467705	0.1289835	0.151079	-0.11437275	-0.02677775	0.047577	0.13878775	-3.94999999999944e-05	-0.01053075	-0.04962275	-0.06425525	0.05960975	-0.07013575	0.00179325	-0.07575775	-0.07567175
AHNAK	0.2125044	0.2519146	0.1154938	0.1116438	0.178692	0.0956202	0.22487	0.201023	0.120464	0.1353614	0.174553	0.1309942	0.0654678	0.1406184	0.2785434	0.1010958	0.105264	0.116235	0.2796334	0.1444806	0.1335602	0.2591126	0.1031666	0.266196	0.161078	0.200002	0.2814186	0.3044932	0.1498894	0.3008228	0.1067732	0.199324	0.1545062	0.1164932	0.2377734	0.1431052	0.3039822	0.1691056	0.1082908	0.2891496	0.0659534	0.1418024	0.1225068	0.0703498	0.2816346	0.0284772	0.1315932	0.1040456	0.36028
AHR	-0.16295	0.049132	-0.19339	-0.047132	0.11229	0.23046	-0.055479	0.10647	-0.096163	0.023536	-0.16276	-0.13343	0.036626	-0.022779	-0.25403	-0.19969	-0.026683	-0.29657	-0.44305	-0.06193	-0.054723	-0.34595	-0.22667	-0.012549	-0.24128	0.10204	-0.27644	-0.1628	-0.13948	-0.43598	-0.25606	-0.2939	-0.45244	-0.2968	-0.12296	-0.42736	-0.4823	-0.074312	-0.20391	-0.44555	-0.088626	-0.26486	-0.21267	-0.30909	-0.16177	-0.26226	-0.28662	-0.065854	-0.26691
AHRR	-0.3804	-0.697675	-0.59493	-0.71507	-0.553705	-0.582125	-0.598065	-0.60128	-0.36027	-0.560805	-0.46197	-0.668535	-0.528335	-0.486455	-0.506935	-0.49068	-0.400925	-0.553215	-0.562375	-0.661705	-0.3126295	-0.429025	-0.418145	-0.806025	-0.837935	-0.627705	-0.676425	-0.782645	-0.64047	-0.5115	-0.595285	-0.60242	-0.615915	-0.694995	-0.64622	-0.58402	-0.723725	-0.592225	-0.74083	-0.53819	-0.737805	-0.599195	-0.731175	-0.79664	-0.33392	-0.8698	-0.47003	-0.413985	-0.60094
AHSA1	-0.20879	-0.22946	-0.34425	-0.26073	-0.07738	-0.11294	-0.29227	-0.04854	-0.035751	-0.23054	-0.27194	-0.31209	-0.3424	-0.18125	-0.64988	-0.50076	-0.41652	-0.42571	-0.66875	-0.43775	-0.6552	-0.28505	-0.17085	-0.048433	-0.085952	-0.14882	-0.27782	-0.47824	-0.096325	-0.58814	-0.16256	-0.22745	-0.44611	-0.42777	-0.11004	-0.62471	-0.70505	-0.37023	-0.25845	-0.744	-0.33195	-0.39081	-0.27044	-0.29482	-0.53461	-0.36099	-0.48534	-0.22032	-0.43368
AHSA2	-0.57604	-0.22471	-0.13625	-0.2504	-0.31351	-0.29189	-0.34527	-0.25502	-0.18171	-0.51006	-0.42793	-0.40822	-0.32527	-0.42934	-0.28633	-0.35627	-0.33881	-0.34795	-0.095528	-0.093683	0.054411	-0.41408	-0.19674	-0.4103	-0.10365	-0.14449	-0.28508	-0.17711	-0.27333	-0.14631	-0.224	-0.1876	0.056827	-0.061634	-0.13187	-0.045454	-0.41411	-0.26428	-0.13939	0.10036	-0.18043	-0.25093	-0.21745	-0.32825	0.012715	-0.040688	-0.18448	-0.25481	-0.23401
AHSG	-1.5642	-1.473	-1.5154	-1.5373	-1.59135	-1.6052	-1.5546	-1.6171	-1.46055	-1.36005	-1.3005	-1.190895	-1.19297	-1.2039	-0.996865	-1.048315	-1.050685	-1.291285	-1.38783	-1.4555	-1.3584	-1.452665	-1.46415	-1.47695	-1.4673	-1.4175	-1.23444	-1.188625	-1.4532	-1.257105	-1.49115	-1.4347	-1.329325	-1.43125	-1.4356	-1.18287	-1.199715	-1.4185	-1.406	-1.250885	-1.3962	-1.36435	-1.385155	-1.349095	-1.41088	-1.31425	-1.4465	-1.55205	-1.48555
AICDA	0.40866	0.32938	0.25784	0.4307	0.39434	0.2706	0.34319	0.64889	0.39988	-0.027087	-0.048841	0.10507	0.042763	0.046414	-0.078292	0.22783	-0.037591	0.051464	0.2605	0.44674	0.14848	-0.003388	0.14378	0.15387	0.64655	-0.18611	0.10236	0.16243	-0.031678	0.038773	0.22537	0.25886	0.34682	-0.089603	0.39699	0.20724	-0.014789	0.22565	-0.16915	0.20172	-0.008108	0.4117	0.24381	-0.044225	-0.16006	-0.021039	0.033394	-0.1362	-0.10371
AIF1	-0.19942	-0.67876	-0.61906	-0.089253	0.075883	0.006351	-0.61053	-0.003655	-0.42922	-0.48972	-0.63864	-0.41003	-0.19117	-0.40181	-0.89819	-0.44409	-0.60745	-0.3496	-0.82218	-0.014203	0.066118	-0.60352	-0.31357	0.13344	-0.3187	-0.22977	-0.77661	-0.99827	-0.91203	-0.91581	-0.44546	-0.91402	-1.1009	-0.56033	-0.51688	-0.78692	-0.85619	-0.008555	-0.9409	-0.78436	-0.66385	-1.0008	-0.4926	-1.0206	-0.72772	-0.4551	-0.35273	0.19405	-0.52981
AIFL	1.116	0.70638	1.1067	1.016	0.92479	0.76603	0.69324	0.88734	0.81447	0.80315	0.77127	0.59487	0.45274	0.56455	0.63125	0.38292	0.52863	0.9513	0.10946	-0.12904	-0.051971	1.2415	0.93424	0.78319	1.0472	0.87212	0.88669	0.92993	0.81603	1.2336	1.0606	1.0711	1.1966	1.039	1.0328	1.2645	0.69286	0.7363	1.0112	1.0229	0.86776	0.977	0.95125	1.0723	0.81228	0.92155	1.139	1.0836	1.1925
AIG1	-0.14738	-0.098841	-0.10464	-0.022002	-0.072133	-0.023952	-0.071715	-0.030558	-0.082729	-0.040657	-0.086001	-0.086126	-0.015421	-0.076788	-0.1867	-0.13632	-0.11648	-0.13882	0.55835	0.44652	0.17784	-0.21727	-0.0703	-0.13373	-0.11466	-0.10011	-0.15128	-0.16303	-0.087969	-0.10945	-0.095112	-0.16343	-0.033608	-0.19306	-0.003697	-0.19902	-0.30516	-0.16124	-0.069637	-0.17249	-0.075201	-0.085927	-0.099537	-0.15189	-0.24002	-0.072443	-0.14092	-0.12674	-0.2358
AIM1	0.49369	0.42708	0.65875	0.66322	0.60683	0.52876	0.52445	0.57688	0.65092	0.41503	0.57201	0.31538	0.49352	0.4343	0.31504	0.43599	0.23637	0.62669	0.070428	0.41442	0.19896	0.49988	0.74894	0.61214	0.7318	0.49856	0.56332	0.55293	0.5861	0.6402	0.62863	0.78229	0.68491	0.79554	0.42626	0.75848	0.23804	0.55287	0.63752	0.4345	0.63309	0.71849	0.59262	0.72904	0.59195	0.75649	0.77621	0.46072	0.59238
AIM1L	0.73936	0.91919	0.719	0.70649	0.75691	-0.072294	0.48293	0.68454	0.78899	0.079944	0.4332	0.61172	0.59711	0.40507	0.74949	0.43088	0.53276	0.62809	0.81817	0.54997	0.16829	0.86	0.48094	0.76762	0.6515	0.27898	1.1275	0.79505	0.62488	0.58096	0.72523	0.762	0.71151	0.65258	0.68976	0.58113	1.1252	0.89753	0.70547	1.127	0.51881	0.67988	0.64591	0.75395	0.90061	0.40858	0.8983	0.73007	1.0424
AIM2	0.77014	-0.018093	0.03755	0.35734	0.63552	0.73476	0.49598	0.66867	0.40003	0.14287	0.23628	0.27567	0.27122	0.41972	-0.14285	0.54051	-0.091416	0.46134	-0.29854	1.2369	1.4677	0.082218	0.26042	0.66411	0.92515	0.26842	-0.15403	-0.12687	0.002243	-0.23272	0.43045	-0.2499	-0.076947	0.61651	0.46418	0.0666	0.12597	0.43108	0.15526	0.1158	0.38811	-0.15922	0.29682	-0.083437	-0.10007	0.59705	0.48904	0.53992	-0.14305
AIP	-0.17314	-0.259335	-0.188275	-0.159485	-0.16284	-0.228165	-0.219915	-0.22248	-0.237665	-0.160815	-0.20971	-0.152205	-0.179125	-0.150385	-0.010606	-0.0435975	-0.0940335	-0.1337245	-0.1207675	-0.149315	-0.0761465	-0.082601	-0.100072	-0.0974975	-0.044313	-0.143265	-0.0429695	-0.023651	-0.0758095	-0.1438495	-0.11294	-0.11967	-0.0595785	-0.133782	-0.14752	-0.134125	-0.0318505	-0.116895	-0.114465	-0.055656	-0.110645	-0.13682	-0.16169	-0.085473	-0.154465	-0.123855	-0.13177	-0.118675	-0.156085
AIPL1	0.064194	0.035428	0.0386125	0.0054185	-0.018339	-0.0394255	0.036945	-0.0907875	0.007127	0.072108	-0.002834	0.0271155	0.082949	0.0134145	0.112375	0.052052	0.026898	0.08259	0.041936	0.0740685	0.0469625	0.168655	0.0821685	-0.018758	0.0966905	0.096865	0.0903355	0.139871	-0.0109	0.047022	0.024011	-0.0494605	0.174275	0.0885705	0.0896005	0.17637	0.25051	0.152791	0.11574	0.203195	0.033063	-0.000454999999999997	0.156988	0.095572	0.106348	0.1397745	0.204177	-0.0050975	0.065467
AIRE	0.028437	0.056585	0.0338695	0.050038	0.032744	0.035639	0.050679	0.040708	-0.015452	0.04828	0.054617	0.029624	0.020118	0.017314	0.0540535	0.0229915	0.0107875	0.0995435	0.1515115	0.078242	0.1033055	0.0794955	0.0382725	0.124593	0.105414	0.064759	0.082277	0.106501	0.0530455	0.1275795	0.0938595	0.071964	0.1029925	0.124955	0.067179	0.149455	0.173978	0.034394	0.1371525	0.17326	0.0812505	0.056476	0.0725445	0.0811645	0.067893	0.0851535	0.1169975	0.0471785	0.117775
AJAP1	-0.70524	-0.7958	-0.82906	-0.78952	-0.81304	-0.91279	-0.84658	-0.76978	-0.83278	-0.83518	-0.82821	-0.67207	-0.71609	-0.66804	-0.63727	-0.52354	-0.54576	-0.78328	-0.89373	-0.92628	-0.80834	-0.7676	-0.84238	-0.83311	-0.88185	-0.88307	-0.79893	-0.75362	-0.8594	-0.78068	-0.96851	-0.84923	-0.82483	-0.85321	-0.90683	-0.78402	-0.55457	-0.76696	-0.83591	-0.68812	-0.82437	-0.77865	-0.84581	-0.79779	-0.84471	-0.81397	-0.79339	-0.8447	-0.70446
AK1	0.112126	0.3172	0.167621	0.219148	0.1893795	0.072138	0.18796	0.26037	0.1672925	0.1405825	-0.050913	0.0824435	0.0291775	0.0782705	0.2028975	0.145893	0.1446905	0.3237755	-0.3853905	-0.044821	-0.21802	0.164612	0.1446655	0.247128	0.2891435	0.2445745	0.174286	0.30191	0.3088425	0.130145	0.104675	0.166366	0.343235	0.295672	0.307215	0.36807	0.50316	0.41434	0.368926	0.113305	0.2609685	0.0302555	0.0844875	0.207621	0.485755	0.1482585	0.47172	0.171596	0.38465
AK2	-0.07023175	-0.1225475	-0.08327325	-0.01661825	-0.08501525	-0.09920425	-0.17756	-0.0869425	-0.07088575	-0.129192	-0.063702	-0.093399	-0.052432	-0.05994125	-0.1449425	-0.07238125	-0.20033	0.029581	0.00906325	0.02504475	-0.1887625	-0.07567725	-0.07713825	-0.141462	0.0207765	-0.15397925	-0.02957625	-0.12369075	-0.056132	-0.15890525	-0.028754	0.03428525	-0.03732125	0.0043465	-0.12004	-0.07142625	-0.1943675	-0.1680275	0.000900749999999999	-0.09956	-0.098424	-0.02722825	-0.03658975	0.09104775	-0.1901125	0.01553625	-0.00464275	-0.1755225	-0.08811125
AK3	0.47937	0.46105	0.46756	0.4968	0.46609	0.27789	0.37813	0.34946	0.33749	0.36084	0.39716	0.44574	0.41843	0.32863	0.35947	0.3181	0.46877	0.31443	0.45984	0.50297	0.30686	0.49894	0.49593	0.30689	0.44528	0.38083	0.39958	0.40625	0.42732	0.27794	0.56371	0.62006	0.26417	0.35889	0.39401	0.36545	0.14401	0.33156	0.48535	0.25984	0.40431	0.35587	0.49867	0.45455	0.22582	0.32378	0.29291	0.34288	0.54611
AK3L1	-0.16144	-0.38578	-0.37496	0.044699	-0.068225	-0.19557	-0.064945	-0.084544	-0.098783	-0.31781	-0.33871	-0.32445	-0.52431	-0.35116	-0.22678	-0.7664	-0.39719	-0.27514	-0.5603	-1.0491	-0.56338	-0.29234	-0.37922	-0.29335	-0.14175	-0.24401	-0.17868	-0.49687	-0.31712	-0.079067	-0.24677	-0.34361	-0.055142	-0.74302	-0.14476	-0.10971	-0.90451	-0.44745	-0.29666	-0.15331	-0.40622	-0.14672	-0.3655	-0.47911	-0.56338	-0.7846	-0.34077	-0.39375	-0.52153
AK3L2	-0.40199	-0.40416	-0.53948	-0.41102	-0.33325	-0.43131	-0.46416	-0.22314	-0.23181	-0.44752	-0.54778	-0.6021	-0.58715	-0.53551	-0.4858	-0.68466	-0.49573	-0.7237	-0.84605	-0.90402	-0.46907	-0.46946	-0.40266	-0.3227	-0.34113	-0.32216	-0.43876	-0.58538	-0.36225	-0.83774	-0.33246	-0.53817	-0.63044	-0.76717	-0.19163	-0.47155	-0.92498	-0.48569	-0.39502	-0.62529	-0.55705	-0.39068	-0.45535	-0.55124	-0.89212	-0.79198	-0.65725	-0.42975	-0.67541
AK5	-0.2493425	-0.2452395	-0.244741	-0.111926	-0.1645615	-0.0777755	-0.209508	-0.2133095	-0.192257	-0.1085895	-0.217931	-0.1183675	-0.133997	-0.15077	-0.126715	-0.1131765	-0.01359	-0.13989	-0.203665	-0.092265	-0.073715	-0.31211	-0.244795	-0.2951115	-0.1099545	-0.164382	-0.2272155	-0.24263	-0.1435835	-0.050165	-0.206025	-0.312821	-0.2356865	-0.1993975	-0.1133325	-0.283263	-0.070385	-0.219825	-0.2503085	-0.37175	-0.1704185	-0.276585	-0.240031	-0.2388075	-0.119455	-0.082355	-0.150327	-0.2106685	-0.3010235
AK7	0.011411	-0.031994	0.068502	-0.068834	-0.023369	-0.00886	-0.010307	-0.10363	-0.007264	0.036596	-0.013275	-0.039997	0.032035	0.028312	0.15178	0.090394	0.032716	0.066999	0.021241	-0.027758	0.010472	0.094859	0.06167	-0.005137	-0.071021	0.023083	0.066476	0.13086	0.052726	0.078619	0.044793	-0.02789	0.093687	0.21417	-0.006868	0.14735	0.27613	0.12761	0.026671	0.10715	0.14588	0.07334	0.1132	0.10847	0.11331	0.15078	0.15825	-0.070605	0.1278
AKAP1	0.5964	0.52938	0.63305	0.63955	0.51906	0.51431	0.64978	0.50033	0.50465	0.49338	0.5738	0.59135	0.52769	0.54233	0.61335	0.49247	0.48597	0.65161	0.69287	0.56594	0.49995	0.55629	0.51126	0.47817	0.59403	0.54002	0.67309	0.66319	0.56902	0.76196	0.58239	0.61722	0.72749	0.5547	0.51512	0.64536	0.60937	0.50171	0.63052	0.80262	0.5677	0.63278	0.55323	0.64996	0.53812	0.54455	0.57193	0.43943	0.55678
AKAP10	0.15058	0.089209	0.060413	0.027982	0.057503	-0.18548	-0.064677	-0.03657	0.010182	-0.18412	-0.15538	-0.21092	-0.15473	-0.24778	-0.17518	-0.20497	-0.12846	-0.22592	-0.098299	-0.18922	-0.092532	0.051414	0.035692	-0.10971	0.13983	-0.06505	0.004734	0.039701	0.049106	-0.068259	0.012949	0.11409	-0.093242	-0.1312	-0.047082	-0.085819	-0.19708	-0.11744	-0.051585	-0.12462	-0.005338	-0.023983	-0.086344	0.086925	0.058896	-0.14451	-0.014534	-0.18456	-0.059602
AKAP11	-0.061172	0.0469855	0.1151005	0.121772	0.1158715	0.0686745	0.0701045	0.0938995	0.112844	0.105769	0.1047655	0.0271475	0.0882255	0.0296445	-0.023011	0.007828	0.100217	0.0803785	0.093968	0.163975	0.32766	-0.1779735	0.080319	0.0059665	0.0583205	0.1308685	-0.169594	-0.148302	0.027235	-0.02159	0.062346	-0.00594500000000001	-0.0823075	0.0348895	0.082944	0.044969	-0.301165	-0.040716	0.067134	-0.079167	0.128117	0.0868725	0.131612	-0.02131	0.0649105	0.154513	0.0917545	0.125722	-0.11407
AKAP12	0.3241555	0.074985	0.04072	0.002	-0.0937855	0.285898	0.57004	0.193645	-0.041625	-0.010437	-0.1462955	-0.197405	-0.289295	-0.1259345	0.176014	0.266619	-0.144389	-0.36831	-0.0407815	-0.1840265	0.209802	0.471975	0.043245	0.396295	0.349595	0.1538425	0.53518	0.83026	0.25712	0.66384	0.12927	0.3695	0.86091	0.42325	0.023735	0.58033	0.64385	0.59055	0.17029	0.377195	0.150975	0.108955	-0.27141	0.00189999999999999	0.281015	0.038635	-0.015635	-0.195605	-0.074486
AKAP13	0.4394725	0.3678725	0.3066	0.4026325	0.4347875	0.4343	0.3593425	0.34817325	0.29157	0.3288975	0.29392125	0.2889375	0.1814005	0.194045	0.3353525	0.28615	0.218235	0.229211	0.3598375	0.351705	0.37158125	0.4737025	0.352225	0.4686575	0.443865	0.4747775	0.48122	0.3913375	0.4468	0.3594525	0.408385	0.455485	0.3388975	0.3682925	0.38422	0.3008625	0.42287	0.394295	0.3348425	0.3711325	0.3084	0.2206075	0.3902965	0.29470425	0.4512625	0.2928585	0.38593	0.28916	0.3527675
AKAP14	0.077943	0.075152	0.036111	0.044685	0.060026	0.05479	0.06179	0.045852	0.016083	0.049044	0.075068	0.093821	0.08216	0.066667	0.21912	0.12528	0.047947	0.16883	0.27748	0.10334	0.1038	0.17396	0.074479	0.13139	0.019901	0.029345	0.17358	0.19771	0.11883	0.19676	0.09478	0.099173	0.16575	0.072001	0.12803	0.28372	0.37683	0.1877	0.08553	0.17145	0.10197	0.063532	0.20102	0.22608	0.18382	0.16452	0.19883	0.23738	0.20633
AKAP3	0.077348	0.038978	0.041195	0.051223	0.02559	0.027896	0.015915	0.039776	0.038368	0.043991	0.065872	0.036514	0.051649	0.02567	0.030393	0.035973	0.029045	0.07135	0.1027	0.045078	0.062496	0.074468	0.017636	0.011037	0.045564	0.009263	0.02597	0.063636	0.015305	0.091297	0.03452	0.093162	0.058481	0.031746	0.091678	0.090047	0.093161	0.058596	0.072999	0.078282	0.052168	0.066859	0.029113	0.037216	0.088253	0.006272	0.027288	-0.002205	0.073085
AKAP4	0	-0.021233	0.11352	0.30436	0.060054	0	0.12574	0.39886	0.1787	0	-0.10627	-0.12474	0.000934	-0.078618	-0.066369	-0.013229	-0.033158	0.062127	0	0.06878	0.053018	-0.05694	0.34873	0.15443	-0.070454	0.17961	0.14627	0	0.070641	0	0.076284	-0.040879	-0.36176	0	0.32619	0	0	-0.54727	0.13819	-0.22321	0.12937	0.061764	0.084998	0.057492	0.23638	0	0.13363	0.20323	0.16051
AKAP5	-0.14059	0.04992	0.043513	0.12201	0.21402	0.095535	-0.009871	0.041352	0.033813	0.19518	0.20024	0.11539	0.32396	0.41792	0.22265	0.036615	0.065046	0.21338	0.053096	0.15367	0.11229	0.31893	-0.007421	0.049943	0.02657	-0.27663	0	0	-0.020796	-0.18848	0.10897	0	-0.023664	-0.065096	0	0.20399	0.22696	0.27277	-0.018767	0.087853	-0.037398	-0.019514	-0.13713	-0.061027	-0.15885	0.20158	-0.14268	0.19274	0.15529
AKAP6	0.0545685	0.0128675	0.1037195	-0.1932125	-0.0043055	0.003417	0.0244865	0.0060895	0.0045045	0.001078	0.0012865	0.0053005	0.004176	0.002619	0.0335885	0.0174785	-0.024347	0.0483065	0.07792	0.0240005	0.036169	0.063835	0.0084925	0.0089325	0.0086415	0.024669	0.0195695	0.05923	0.013998	0.09912	0.0272975	-0.000457	0.06146	0.018072	0.0233565	0.045921	0.12133	0.040367	0.050425	0.08639	-0.02212	0.0262215	0.0125135	0.0501	0.063535	0.064935	0.072425	0.0204635	0.06482
AKAP7	0.057137	0.34014	0.10234	0.092084	0.10956	0.26772	0.20448	0.369	0.17011	0.15419	0.19385	0.10366	0.096736	0.13012	0.082846	0.012299	0.065838	0.13926	0.098272	0.063186	0.077837	0.052152	0.15256	0.10328	0.1058	0.32827	0.088767	0.23811	0.080908	0.16896	0.12675	0.14483	0.1987	0.022692	0.24126	0.14717	0.057241	0.038043	0.093677	0.1135	0.066577	0.093128	0.13879	0.13283	0.036062	0.04629	0.066635	0.19708	0.063071
AKAP8	-0.11334	-0.1153	-0.10607	-0.078741	-0.083563	0.058463	-0.044013	-0.097704	-0.055755	-0.017476	-0.028793	-0.10284	-0.1843	-0.070394	-0.18038	-0.10035	-0.15718	-0.060686	-0.17049	-0.19621	-0.15018	-0.14318	-0.064219	-0.12528	-0.063541	0.092105	-0.11102	-0.092731	0.022657	0.032714	-0.041034	-0.1779	-0.065406	0.009027	-0.081309	-0.029443	-0.18079	-0.19824	-0.12982	-0.032061	-0.1211	-0.067666	-0.1174	-0.16902	-0.093131	-0.075085	-0.05228	-0.17538	-0.056168
AKAP8L	-0.266325	-0.170277	-0.1318795	-0.154336	-0.150716	-0.10113	-0.146801	-0.154958	-0.1418425	-0.180568	-0.2147485	-0.2283145	-0.324238	-0.283365	-0.268581	-0.253368	-0.2717515	-0.2644055	-0.2612	-0.2336745	-0.152403	-0.165018	-0.103993	-0.1047305	-0.043345	0.00216	-0.235695	-0.140685	-0.098398	-0.069019	-0.02308	-0.065445	-0.1125475	-0.015255	0.002275	-0.039013	-0.30447	-0.185766	-0.1995555	-0.120341	-0.1244455	-0.182678	-0.140555	-0.273895	-0.1127355	-0.109074	-0.161913	-0.16516	-0.243215
AKAP9	0.170960666666667	0.230778	0.328516	0.199430666666667	0.260376333333333	-0.0578493333333333	0.078913	0.177972	0.283965666666667	0.100034666666667	0.223623	0.101639666666667	0.307206666666667	0.159562333333333	0.184996	-0.0388066666666667	0.199233333333333	0.191813333333333	0.39832	0.298452	0.185149	0.205764	0.305597	0.202834	0.284074	0.0770236666666667	0.142763333333333	0.159881333333333	0.260132666666667	0.209390333333333	0.277272666666667	0.357005	0.23422	-0.00640433333333334	0.217665333333333	0.120138333333333	0.0542666666666667	0.08043	0.135835333333333	0.0925966666666667	0.0971286666666667	0.125761666666667	0.191399	0.286206666666667	0.12794	0.0489106666666667	0.125199	0.109405	0.0493173333333333
AKNA	0.0130655	0.0434625	0.029315	0.1673335	0.125449	0.156901	-0.068946	0.0556965	0.066062	0.18096	0.011673	0.0313445	0.025135	0.0188755	0.05955	0.115535	0.060554	-0.019563	0.1316785	0.3009935	0.247961	-0.121695	0.3005535	0.2580025	0.5098665	0.182478	0.169682	0.049524	0.1506215	0.05259	0.2719325	0.1251605	0.03845	0.1702805	0.219677	0.094396	0.113275	-0.03609	-0.0127055	0.19531	-0.0017575	0.062557	0.1541925	-0.156519	0.0934	0.25303	0.0066	-0.0667715	0.0462705
AKR1A1	-0.114309	-0.0125495	-0.082464	-0.118871	-0.040316	-0.047811	-0.1241465	0.031122	0.04752	0.0127585	0.02612	-0.0852125	-0.057219	0.035665	-0.0987145	-0.0432065	-0.145545	-0.0330395	0.284815	0.1821955	-0.021638	-0.036139	0.07186	0.036376	0.016542	0.015331	-0.0163215	0.013632	0.038637	-0.005584	-0.01776	0.0421865	0.03473	0.0836385	0.022862	0.0851635	-0.0092095	-0.0277675	0.037233	-0.07951	-0.019178	0.066768	0.017202	0.081755	-0.1122275	0.0761365	0.036122	0.097639	-0.0048995
AKR1B1	0.17635	0.1518	0.19489	0.025584	0.15935	-0.27108	0.091333	0.080792	0.13157	-0.17603	0.17982	-0.036808	0.004683	0.2086	-0.050786	-0.25881	-0.27877	0.05967	0.34011	0.29773	-0.11358	0.43696	0.19914	0.47565	0.3201	0.081141	0.47115	0.31413	0.33905	0.30885	0.25565	0.42052	0.2824	0.15592	-0.084058	0.29966	0.43066	0.50008	0.4588	0.46656	0.48569	0.67623	0.52335	0.57138	0.68628	0.15089	0.44257	0.15159	0.46579
AKR1B10	1.2228	1.26575	1.3109	1.13415	1.2541	0.86301	1.23625	1.1746	1.20805	0.979195	1.28555	1.068195	1.048555	1.2082	1.19415	0.845985	0.733335	1.289	1.53125	1.4039	0.98757	1.4462	1.19885	1.39225	1.367	1.0793	1.49525	1.38475	1.29235	1.44485	1.24955	1.4124	1.4571	1.1549	0.88961	1.30355	1.63705	1.46225	1.49255	1.5973	1.4298	1.58965	1.42395	1.48265	1.68445	1.16795	1.51285	1.14	1.39855
AKR1C1	-0.17987575	-0.486703	-0.37835275	-0.126834	-0.07434125	-0.459451	-0.34470875	-0.15363	-0.24990525	-0.36361075	-0.192523	-0.0659965	-0.113353	-0.28176	-0.1858865	-0.25283625	-0.25925075	-0.05695525	-0.0434945	0.2418	-0.1439825	-0.174545	-0.3737655	-0.2881185	-0.03181	-0.5201825	-0.21874575	-0.4618035	-0.3556315	-0.304056	-0.07703875	-0.005565	-0.10354	-0.254043	-0.3238415	-0.2397325	-0.5785	-0.1787405	-0.0145475	-0.2405345	-0.2018025	-0.06542175	0.06584475	0.090434	-0.053872	-0.14114775	-0.13459	-0.35124625	-0.26591125
AKR1C3	0.32554	-0.11281	0.024299	0.22984	0.30299	-0.15299	-0.00888	0.20585	0.19558	-0.10819	0.28113	0.26796	0.27517	-0.023411	0.23222	0.32221	0.12534	0.50382	0.7896	0.82537	0.53063	0.27627	0.02983	0.11707	0.32011	-0.21836	0.20814	-0.017699	0.034369	0.10553	0.30531	0.42244	0.31404	0.41596	0.024058	0.33035	-0.19818	0.42052	0.53221	0.34687	0.38957	0.56794	0.56308	0.63012	0.50642	0.58083	0.46413	0.076411	0.14593
AKR1C4	0.14072	0.081579	0.14333	0.036572	0.077224	0.14661	0.15484	0.053804	0.14021	0.077514	0.059344	0.19472	0.10864	0.11618	0.30176	0.2299	0.1177	0.2317	0.30373	0.10797	0.17854	0.16966	0.083218	0.086767	0.10213	0.074243	0.19142	0.24191	0.069114	0.26836	0.16111	0.093561	0.20113	0.11717	0.20858	0.25367	0.37206	0.20078	0.12503	0.23217	0.14788	0.12905	0.21929	0.26142	0.17057	0.11492	0.21368	0.22126	0.22474
AKR1CL2	-0.000553	-0.07159	-0.056512	0.019207	-0.030724	-0.03139	-0.090266	-0.093673	-0.087863	-0.065259	-0.023194	-0.009675	0.017099	-0.025689	0.027294	0.069933	-0.055987	-0.12592	-0.1369	-0.18724	-0.052243	-0.19725	-0.012487	-0.075641	-0.014386	0.013057	0.01139	0.095224	0.10676	0.04499	-0.057124	0.044903	0.09143	0.075177	-0.11319	0.056825	0.06815	-0.053066	-0.011233	-0.10019	-0.04978	0.009963	-0.07798	-0.005175	-0.09703	0.04432	0.17191	0.013432	0.040618
AKR1D1	0.099961	-0.131905	0.021355	-0.058111	-0.031004	0.0086235	-0.02006	-0.069532	0.071627	-0.072464	-0.107973	-0.0667605	-0.1537855	-0.117799	-0.1962	-0.0913065	-0.0532875	-0.0189025	0.119122	0.048682	-0.0838235	0.002545	0.162758	-0.068181	-0.138735	0.00229	-0.046679	-0.065455	0.01674	0.01807	-0.09127	-0.079085	-0.031998	-0.042821	-0.085639	-0.023105	0.1029285	0.41251	0.40334	0.1217265	0.08052	0.3653	-0.0997115	-0.12726	0.2274025	0.076053	0.0790725	0.220825	0.00746999999999999
AKR7A2	-0.072665	-0.041066	-0.020976	0.030396	0.016032	-0.00661	-0.061981	0.034821	0.008246	0.11664	0.004496	-0.027936	0.002343	-0.14461	-0.10559	-0.10141	-0.061571	0.086714	-0.020116	0.13116	-0.11316	-0.074128	0.10634	0.078632	0.060144	0.10479	-0.054917	0.005293	0.14073	-0.095148	0.14838	0.13882	0.030575	0.15862	0.095244	0.12403	-0.21028	-0.050837	0.036112	-0.19404	0.097814	-0.043571	0.11159	0.062952	-0.045303	0.080297	0.11167	0.11018	0.036524
AKR7A3	0.20458	0.2688	0.32141	0.25223	0.30208	0.17599	0.10409	0.24128	0.2627	0.31909	0.31371	0.19641	0.16755	0.024469	0.26248	0.14864	0.089932	0.44413	0.50204	0.56148	0.13908	0.2805	0.34941	0.28559	0.39368	0.19817	0.2867	0.46951	0.41322	0.33555	0.21135	0.39153	0.44283	0.32999	0.15993	0.4277	0.33014	0.32024	0.42328	0.32434	0.39025	0.32474	0.37121	0.52978	0.28885	0.32581	0.5111	0.28301	0.48526
AKT1	-0.32711	-0.19011	-0.22179	-0.44121	-0.24886	-0.21975	-0.33259	-0.24466	-0.14842	-0.33809	-0.31305	-0.24736	-0.34608	-0.23903	-0.18452	-0.16875	-0.17062	-0.36305	-0.29454	-0.44176	-0.31433	-0.16476	-0.12523	-0.11656	-0.19122	-0.0797	-0.31231	-0.2513	-0.13894	-0.22387	-0.2185	-0.35482	-0.34258	-0.37301	-0.11298	-0.32023	-0.51401	-0.13071	-0.47038	-0.44445	-0.28187	-0.33131	-0.20937	-0.30949	-0.29155	-0.22973	-0.47861	-0.31549	-0.42538
AKT1S1	-0.036441	-0.019579	0	-0.059649	-0.070916	-0.074076	-0.079315	0.00695	0.011772	-0.013057	-0.007821	0.00901	-0.021618	0.008503	0.045025	0.02879	0.022077	0.027952	0.013357	-0.11709	-0.081559	0.025867	-0.10671	-0.060447	-0.11203	0.05143	-0.079179	-0.080061	-0.055553	-0.085157	-0.15723	-0.11535	-0.048369	-0.10518	-0.002588	-0.036991	-0.064975	-0.056006	-0.13332	-0.083319	-0.086849	-0.10667	-0.06542	-0.093651	-0.11005	-0.074787	-0.079371	-0.005347	-0.006261
AKT2	-0.16479	-0.3168	-0.19565	-0.10563	-0.23418	-0.098267	-0.1527	-0.29875	-0.12608	-0.079254	-0.29994	-0.13152	-0.17359	-0.15243	0.010327	0.01141	-0.098772	-0.067267	0.08984	-0.3447	-0.2424	-0.20583	-0.20198	-0.053656	-0.002527	-0.28617	-0.20548	-0.21704	-0.15927	-0.10049	-0.30138	-0.18743	-0.13972	-0.19	-0.29959	-0.194	-0.15237	-0.28324	0	-0.42098	-0.29254	-0.47402	-0.1928	-0.12354	0.17003	-0.36826	-0.28456	0.16807	-0.19694
AKT3	-0.050071	-0.0999375	-0.0602055	-0.0580585	0.022705	0.000979999999999998	-0.022186	-0.024572	0.045045	-0.0458755	-0.0283635	-0.054049	-0.033507	-0.0424265	-0.0944965	0.000303000000000001	-0.0278365	-0.0439075	0.011124	-0.0346835	0.0627115	-0.0614625	-0.027145	-0.027166	-0.0349185	-0.0479505	-0.103819	-0.0398895	-0.0290535	-0.1224855	-0.0294525	-0.0526585	0.007555	-0.077949	-0.091828	-0.115454	0.0018785	0.078376	-0.0669905	-0.103116	-0.036869	-0.0572075	-0.042232	-0.0710435	-0.1000175	-0.044317	-0.0721405	-0.131185	-0.0560165
ALAD	0.09715	0.085107	0.113628	0.04456	0.1105935	-0.0593755	-0.062031	0.1101975	0.101166	0.032586	-0.00663	0.100798	0.026129	-0.016848	0.0480965	0.0301155	0.090804	-0.010065	0.113287	0.0926125	-0.0753475	0.222	0.165	0.1126005	0.195595	-0.0148445	0.213865	0.107211	0.15089	0.0158145	0.2455	0.20506	0.095251	0.055977	0.133213	0.00016	-0.021807	0.03947	0.0984735	0.043995	0.0579105	-0.0097525	0.16081	0.115061	-0.0041185	0.03551	0.0176085	0.157085	0.22049
ALAS1	0.297915	0.33647	0.202365	-0.020875	0.21728	0.0885855	0.0733045	0.15897	0.28581	0.1523605	0.1332135	0.212185	0.0742185	0.1245115	0.0947265	0.110498	0.101301	0.277655	-0.05363	-0.024385	-0.1614505	0.44094	0.273605	0.28596	0.23874	0.18172	0.38447	0.37546	0.35769	0.0309505	0.3021	0.28817	0.18681	0.29022	0.231605	0.26813	0.228385	0.26792	0.26615	0.100985	0.1769415	0.2178665	0.30725	0.28947	0.168326	0.25751	0.352705	0.232085	0.5605
ALAS2	-0.655695	-0.59286	-0.59099	-0.57592	-0.63988	-0.687505	-0.60838	-0.6473	-0.62647	-0.56087	-0.53629	-0.487645	-0.49819	-0.496885	-0.37902	-0.4086315	-0.4239835	-0.53357	-0.438195	-0.56238	-0.36734	-0.569285	-0.58019	-0.613825	-0.59675	-0.588745	-0.56736	-0.53338	-0.57707	-0.563875	-0.63107	-0.60959	-0.576595	-0.57629	-0.63577	-0.532915	-0.5217	-0.6225	-0.62072	-0.487235	-0.587555	-0.613145	-0.55079	-0.599125	-0.61615	-0.51755	-0.641795	-0.639815	-0.663655
ALB	-0.94673	-1.02521333333333	-0.961816666666667	-1.00064	-1.06013333333333	-1.03708	-1.01663	-1.06097333333333	-1.03171666666667	-1.08023666666667	-1.08505666666667	-1.06508666666667	-0.888703333333333	-0.855156666666667	-0.718496666666667	-0.836626666666667	-0.81436	-1.02788333333333	-0.927683333333333	-1.04840333333333	-0.97463	-0.953096666666667	-0.887536666666667	-0.93667	-0.916306666666667	-0.902736666666667	-0.763913333333333	-0.708623666666667	-0.827893333333333	-0.772610666666667	-0.89196	-0.902016666666667	-0.759955666666667	-0.895293333333333	-0.93397	-0.854993333333333	-0.726086666666667	-0.93247	-0.854846666666667	-0.88612	-0.884146666666667	-0.83052	-0.97108	-0.892143333333333	-0.880806666666667	-0.831863333333333	-0.853196666666667	-1.03544	-0.94179
ALCAM	0.029413	-0.049108	-0.020425	-0.022671	-0.0803815	-0.020183	0.0766235	-0.060133	-0.0582385	-0.0482505	-0.057114	0.008612	-0.080301	-0.036595	0.0271295	0.0595315	-0.054093	0.019319	0.089792	-0.0402275	0.054213	0.028405	-0.0672285	-0.055078	-0.027898	-0.0376865	0.01422	0.14718	-0.0074915	0.13079	-0.0707425	-0.03693	0.057075	0.014888	-0.0639245	0.00921	0.09467	-0.00119	-0.0274595	0.038255	-0.0483015	-0.0214425	-0.054336	-0.063833	-0.0779085	-0.051819	-0.0305865	-0.0961205	-0.0239185
ALDH16A1	-0.0038135	-0.0756165	0.0070785	0.0786825	0.008555	-0.042878	-0.067771	-0.0771635	-0.0620165	-0.085103	-0.0418175	-0.13279	-0.10912	-0.0351075	-0.0206955	-0.037038	-0.129225	-0.0661765	0.04342	-0.0275265	-0.037406	0.121838	0.11156	0.0635425	0.17057	0.025327	0.031258	0.077021	0.0167535	0.154095	0.011478	0.071548	0.15622	0.129945	-0.0412705	0.15237	-0.0225	-0.049385	0.047024	0.078483	0.024774	0.0971445	-0.008097	0.0494245	0.1207395	0.056441	0.058182	-0.0719745	0.0961245
ALDH18A1	0.12029	0.13886	0.14717	0.11889	0.1132	0.028185	-0.009486	0.12595	0.19559	-0.083527	-0.034973	0.021988	0.063242	-0.045721	0.070126	-0.20343	-0.052517	-0.08073	0.17768	0.13591	-0.035027	0.32207	0.24066	0.16328	0.24164	0.09389	0.39177	0.11683	0.29456	0.1022	0.42137	0.45886	0.23605	0.074703	0.25774	0.17132	-0.002289	0.16228	0.1995	0.18167	0.15876	0.1283	0.33983	0.44074	0.041839	0.019262	0.14288	0.227	0.42905
ALDH1A1	0.32313	0.32669	0.34335	0.27479	0.24626	0.26122	0.2783	0.26804	0.2389	0.29742	0.40288	0.2375	0.49082	0.24879	0.046336	0.19545	0.20626	0.36177	0.78892	0.87966	0.61515	0.237	0.457	0.25484	0.3246	0.30482	0.16337	0.18357	0.42103	0.23388	0.39617	0.43414	0.24323	0.21981	0.28792	0.29118	-0.029794	0.2991	0.49367	0.42231	0.51031	0.54652	0.41222	0.35964	0.052158	0.53745	0.54123	0.4781	0.31816
ALDH1A2	-0.37573	-0.242015	-0.479789	-0.393577	-0.3335995	-0.4206505	-0.4112455	-0.340273	-0.331154	-0.459702	-0.528502	-0.4076705	-0.337444	-0.4275415	-0.3572755	-0.172592	-0.3338125	-0.3156485	-0.342509	-0.3968195	-0.417453	-0.4463255	-0.517079	-0.453242	-0.495345	-0.517438	-0.440758	-0.3695925	-0.4097555	-0.419821	-0.513455	-0.5034185	-0.452555	-0.2079405	-0.4374405	-0.4302505	-0.190981	-0.368755	-0.2842085	-0.384442	-0.435843	-0.4117255	-0.433014	-0.458503	-0.40311	-0.246651	-0.4198725	-0.4400135	-0.540519
ALDH1A3	0.15036	0.047995	0.007997	-0.011595	0.22046	0.28609	0.0612015	0.16318	0.0076195	0.0409715	-0.1342685	-0.0188785	0.076258	0.0041935	-0.0587805	-0.1025545	0.035885	-0.132945	-0.07612	0.26804	0.41131	0.020173	0.051616	0.0555905	-0.040026	0.05439	-0.0918795	-0.12337	0.0120255	-0.069595	0.006916	0.0376985	-0.023275	0.005145	0.000264500000000001	-0.1045465	-0.1094215	-0.108179	-0.12976	-0.073851	-0.13732	-0.03491	-0.0488135	-0.0888395	-0.073572	-0.042518	-0.0369315	-0.06554	-0.101606
ALDH1B1	0.003893	-0.042823	-0.013832	0.0279825	0.005158	0.1047635	0.006506	-0.048736	0.035876	0.050539	0.057171	0.0275615	-0.0319515	0.034438	0.0455075	0.036993	-0.010513	0.106175	-0.0826995	-0.0828165	-0.04091	0.006557	0.058202	-0.030291	0.0241975	0.0588455	0.0636835	-0.001953	0.0331075	0.090374	0.1007275	-0.012662	0.0423035	0.0229535	0.018537	0.027304	0.192655	0.0858575	0.2342685	0.1188275	0.073186	0.169495	0.0692755	0.07002	0.075138	0.077347	0.022144	0.0402255	-0.0070515
ALDH1L1	-0.03699	0.0596385	0.1602735	0.032054	-0.0679895	0.011868	0.0197195	0.2178	0.0751265	0.08901	0.069555	-0.1154705	-0.088429	0.07839	0.051265	0.084673	-0.023123	0.28425	0.2590555	0.1548755	0.066879	0.05571	0.159644	0.131972	0.195785	0.05627	0.29125	0.2075335	0.33388	0.209803	0.269805	0.325175	0.349445	0.207425	0.0649195	0.24721	0.280305	0.1625185	0.272205	0.28977	0.1241585	0.308135	0.349105	0.297225	0.300495	0.25397	0.352885	-0.010435	0.134475
ALDH1L2	-0.072669	-0.0736285	-0.04512	-0.0394465	0.0627935	-0.02418	-0.0904915	0.107642	-0.048015	-0.119631	-0.070675	-0.059926	-0.0015625	-0.0405265	-0.1564955	-0.1151335	-0.082687	-0.090505	-0.03197	-0.0429595	-0.0619875	-0.1170905	-0.0746375	-0.0930815	-0.1363595	-0.049689	-0.131192	-0.207918	-0.1347615	-0.1496295	-0.096828	-0.193843	-0.230594	-0.1764975	-0.105993	-0.066276	-0.076773	-0.00449500000000001	-0.092001	-0.248355	-0.099983	-0.1103035	-0.1251725	-0.077225	-0.094317	-0.161229	-0.191616	-0.1198655	-0.044545
ALDH2	1.021875	0.858515	1.023985	1.01835	1.02006	0.799215	0.989175	0.972975	1.04387	0.91215	0.987625	0.85316	0.82302	0.776065	0.91205	0.81036	0.73135	1.033795	0.91783	0.983195	0.814315	1.09745	1.076585	1.011225	1.0827	0.859585	1.071985	0.98407	1.14445	1.054805	1.08924	1.1512	1.0899	1.07095	0.92749	1.12164	0.939155	1.05542	1.10145	1.0654	1.0962	1.1213	1.0819	1.009035	1.1741	1.054105	1.16645	0.913915	1.19305
ALDH3A1	-0.17125	-0.085237	-0.20001	-0.20458	-0.25278	-0.23188	-0.22183	0.1846	0.092074	-0.046523	0.12392	-0.004524	0.012323	0.037428	-0.062821	-0.17773	-0.094693	-0.16084	-0.23993	-0.50062	-0.20367	-0.11702	0.12499	-0.105	-0.26214	-0.095583	0.038381	-0.21627	0.10622	-0.1805	0.12629	0.22359	-0.12745	-0.2359	-0.040742	0	-0.12266	0.45609	0.03366	0.083313	-0.058109	0.38638	0.12314	0.21049	0.066114	-0.35643	-0.14043	0.20356	-0.030765
ALDH3A2	0.14909	0.18685	0.12519	0.12877	0.10968	0.11216	0.10444	0.18652	0.17464	0.15554	0.27595	0.11274	0.12455	0.21364	0.15051	0.098138	0.10156	0.22407	0.28978	0.32409	0.10545	0.21548	0.26236	0.29212	0.23796	0.15881	0.25843	0.30399	0.26992	0.23536	0.24227	0.44915	0.27097	0.15852	0.22815	0.27842	0.13384	0.18118	0.24902	0.28504	0.18112	0.31414	0.22712	0.37699	0.28631	0.17101	0.1761	0.14754	0.1964
ALDH3B1	0.122566	0.1310345	0.086882	0.1321915	0.0688415	0.031339	0.18493	0.092553	0.0992685	0.0293255	0.0969685	0.013805	0.1079805	0.0404545	0.137152	0.06398	0.12195	0.1279385	0.1156425	0.110003	-0.004148	0.295745	0.15312	0.169423	0.377815	0.1070475	0.13025	0.1748235	0.0015	0.179648	0.1953165	0.19189	0.3208	0.139993	0.136772	0.202831	0.182437	0.1433305	0.156015	0.547095	0.1094035	0.190275	0.222465	0.45798	0.2519	0.0968955	0.30073	0.2183245	0.1711135
ALDH3B2	-0.13814	-0.10773	-0.11992	-0.084722	-0.13885	-0.18965	-0.066399	-0.16568	-0.039139	-0.033822	-0.030562	-0.078581	-0.013236	-0.054054	-0.006574	-0.025438	-0.018177	-0.075774	-0.043697	-0.11759	-0.054126	-0.12935	-0.075415	-0.031228	0.019772	-0.11488	-0.049197	-0.08533	0.017601	-0.093028	-0.089775	-0.044884	-0.088384	-0.10408	-0.051492	-0.094446	-0.063276	-0.009692	-0.14766	0.03926	-0.043746	-0.099356	-0.008166	0.018397	0.031661	-0.041331	0.06216	-0.071662	-0.088746
ALDH4A1	-0.137119333333333	-0.16232	-0.132745	-0.126802666666667	-0.146077666666667	-0.172096666666667	-0.158013	-0.18133	-0.139698333333333	-0.0941023333333333	-0.06555	-0.124692666666667	-0.0839346666666667	-0.082142	-0.053747	-0.0468663333333333	-0.0701816666666667	-0.0257016666666667	-0.104894333333333	-0.140190666666667	-0.0809966666666667	-0.090359	-0.0662546666666667	-0.107906666666667	-0.0826056666666667	-0.0915663333333333	-0.0984336666666667	-0.105413333333333	-0.056848	-0.0235266666666667	-0.134199666666667	-0.125242333333333	-0.0570423333333333	-0.032717	-0.153915666666667	-0.017946	-0.00929033333333333	-0.120796333333333	-0.0720746666666667	-0.002875	-0.096767	-0.0320893333333333	-0.075802	-0.101341333333333	-0.0494223333333333	-0.00847366666666667	-0.0124166666666667	-0.212573	-0.0873683333333333
ALDH5A1	-0.0327526666666667	-0.016218	-0.028609	-0.0232373333333333	-0.0332093333333333	0.0355413333333333	-0.0682913333333333	-0.00767666666666666	0.015316	-0.023483	-0.0499956666666667	-0.036513	0.014641	-0.0227186666666667	-0.0795416666666667	-0.125436	0.0127796666666667	-0.114368333333333	-0.056402	0.00110466666666666	-0.00154666666666667	-0.116276	-0.00797933333333333	-0.0578343333333333	0.006933	-0.006667	-0.081276	-0.128254	-0.0487443333333333	-0.155073333333333	-0.0162703333333333	0.0326453333333333	-0.109814333333333	-0.195511	-0.00601566666666667	-0.181299	-0.168834333333333	-0.0481743333333333	-0.0184596666666667	-0.113173333333333	-0.00270966666666667	-0.0495186666666667	-0.0348253333333333	0.0306043333333333	-0.123343333333333	-0.146114	-0.100142333333333	-0.011769	-0.097058
ALDH6A1	-0.015861	0.056916	0.058148	0.006721	-0.011046	0.002982	0.003208	0.057645	0.086507	0.094542	0.028888	0.037583	0.092449	0.013552	0.093444	0.081167	0.029535	0.15033	0.27974	0.11534	-0.033005	-0.031775	0.12964	0.021465	-0.036929	-0.017505	0.024737	0.054129	0.086597	-0.059348	-0.003121	0.15628	-0.022135	0.021254	-0.010127	0.0275	0.036233	0.056674	0.06064	0.10767	0.12901	0.069206	0.11466	0.15315	0.027707	0.13736	0.16645	0.03962	-0.024144
ALDH7A1	-0.31887	-0.26739	-0.21892	-0.055428	-0.097177	-0.17323	-0.19169	-0.23316	-0.16721	-0.17276	-0.25536	-0.38595	-0.24538	-0.32094	-0.39542	-0.29682	-0.37661	-0.17979	-0.33893	-0.37154	-0.30235	-0.37404	-0.15058	-0.30373	-0.08293	-0.16263	-0.29185	-0.32006	-0.11428	-0.25068	-0.30538	-0.18812	-0.12732	-0.18315	-0.181	-0.21098	-0.51234	-0.26687	-0.01426	-0.20672	-0.07237	-0.1028	-0.22625	-0.13354	-0.28461	-0.016922	-0.11937	-0.19395	-0.24696
ALDH8A1	0.0557725	0.0650475	0.0428435	-0.002133	0.0365935	-0.01397	0.036733	0.0229705	0.0212625	0.082336	0.0644615	0.113167	0.073109	0.068554	0.175279	0.1412885	0.0405805	0.201635	0.1649715	0.0480775	0.083745	0.2162	0.064926	0.0267395	0.060711	-0.00168749999999999	0.1632475	0.24973	0.063836	0.23925	0.062476	0.0947305	0.22327	0.080006	0.02669	0.231943	0.332735	0.1649245	0.1391235	0.14358	0.141409	0.119249	0.0705875	0.0975855	0.113879	0.0861995	0.142997	-0.006976	0.1008915
ALDH9A1	0.19162	0.17686	0.14156	0.16606	0.21618	0.094728	0.14128	0.10852	0.007732	0.18746	0.23207	0.048297	0.016027	0.13845	0.062828	0.095924	0.070577	0.1029	0.30036	0.25812	0.18894	-0.012433	0.11472	0.011642	0.13191	-0.032055	-0.009442	0.053601	0.052704	0.000811	-0.01708	0.13801	-0.042654	-0.025228	0.077972	-0.070142	-0.059738	0.023985	0.18124	-0.035776	0.085565	0.20304	0.084641	0.17891	-0.003729	0.17648	0.028828	0.14681	0.086738
ALDOA	0.07385	0.05495	0.025275	-0.0362695	-0.00341999999999999	-0.0636	-0.00834499999999999	-0.079745	-0.055525	0.05129	0.02225	0.052285	-0.1466625	-0.026455	0.2988535	0.199382	0.07596	0.2199215	-0.034685	-0.2557565	-0.242469	0.096069	-0.019019	-0.0018335	-0.0035505	0.013313	0.0836945	0.1892715	-0.0172125	0.1849515	0.0195645	0.0661175	0.126265	0.1379395	-0.0744535	0.181759	0.2960355	0.2471975	0.2281805	0.280305	0.162325	0.1798495	0.2085155	0.245645	0.305265	0.3069015	0.30047	0.072465	0.371305
ALDOAP2	-0.3044	-0.30614	-0.3292	-0.29521	-0.25314	-0.38477	-0.44455	-0.32618	-0.28735	-0.28308	-0.2915	-0.3122	-0.41997	-0.26467	-0.3013	-0.332	-0.32528	-0.22006	-0.62975	-0.57221	-0.72651	-0.23586	-0.21724	-0.2659	-0.21992	-0.207	-0.24343	-0.25361	-0.21523	-0.32637	-0.24725	-0.19917	-0.2283	-0.15037	-0.32807	-0.14606	-0.19814	-0.21794	-0.19812	-0.41381	-0.25507	-0.22636	-0.17311	-0.14859	-0.16443	-0.18349	-0.13031	-0.18691	0.020176
ALDOB	0.372208	0.4374585	0.3603885	0.1853655	0.2104525	0.061689	0.3349415	0.1887655	0.2953215	0.078577	0.3584925	0.121598	0.65995	0.211195	0.34002	0.271385	0.1297955	0.344905	1.7679	1.5663	1.6389	0.16306	0.3981465	0.716175	0.3685435	0.0857065	0.67984	0.71806	0.2281815	0.186917	0.305582	0.776095	0.3564065	0.3103665	0.1533955	0.213775	0.89027	0.81176	0.595875	0.421535	0.69474	0.56288	0.56725	0.810855	0.820425	0.76348	0.859995	0.6065635	0.48928
ALDOC	-0.35655	-0.42187	-0.44539	-0.37046	-0.35504	-0.45715	-0.42185	-0.32274	-0.46442	-0.4425	-0.50395	-0.39826	-0.3388	-0.38854	-0.19285	-0.23094	-0.30231	-0.38579	0.084621	-0.096354	-0.21222	-0.28025	-0.43277	-0.41748	-0.40847	-0.46383	-0.3206	-0.1387	-0.46307	-0.25422	-0.50968	-0.39475	-0.16581	-0.45042	-0.5479	-0.26017	-0.21071	-0.38807	-0.48906	-0.39285	-0.46878	-0.45385	-0.44785	-0.38633	-0.37677	-0.338	-0.40129	-0.36895	-0.31046
ALF	0	0	0	0	0	0	0.24705	0	0	0	0	0	0	0	0	0	0	0	0	0	0	0	0	0	0	0	0	0	0	-0.01954	0	0	0	0	0	0	0	0	0	-0.31884	0	0	0	0	0	0	0	0	0
ALG1	-0.000481499999999999	0.06674075	0.01350575	0.053444	0.025204	0.08658675	0.0596255	0.07721525	0.09512725	0.0268855	0.08804975	-0.0111085	0.086709	0.098493	-0.06392725	-0.03014575	-0.003062	0.03897475	-0.131981	-0.06205275	-0.04802375	-0.08165925	0.0176745	0.0413055	-0.02896375	0.02876475	-0.037944	-0.00236225	-0.00924575	-0.00558425	-0.0415415	-0.01187925	0.0389465	0.0245965	0.03130725	0.0372855	-0.105108	-0.0676215	-0.03166325	-0.0522985	-0.0557095	0.03995275	-0.02864125	0.0188325	-0.07743325	0.0145865	0.00570425	-0.00192075	-0.03552275
ALG10	-0.34192	-0.25367	-0.26593	-0.21207	-0.20298	-0.13071	-0.35654	-0.19418	-0.16355	-0.16821	-0.1941	-0.29853	-0.21235	-0.072257	-0.42076	-0.34559	-0.27842	-0.27299	-0.34104	-0.20495	-0.20119	-0.47055	-0.26936	-0.51636	-0.4297	-0.16056	-0.56714	-0.63298	-0.35165	-0.5373	-0.38026	-0.38923	-0.41439	-0.58585	-0.44719	-0.45982	-0.62737	-0.43691	-0.35428	-0.65198	-0.29748	-0.38146	-0.2338	-0.34812	-0.40482	-0.33615	-0.36535	-0.24337	-0.40539
ALG10B	-0.059063	-0.31409	-0.29564	-0.1543	-0.14909	-0.067256	-0.19332	-0.14031	-0.099484	-0.068522	-0.13153	-0.064972	-0.070552	0.073846	-0.16989	-0.12665	-0.06353	-0.005697	-0.096383	-0.17025	-0.05412	-0.21163	-0.19694	-0.19915	-0.31871	-0.14542	-0.3463	-0.21411	-0.22316	-0.26055	-0.27887	-0.35455	-0.40763	-0.30822	-0.43503	-0.3718	-0.41521	-0.21618	-0.28181	-0.53067	-0.185	-0.34726	-0.15463	-0.3561	-0.17953	-0.3179	-0.41353	-0.20955	-0.34703
ALG11	-0.1149	-0.050048	-0.26313	-0.26704	-0.19045	-0.16873	-0.18168	-0.089401	-0.053903	0.016846	-0.10515	-0.044111	0.020268	0.037363	-0.18856	-0.1929	-0.051269	-0.16672	-0.27349	-0.099776	-0.21871	-0.32919	-0.28109	-0.22707	-0.29864	-0.24507	-0.26792	-0.24174	-0.1688	-0.51665	-0.27395	-0.26858	-0.33074	-0.25576	-0.11015	-0.30144	-0.39943	-0.23768	-0.29207	-0.21577	-0.099526	-0.31418	-0.34313	-0.22333	-0.37563	-0.31872	-0.36108	-0.26541	-0.19684
ALG12	0.050615	0.12594	0.10224	0.039727	0.063922	0.043397	0.07914	0.11318	0.10432	0.1238	0.10079	0.11322	0.12321	0.069866	0.13949	0.11427	0.076422	0.17991	0.098607	0.015195	0.003929	0.21479	0.1212	0.18452	0.088192	0.16314	0.22421	0.19805	0.19176	0.13196	0.17148	0.17509	0.19666	0.25321	0.21558	0.27808	0.19312	0.17563	0.14078	0.22301	0.17605	0.12428	0.18415	0.23485	0.22475	0.17096	0.19341	0.1701	0.14572
ALG14	0.30565	0.35965	0.33501	0.24708	0.29875	0.11374	0.17937	0.33419	0.38219	0.24917	0.36716	0.29145	0.39905	0.34582	0.21764	0.046374	0.10668	0.27518	0.013167	0.21585	-0.027268	0.20287	0.17396	0.11026	0.079489	-0.097484	0.069018	0.051863	0.10451	-0.009881	0.063235	0.16527	-0.032724	-0.009777	-0.093905	0.051238	0.026543	0.16322	0.22221	0.15365	0.22991	0.31219	0.28138	0.4199	0.24692	0.19813	0.31862	0.2921	0.37836
ALG2	0.046539	0.14763	0.041657	0.064553	0.10994	0.12997	0.14557	0.16968	0.1412	0.10633	0.15712	0.091483	0.13956	0.14313	-0.076995	-0.046109	0.028947	0.060145	-0.016262	0.046677	0.022749	-0.061288	0.037012	0.091868	0.03241	0.078823	-0.033878	-0.059566	0.10909	-0.068123	0.051327	0.052072	-0.035552	0.051058	0.1074	-0.069813	-0.19262	-0.022728	0.037492	-0.064964	0.096088	0.080222	0.067865	0.060203	-0.038323	0.024803	-0.036814	0.038646	-0.014854
ALG3	-0.070437	-0.0614005	-0.063896	-0.0160615	-0.0446265	-0.0404445	-0.051569	-0.0653485	-0.019681	-0.0604575	-0.0188715	-0.019075	-0.029552	-0.008947	-0.009905	0.016475	-0.062605	-0.000164999999999998	-0.027685	-0.1004575	-0.103613	-0.026495	-0.029656	0.000743000000000001	-0.050149	0.0054905	0.01955	0.059935	-0.013198	0.02616	-0.0368935	-0.0439165	0.006505	-0.006214	-0.073223	0.016435	0.073405	-0.049375	-0.020345	0.06027	-0.02188	0.015005	-0.00279	0.032545	-0.011745	0.004875	-0.029105	-0.02902	-0.042975
ALG5	0.018913	0.18356	-0.078448	0.053309	0.074456	0.069279	0.092724	0.17508	0.18189	0.14375	0.10136	0.064544	0.195	0.27013	-0.26638	-0.21156	-0.017074	0.003653	-0.22339	0.025608	-0.13342	-0.25915	-0.075104	-0.035692	-0.127	-0.000583	-0.24416	-0.26392	-0.043428	-0.31217	-0.10187	-0.17369	-0.22766	-0.18532	0.094527	-0.22911	-0.46488	-0.17147	-0.07954	-0.35207	-0.035906	-0.054394	-0.011645	-0.086226	-0.18521	-0.053045	-0.18535	0.006243	-0.16835
ALG6	-0.25335	-0.10997	-0.17747	-0.15928	-0.14482	-0.13021	-0.20835	-0.097073	-0.092312	-0.11953	-0.082026	-0.17159	-0.051158	-0.006946	-0.23724	-0.23519	-0.14417	-0.23238	-0.28042	-0.13941	-0.27314	-0.33768	-0.13705	-0.25418	-0.22451	-0.062994	-0.30033	-0.23175	-0.15158	-0.23686	-0.19893	-0.20327	-0.33928	-0.15372	-0.17798	-0.27585	-0.45982	-0.31027	-0.16358	-0.36852	-0.14345	-0.16909	-0.12047	-0.17017	-0.26981	-0.1466	-0.2287	-0.15024	-0.2755
ALG8	-0.25862	-0.25173	-0.28098	-0.1643	-0.20027	-0.185	-0.19616	-0.16103	-0.12611	-0.04555	-0.030582	-0.15991	-0.02607	-0.036746	-0.32573	-0.23367	-0.2061	-0.19379	-0.35161	-0.19163	-0.21223	-0.3849	-0.25605	-0.27989	-0.26806	-0.27128	-0.35844	-0.40115	-0.25089	-0.33168	-0.29634	-0.29477	-0.31186	-0.39582	-0.31533	-0.45902	-0.4427	-0.35087	-0.31749	-0.35705	-0.28081	-0.21076	-0.27781	-0.26958	-0.34154	-0.32488	-0.37843	-0.24656	-0.42907
ALG9	-0.23497	-0.1698	-0.297835	-0.162816	-0.15808	-0.1270345	-0.224045	-0.176275	-0.16906	-0.12469	-0.15952	-0.112015	-0.14647	-0.0882555	-0.21347	-0.162118	-0.136615	-0.17782	-0.246145	-0.18014	-0.279865	-0.38417	-0.359375	-0.334355	-0.364355	-0.30528	-0.372025	-0.375605	-0.3087	-0.48627	-0.33174	-0.4214	-0.407285	-0.380555	-0.3154	-0.409255	-0.47619	-0.32597	-0.26437	-0.386895	-0.310075	-0.24911	-0.204425	-0.23052	-0.320325	-0.2076	-0.25941	-0.1551	-0.27495
ALK	-0.046398	0.018417	0.001965	0.014629	-0.009774	-0.085924	-0.028074	0.023863	0.00468	0.016452	-0.0019	-0.003118	0.024318	-0.015863	-0.057552	-0.099588	0.014588	-0.12692	-0.024977	-0.040633	-0.04903	0.031565	-0.052585	-0.035057	-0.005808	-0.057213	-0.060683	-0.022133	-0.069334	-0.048639	-0.058684	-0.048939	-0.12638	-0.071457	-0.071251	-0.031393	-0.074629	0.02209	-0.028814	0.005977	-0.026918	0.01114	0.002569	-0.018046	0.051073	-0.043469	-0.032766	-0.003254	0.026416
ALKBH1	-0.064413	-0.14595	-0.15462	-0.12911	-0.076835	-0.092445	-0.1703	-0.095441	-0.022188	-0.095711	-0.1527	-0.038671	-0.063665	-0.089236	-0.1358	-0.1358	-0.047793	-0.067052	-0.10856	-0.087491	-0.11127	-0.072977	-0.10523	-0.071387	-0.12454	-0.070441	-0.078565	-0.17135	-0.079433	-0.14928	-0.069801	-0.11102	-0.25029	-0.14421	-0.10212	-0.17515	-0.093632	-0.09563	-0.084047	-0.20694	-0.13324	-0.14467	-0.049671	-0.16406	-0.15204	-0.22076	-0.23473	-0.089636	-0.13075
ALKBH2	-0.1900845	-0.201734	-0.245417	-0.185585	-0.218085	-0.038865	-0.180145	-0.285135	-0.1926665	-0.118783	-0.175444	-0.123161	-0.1285575	-0.1529475	-0.1477325	-0.182163	-0.1311995	-0.139346	-0.30812	-0.25659	-0.207975	-0.1917275	-0.20529	-0.205925	-0.22211	-0.119515	-0.195927	-0.2112525	-0.146125	-0.147654	-0.20271	-0.26476	-0.179529	-0.1975395	-0.12276	-0.190163	-0.05484	-0.201292	-0.196866	-0.136951	-0.19315	-0.2231625	-0.187485	-0.2188055	-0.17373	-0.19924	-0.21902	-0.1536095	-0.173076
ALKBH3	-0.10977	-0.16553	-0.2611	-0.24016	-0.12478	-0.15133	-0.32366	-0.21439	-0.033358	-0.24721	-0.18423	-0.13763	-0.25802	-0.18949	-0.33546	-0.16449	-0.1366	-0.29334	-0.36281	-0.24978	-0.2774	-0.29272	-0.20648	-0.21628	-0.26917	-0.23254	-0.20401	-0.33946	-0.19718	-0.40826	-0.24052	-0.31624	-0.20625	-0.37552	-0.23952	-0.42502	-0.3652	-0.14701	-0.29475	-0.54381	-0.20832	-0.23162	-0.31036	-0.14783	-0.25835	-0.17274	-0.2438	-0.15159	-0.19563
ALKBH4	-0.12686	-0.08382	-0.12581	-0.10221	-0.13676	-0.073096	-0.17819	-0.13728	-0.094501	-0.072225	-0.17512	-0.11528	-0.11131	-0.085569	-0.16517	-0.17165	-0.073116	-0.17232	-0.099312	-0.11331	-0.075127	-0.070299	-0.021594	-0.031759	-0.082343	-0.031992	-0.057416	-0.12447	-0.17256	-0.056309	-0.05539	-0.063338	-0.08665	-0.035679	-0.04787	-0.004199	-0.16707	-0.069913	-0.052429	-0.058998	-0.064742	-0.067819	-0.099043	-0.0667	-0.10762	-0.080695	-0.17633	-0.025473	-0.012878
ALKBH5	-0.025639	0.007553	-0.034424	-0.033059	-0.0053605	-0.0288875	-0.0180635	-0.0120445	-0.017721	-0.045015	-0.043445	-0.021727	-0.0076545	-0.007985	-0.0389785	-0.0151915	0.0234655	-0.0656455	0.0492975	0.0234785	-0.014314	0.0207285	0.019609	0.0281645	0.045518	0.0535405	0.0302765	-0.014062	0.047997	-0.044021	0.0076505	-0.011434	-0.1080815	-0.0109625	0.0072685	-0.052655	-0.10082	-0.091956	0.0248945	-0.0359575	-0.0325265	-0.009315	-0.0485985	-0.033923	-0.06773	-0.0574465	-0.038536	-0.111091	-0.0540235
ALKBH6	-0.074714	-0.075983	0.00037	-0.10158	-0.10321	-0.05131	-0.053794	-0.061432	-0.066878	-0.039928	-0.021724	-0.037054	-0.018856	-0.050006	0.021551	-0.010935	0.00432	-0.071086	0.009118	-0.11425	-0.005431	0.007017	0.002938	-0.086256	-0.12455	-0.066736	-0.073888	0.040406	-0.048802	-0.0092	-0.076827	-0.099159	-0.085815	-0.017126	-0.053671	0.024925	0.041607	-0.076936	-0.032937	-0.035083	-0.084907	-0.030826	-0.070301	-0.01445	-0.015664	-0.068955	-0.024048	-0.10526	-0.020115
ALKBH7	0.24434	0.22105	0.20044	0.27221	0.20105	0.13089	0.051908	0.18875	0.16563	0.12592	0.096832	0.026873	0.072734	0.058917	0.11331	0.035624	0.15248	0.17458	0.25183	0.094798	-0.059106	0.37582	0.3537	0.26324	0.33182	0.18269	0.32014	0.35575	0.2772	0.28493	0.27492	0.35054	0.34378	0.32986	0.23877	0.3065	0.27819	0.20376	0.34437	0.24428	0.27017	0.264	0.26359	0.42979	0.20411	0.21196	0.35867	0.3385	0.29075
ALKBH8	0.049359	-0.032191	-0.054773	0.073233	0.024515	0.093072	0.036422	-0.025624	-0.003441	0.052883	-0.008409	-0.044227	-0.02168	0.006191	-0.034028	0.006849	-0.076197	-0.12574	-0.028578	0.019527	-0.043168	0.032191	-0.027721	-0.008071	0.050448	0.00675	-0.027522	-0.027159	-0.022658	-0.022333	0.039934	0.015282	0.03022	-0.006865	0.081061	-0.016182	0.018725	-0.053072	-0.054163	0.027146	-0.062325	0.01148	0.068709	0.008223	0.038185	0.072549	-0.023822	0.010575	0.001495
ALLC	0.094699	-0.046503	-0.037592	0.026742	-0.011397	0.17772	0.054796	-0.092663	-0.028401	-0.014696	0.04159	0.036165	0.063645	-0.007169	-0.081152	-0.019808	0.015343	0.099329	-0.28	-0.086189	-0.14696	-0.12756	-0.15042	0.092301	-0.007226	-0.15041	0.057447	-0.11007	-0.00523	-0.023085	-0.091309	0.052745	-0.040898	0.047035	-0.020481	0.046581	0.046857	-0.12012	0.03948	-0.024579	0.11128	-0.082157	-0.007719	0.047294	0.006837	0.013466	0.036225	0.13295	-0.032798
ALMS1	-0.069246	-0.173746	-0.098884	-0.107331	-0.0320285	-0.019712	-0.049192	-0.089344	-0.0836675	-0.023447	-0.258335	-0.227875	-0.214855	-0.194085	-0.1764275	-0.163817	-0.17064	-0.24824	-0.1517705	-0.098197	-0.23667	-0.168741	-0.022056	-0.0882945	-0.067925	-0.062451	-0.134216	-0.2003165	-0.0762985	-0.241735	-0.160905	-0.064664	-0.244285	-0.21716	-0.1105855	-0.209765	-0.442635	-0.294165	-0.178515	-0.23439	-0.173485	-0.37247	-0.1601715	-0.21425	-0.206895	-0.109309	-0.1769	-0.237215	-0.216475
ALOX12	-0.000532000000000001	0.0316415	0.00584	0.011043	-0.0948475	-0.020602	-0.0464445	0.0212595	-0.01353	0.046843	-0.0152175	-0.007753	0.070387	0.015054	0.03127	0.061141	0.0465635	0.039742	0.059962	0.0346185	0.085873	0.0391765	-0.0767005	-0.016731	-0.0840015	-0.0174335	0.0240715	-0.0607395	-0.044375	-0.1299575	-0.0069135	-0.0027575	-0.0268165	0.0272365	-0.006324	0.035512	0.0751975	-0.052575	-0.038298	0.0952275	-0.0059675	-0.0996	-0.0923885	0.023907	-0.087005	-0.08701	-0.011795	-0.14894	0.026558
ALOX12B	-0.049116	0.003191	-0.077108	-0.030423	-0.071912	-0.097128	-0.088123	-0.064326	-0.080386	0.014671	0.03271	0.025283	0.017058	-0.038951	0.097331	0.082345	-0.042748	0.017681	0.16688	-0.030314	0.039986	0.12208	-0.01668	-0.031816	0.03157	-0.005001	0.043361	0.084561	-0.037021	0.15648	-0.062224	0.030917	0.17221	0.085767	-0.001465	0.193	0.19829	0.076688	0.15917	0.12385	-0.010457	0.055628	0.001731	0.096821	0.10058	0.044598	0.085923	-0.08439	0.066982
ALOX12P2	0.014618	-0.061403	0.041302	0.012619	-0.026937	-0.035092	-0.005443	-0.009592	-0.008648	-0.003138	0.016095	0.030635	-0.025507	-0.029459	0.023622	0.015487	0.014026	0.05582	0.14667	0.015464	0.093738	0.10414	0.023582	0.03852	0.077233	0.01199	0.05951	0.11058	0.039947	0.11851	0.074646	0.057064	0.03941	0.022609	0.13754	0.07761	0.34071	0.070514	0.067817	0.22172	0.081232	0.090007	0.09232	0.074055	0.11389	0.10919	0.13424	0.089783	0.11971
ALOX15	-0.062411	-0.064559	-0.098306	-0.082942	-0.1008445	-0.055544	-0.0436915	-0.091127	-0.077812	-0.142107	-0.1641965	-0.0660135	-0.0524995	-0.007225	-0.039831	-0.042342	-0.072804	-0.0764105	-0.0583755	-0.086875	-0.0969665	-0.022177	0.048923	-0.0758855	-0.088737	-0.0946955	-0.053038	-0.018853	-0.1648	-0.1390315	-0.142785	-0.119866	-0.056952	-0.088684	-0.127853	-0.1317555	0.072017	0.1904875	0.01578	0.091731	-0.108244	-0.0638585	0.033528	-0.016365	-0.0842525	0.012212	-0.012345	-0.002198	0.012766
ALOX15B	0.044824	0.007707	0.012489	0.01985	-0.058414	0.013333	-0.017241	-0.069752	-0.049323	0.14399	0.078855	0.054373	-0.047626	0.038707	0.18449	0.087953	0.063526	0.16611	0.067655	-0.053468	0.080996	0.096443	-0.021396	0.027391	-0.003112	-0.070842	0.056264	0.18636	-0.062309	0.17358	0.039777	0.039341	0.22681	0.08887	-0.01901	0.19954	0.34941	0.15293	0.19378	0.23526	0.096987	0.11285	0.038519	0.11508	0.16751	0.084277	0.17725	0.16365	0.03018
ALOX5	0.34863	0.08005	0.17498	0.39799	0.47792	0.4084	0.20023	0.45242	0.22367	0.18174	0.264	0.14879	0.27387	0.19542	0.17918	0.18981	0.097922	0.35548	0.13031	0.44451	0.6226	0.3149	0.26448	0.54484	0.61115	0.54673	0.19081	0.042123	0.16248	0.27653	0.36477	0.31958	0.31096	0.35335	0.26112	0.40674	0.020887	0.12345	0.12776	0.17812	0.35635	0.11878	0.18544	0.063862	0.50211	0.16498	0.33268	0.32962	0.18528
ALOX5AP	0.299545	0.03715	0.109225	0.184715	0.269015	0.282155	0.077197	0.20433	0.17207	0.094889	0.18547	0.1018795	0.177677	0.0819955	0.0936845	0.177515	0.0819885	0.3337	0.260285	0.39501	0.471485	0.262885	0.25266	0.317775	0.411685	0.316745	0.21984	0.0978615	0.158765	0.19345	0.164426	0.175465	0.0883025	0.42255	0.16703	0.267465	0.1951955	0.22495	0.19447	0.237795	0.14916	0.0889905	0.153325	0.1569	0.29716	0.39047	0.36516	0.42046	0.281345
ALOXE3	0.11012	0.098733	0.11639	0.06263	0.029841	0.048734	0.050212	0.056357	0.049814	0.056617	0.090995	0.1158	0.057816	0.075054	0.26439	0.18813	0.059035	0.19736	0.24783	0.067951	0.079401	0.25489	0.10886	0.11205	0.098783	0.085297	0.22999	0.34236	0.13441	0.27379	0.13223	0.11358	0.22003	0.1615	0.10833	0.22384	0.4179	0.25156	0.11098	0.37383	0.16534	0.17479	0.20526	0.22016	0.20937	0.19468	0.2185	0.071408	0.21282
ALPI	0.032771	0.056186	0.062628	0.080704	0.19353	0.064815	0.044468	0.28656	0.077698	0.10241	0.079445	0.046969	0.048284	0.049225	0.16368	0.11862	0.034972	0.15112	0.37385	0.47875	0.11598	0.13021	0.05288	0.17097	0.030913	0.087605	0.10258	0.119	0.27549	0.10838	0.011938	0.044407	0.054538	0.092586	0.11919	0.036112	0.18069	0.1847	0.12558	0.22073	0.099849	0.10294	0.1059	0.16461	0.093804	0.080887	0.045785	0.2057	0.19187
ALPK1	0.145883	0.176116666666667	0.288616666666667	0.147755333333333	0.184313333333333	0.105284	0.281396666666667	0.138455	0.219425333333333	0.208706666666667	0.230996666666667	0.202747666666667	0.215393333333333	0.119051666666667	0.358093333333333	0.32214	0.228102	0.319536666666667	0.287019333333333	0.19525	0.309943333333333	0.270557	0.284013333333333	0.142449333333333	0.244346666666667	0.210937666666667	0.221379	0.355263333333333	0.205147333333333	0.34033	0.354703333333333	0.33122	0.381096666666667	0.37881	0.261043333333333	0.4047	0.0216866666666667	0.159169	0.23936	0.269066666666667	0.19202	0.19413	0.15923	0.27439	0.232344333333333	0.272303333333333	0.336186666666667	0.163216333333333	0.26414
ALPK2	-0.31735	-0.46093	-0.38759	-0.427	-0.29769	-0.20399	-0.43739	-0.41499	-0.4359	-0.44682	-0.56893	-0.25667	-0.27671	-0.26809	-0.18163	-0.092149	-0.044906	-0.59725	-0.38958	-0.19525	0.20912	-0.30482	-0.47052	-0.38931	-0.25039	-0.48459	-0.44561	-0.44275	-0.32429	-0.29356	-0.22169	-0.40102	-0.33856	-0.21755	-0.30167	-0.28643	-0.32989	-0.43828	-0.48436	-0.25036	-0.3106	-0.33125	-0.33286	-0.426	-0.47978	-0.29306	-0.45351	-0.57876	-0.40744
ALPK3	0.025771	0.024435	0.049216	0.034155	-0.016143	0.053146	-0.003034	0.056045	0.061332	0.021214	0.014998	0.024469	0.020449	0.012245	0.034772	-0.001077	0.014399	0.057183	0.12671	0.071386	0.048951	0.082642	0.045314	0.028655	0.020488	-0.004797	0.047914	0.077411	0.077113	0.098357	0.005731	0.002969	0.046814	-0.013712	0.01718	0.051641	0.11116	0.042608	0.026848	0.13469	0.04851	0.067327	0.036009	0.068656	0.08692	0.020637	0.05036	0.006029	0.12118
ALPL	-0.001424	0.011327	0.0521365	-0.007754	-0.0316745	-0.0172975	0.0303235	-0.030512	0.0044105	0.06028	0.0290765	0.0889675	0.015041	0.0302185	0.178925	0.1339175	0.0696075	0.1358565	0.166005	0.0835905	0.0936945	0.096193	0.0593875	-0.018833	-0.017326	0.030017	0.0146595	0.1408415	0.0214835	0.13979	0.0379035	-0.004785	0.099464	0.05609	0.0563015	0.151722	0.25879	0.159095	0.219915	0.24114	0.080928	0.099299	0.0741905	0.1284125	0.1295205	0.1147115	0.0927565	0.0468585	0.102069
ALPP	0.1745	0.17558	0.12056	0.20051	0.15836	0.016251	0.038003	0.16755	0.077784	0.092213	0.14266	0.14089	0.12038	0.020643	0.19298	0.10491	0.08849	0.15347	1.1708	1.1846	0.70586	0.27065	0.17981	0.15229	0.21386	0.054329	0.29132	0.27578	0.22035	0.24947	0.17781	0.35103	0.22193	0.11461	0.13592	0.14438	0.28061	0.1025	0.15824	0.23825	0.14473	0.14271	0.22999	0.3404	0.07369	0.20697	0.21533	0.34374	0.28247
ALPPL2	0.0329085	0.0220625	0.0564615	0.0213465	0.0356405	0.034543	0.0206815	-0.0170765	0.007319	0.0428705	0.030402	0.0224605	0.0237525	-0.0125825	0.12078	0.0780395	0.004817	0.0807365	0.085265	0.0370455	0.049271	0.100309	0.0758955	0.068726	0.03037	0.026858	0.0919335	0.1437945	0.0393165	0.110326	0.0931465	0.0812735	0.132217	0.1202115	0.108399	0.163442	0.219885	0.080107	0.0519665	0.1775035	0.0649645	0.0712075	0.103303	0.099159	0.1259895	0.0597355	0.114467	0.0688955	0.152795
ALS2	-0.0688886666666667	-0.0870636666666667	-0.0686256666666667	-0.117518	-0.123647	-0.079482	-0.0995626666666667	-0.0314366666666667	-0.0861516666666667	-0.0677556666666667	-0.114816	-0.134416666666667	-0.0705226666666667	-0.0701963333333333	-0.0949343333333333	0.00488566666666667	-0.036328	-0.136715333333333	0.0233613333333333	-0.0170523333333333	0.0198653333333333	-0.178079333333333	-0.109237333333333	-0.000644000000000006	-0.0737296666666667	-0.031205	-0.0694103333333333	-0.053165	-0.135414	0.025479	-0.129306333333333	-0.0952936666666667	0.0597276666666667	-0.0805946666666667	-0.056285	0.0260346666666667	0.198121	0.198826	0.187887333333333	0.0535686666666667	-0.149175666666667	0.00298	-0.202306666666667	-0.039586	-0.063759	0.059702	-0.0529073333333333	-0.108728666666667	-0.176808666666667
ALS2CL	0.175182	0.214108	0.2056015	0.100496	0.1353115	0.1209045	0.205062	0.152925	0.1172955	0.1204745	0.1448835	0.080135	0.0672195	0.146064	0.138795	0.054646	0.1113725	0.1376885	0.1128055	0.0837785	0.103535	0.321275	0.27039	0.280605	0.28645	0.2028905	0.23868	0.25845	0.2088325	0.34587	0.25385	0.295845	0.27406	0.2324875	0.2243525	0.327075	0.31168	0.24257	0.200612	0.38988	0.187335	0.1587815	0.30421	0.23056	0.266355	0.206285	0.267455	0.2167925	0.217634
ALS2CR11	-0.21473	-0.24957	-0.29113	-0.24966	-0.47018	-0.27026	-0.39752	-0.28323	-0.29442	-0.33424	0.017148	-0.081223	-0.13228	-0.19418	0.19414	-0.064144	-0.054251	-0.072348	-0.42927	-0.13877	-0.27952	-0.95179	-0.31653	-0.58694	-0.14169	-0.54885	-0.41876	-0.090379	-0.49524	0	-0.36713	-0.58192	-0.20309	-0.31813	-0.41007	-0.16575	-0.28938	-0.13456	-0.44285	-0.54103	-0.7658	-0.61497	-0.77466	-0.67144	0	-0.4065	-0.30203	-0.70891	-0.44619
ALS2CR12	0.29406	-0.06568	0.013621	0	0.089744	0	-0.20852	-0.10282	-0.077966	-0.015202	0	0.27133	0.004931	0.26323	0	0	0.11924	-0.06056	-0.20661	0.24751	-0.057362	-0.20098	-0.067679	-0.070146	-0.031681	0	-0.02216	0.1722	-0.012663	0	0.12008	0	0	0	0	0	-0.22773	0	0	-0.030294	0	-0.4143	-0.24679	-0.41846	0.14076	0.046928	-0.069961	-0.02233	-0.13761
ALS2CR13	0.1244	0.0703055	0.1002455	0.1319895	0.104073	0.089301	0.0628355	0.108996	0.134284	0.129565	0.13824	0.17122	0.1377115	0.1075625	0.189035	0.1673885	0.103964	0.19853	0.1032945	0.105535	0.050949	0.146226	0.11382	0.048888	0.146596	0.091365	0.124778	0.2306405	0.124735	0.1735925	0.14052	0.14939	0.118093	0.121225	0.10002	0.1800635	0.139101	0.0892	0.1658	0.138533	0.13941	0.123543	0.185235	0.173985	0.085715	0.102491	0.094394	0.0917275	0.108594
ALS2CR19	0.222056666666667	0.0718833333333333	0.138886666666667	0.201377333333333	0.183726666666667	0.157686666666667	0.39517	0.0888666666666666	0.11143	0.103232666666667	0.160310333333333	0.0524316666666667	0.0477233333333333	0.085663	0.198256666666667	0.128136	0.133006666666667	0.179047333333333	0.315106666666667	0.0681433333333333	0.0903533333333333	0.219103333333333	0.14016	0.123913	0.212313333333333	0.248793333333333	0.331305333333333	0.415781333333333	0.119684666666667	0.395963333333333	0.174776666666667	0.207	0.330632333333333	0.232384	0.31249	0.259033	0.231162333333333	0.421546666666667	0.231900333333333	0.38204	0.17218	0.239266666666667	0.189246666666667	0.216888333333333	0.186513	0.08949	0.16668	0.22493	0.32071
ALS2CR2	0.031946	0.055346	0.137636666666667	0.051887	0.088905	-0.0803866666666667	-0.100986666666667	0.0997136666666667	0.111586666666667	-0.00444	0.0512316666666667	0.0744473333333333	0.119050666666667	0.000418999999999997	0.1081	0.002389	0.00292799999999999	0.0101986666666667	0.350243333333333	0.211803333333333	0.0360446666666667	0.111397333333333	0.109062666666667	0.049617	0.0965676666666667	-0.0546213333333333	0.151993333333333	0.0649446666666667	0.138213666666667	-0.00957466666666666	0.15431	0.23618	0.064937	-0.00462066666666667	-0.00553066666666667	0.0439203333333333	0.0129666666666667	0.0146246666666667	0.0699253333333333	-0.0116416666666667	0.0345703333333333	0.0549553333333333	0.119666	0.2087	-0.042838	0.00176433333333333	0.0422823333333333	0.063319	0.110955333333333
ALS2CR4	-0.424145	-0.387925	-0.330795	-0.414805	-0.440105	-0.36133	-0.31299	-0.45915	-0.321985	-0.38413	-0.366535	-0.30848	-0.27249	-0.260685	-0.236035	-0.264885	-0.16447	-0.36392	-0.485305	-0.373765	-0.306485	-0.48547	-0.389305	-0.413785	-0.51714	-0.436065	-0.494465	-0.41788	-0.46785	-0.376395	-0.501075	-0.551305	-0.396715	-0.451625	-0.398625	-0.445385	-0.329795	-0.419475	-0.41081	-0.42675	-0.490585	-0.38009	-0.50757	-0.521895	-0.463695	-0.492455	-0.500425	-0.44484	-0.3955
ALS2CR7	0.099009	0.12215	0.10071	0.074155	0.073168	0.00876	0.014788	0.024996	-0.009884	0.003983	0.047994	0.038446	0.070267	0.036364	0.11459	0.10956	0.054856	0.11559	0.093446	0.064545	0.03366	0.15599	0.15107	0.060318	0.083174	0.02749	0.088174	0.11364	0.077408	0.087148	0.073479	0.031955	0.13928	0.02838	-0.010638	-0.00048	0.099377	-0.021639	0.10507	0.19781	0.075922	0.062677	0.10987	0.11224	0.25705	0.076125	0.17701	0.19578	0.064292
ALS2CR8	-0.1671925	-0.0441255	-0.0146555	0.051184	-0.093174	-0.043779	0.121001	0.071568	-0.034526	0.006293	0.03287	0.0153185	0.038301	0.071595	-0.006191	-0.018889	0.0535805	-0.022475	0.2151065	0.080504	0.173202	0.0002325	-0.03931	0.0008745	0.0074475	0.086155	-0.051245	0.054035	0.0951115	0.1272865	0.094957	0.062501	0.0191035	0.006575	0.12304	-0.032164	-0.0783835	0.095874	0.0467825	-0.08882	-0.1471495	0.0667605	-0.0407745	-0.042959	-0.100845	-0.05563	-0.01095	-0.0118205	0.0079055
ALX3	0.05565	0.033237	-0.046188	0.021158	-0.005224	0.053569	-0.00098	-0.096383	0.034579	-0.002323	0.019576	0.018949	0.023704	0.008429	0.15754	0.094434	0.025426	0.10554	0.064164	0.03247	-0.018308	0.000883	-0.028735	-0.048297	-0.063595	0.06844	0.055343	0.12275	-0.049959	0.036638	-0.057829	0.019111	0.10893	0.086098	0.055179	0.14767	0.16008	0.043838	0.024495	0.21979	0.023691	0.005676	0.086423	0.13553	0.25688	0.077989	0.14293	-0.053639	0.095263
ALX4	0.088629	0.060197	0.06016	0.016106	0.018385	0.10113	0.10345	-0.035988	0.039417	0.058125	0.11229	0.11481	0.10173	0.068128	0.20837	0.17434	0.11342	0.1875	0.15213	0.097926	0.085183	0.17784	0.035168	0.008553	0.028686	0.012876	0.15266	0.18866	0.080027	0.17358	0.025598	0.089955	0.12725	0.10568	0.003201	0.11935	0.32311	0.15618	0.12325	0.2294	0.15841	0.1786	0.16196	0.27192	0.14907	0.20346	0.13619	0.10363	0.10898
AMAC1	0	0	0	0	0	0	0	0	0	0	0	0	0	0	0	0	0	0	0	-0.073872	0	0	0	0	0	0	0	0	0	0	0	0	0	0	0	0	0	0	0	0	0	0	0	0	0	0	0	0	0
AMAC1L2	-0.063948	-0.032694	0.002096	-0.018536	-0.05989	-0.10808	-0.035895	-0.035731	-0.052041	0.042563	0.055226	0.057862	0.002877	0.085937	0.14908	0.11245	0.039428	0.1155	0.15729	0.017654	0.018705	0.051147	-0.016545	-0.048751	0.028271	-0.014486	0.072687	0.12475	-0.046691	0.12801	-0.028618	0.024252	0.18823	0.064463	-0.011641	0.10078	0.18279	0.005239	0.1209	0.11271	-0.003267	0.006868	0.040578	-0.034322	0.046899	-0.059992	-0.00747	-0.039055	-0.052378
AMACR	0.58398	0.31295	0.46201	0.15815	0.2936	-0.31624	-0.079597	0.27208	0.35872	-0.03689	0.20148	0.13041	0.40187	0.00461	0.23384	-0.13849	0.15086	-0.033859	-0.24499	-0.11429	-0.28535	0.59245	0.43642	0.30549	0.39942	-0.20109	0.41619	0.19907	0.2512	0.008712	0.34401	0.66653	0.15346	-0.038419	0.1501	-0.033558	-0.061652	-0.049959	0.18735	-0.07506	-0.070312	0.072633	0.24686	0.6525	-0.082761	-0.063494	0.026999	0.34258	0.43763
AMBN	0.047689	-0.033251	0.004128	0.061674	-0.014946	0.014481	0.055318	-0.027459	0.004246	0.060179	0.073921	0.049482	0.064345	0.043118	0.10685	0.090368	0.053375	0.10942	0.17146	0.037809	0.045485	0.10566	-0.019585	-0.015703	0.008752	-0.003898	0.056994	0.042898	0.004481	0.15789	0.001111	0.024592	0.072322	0.045411	-0.001489	0.10753	0.18824	0.019303	0.042415	0.12937	0.067019	0.1046	0.10849	0.09451	0.046947	0.12315	0.079756	0.061916	0.11031
AMBP	-1.4643	-1.4418	-1.4061	-1.428	-1.4635	-1.4637	-1.4209	-1.5124	-1.4245	-1.3918	-1.3911	-1.3822	-1.4103	-1.3821	-1.3192	-1.3641	-1.4466	-1.4673	-1.4195	-1.4741	-1.4196	-1.3859	-1.3558	-1.3155	-1.3541	-1.3728	-1.3049	-1.2496	-1.3688	-1.3089	-1.4365	-1.367	-1.3463	-1.3655	-1.4259	-1.2652	-1.2517	-1.4003	-1.3842	-1.194	-1.3525	-1.3078	-1.2899	-1.256	-1.3576	-1.2586	-1.318	-1.2926	-1.3319
AMD1	0.0013295	0.0378435	-0.0595625	0.0604195	0.11339	0.261125	0.16369	0.018483	0.0249075	0.25918	0.16654	0.200035	-0.055331	0.0958615	-0.00323000000000001	0.095804	0.0456555	0.145715	-0.13143	-0.069342	-0.0612925	-0.148842	-0.1342025	-0.044786	-0.0372425	0.1586	-0.0806755	-0.06491	0.1004885	0.0574555	0.029291	-0.1403505	-0.00860999999999999	0.002713	-0.0326345	0.0626465	0.133349	0.0012735	0.079316	0.087685	0.113178	0.1057855	0.110367	-0.0192345	0.1472185	0.095755	0.129416	-0.081969	-0.0134845
AMDD	0.011848	0.10039	0.075401	0.003135	0.046897	0.06126	0.029627	0.13257	0.20178	0.010979	0.042604	0.078977	0.21876	-0.15856	0.014497	-0.058088	0.15695	0.071936	0.031033	-0.002216	0.036988	-0.15647	-0.011536	-0.07647	-0.038721	-0.087692	0.009635	-0.065814	-0.092035	-0.10581	0.004872	0.032343	-0.012331	-0.068559	0.11434	0.013046	-0.19952	-0.06485	0.000824	0.030767	0.04088	0.002394	0.034916	0.0465	-0.043859	-0.002068	0.14145	0.12338	0.029287
AMDHD1	-0.16112	-0.11207	-0.11202	-0.070148	-0.15293	-0.16951	-0.1752	-0.12684	-0.10312	-0.11207	0.01059	-0.042154	-0.017701	0.023386	0.13672	-0.17191	-0.010528	0.0043	-0.004516	-0.060546	-0.07287	-0.084383	-0.23538	-0.25272	-0.15896	-0.23405	-0.072984	-0.17387	-0.31738	-0.080919	-0.21303	-0.21095	-0.14633	-0.20377	-0.20038	-0.14076	0.034311	-0.13826	-0.26132	0.090662	-0.10497	-0.1248	-0.22105	-0.097942	-0.15899	-0.14199	-0.1518	-0.20387	-0.079659
AMDHD2	-0.04655	-0.080068	-0.0698	-0.11748	-0.1061	-0.10186	-0.11114	-0.078063	-0.10641	-0.009649	-0.084328	-0.049154	-0.081291	-0.031221	-0.031019	-0.055189	-0.017244	-0.048853	-0.036033	-0.064556	-0.17013	-0.086926	-0.019	-0.10147	-0.09451	-0.12095	-0.071542	-0.11856	-0.05974	-0.11646	-0.040286	-0.089499	-0.10857	-0.11267	-0.062558	-0.059284	0.059009	-0.09049	-0.002378	-0.091743	-0.096922	-0.076441	0.014087	-0.059943	-0.052428	-0.11449	-0.097803	-0.067805	-0.063221
AMELX	0.008397	-0.016724	-0.019453	0.060446	-0.036327	-0.00599	-0.040507	-0.048825	-0.038976	-0.029824	-0.056322	-0.032261	-0.040406	-0.046213	-0.024617	0.004837	-0.007317	0.003445	0.070887	0.011155	-0.032233	0.003746	-0.014007	0.016614	-0.007852	-0.025248	0.015202	-0.018992	-0.036267	0.042277	-0.019905	-0.038515	0.026002	0.024875	-0.027504	-0.012924	0.064913	-0.024234	0.017421	0.11519	0.006269	0.023914	-0.003102	0.037167	-0.017307	0.024802	0.067799	-0.030183	0.040657
AMELY	0.04678	0.028649	0.017707	0.041505	-0.094859	-0.031461	-0.073856	0.056323	0.017859	-0.015552	0.12807	0.040206	0.04741	0.063756	0.11884	0.15486	0.074563	0.12443	0.051189	0.043954	0.10428	0.2147	0.083662	0.11443	-0.028557	0.025257	0.16629	0.26075	0.1414	0.064221	0.079093	0.13081	-0.010147	0.050327	0.081348	0.076499	0.088821	0.34017	0.19612	0.076734	0.23288	0.23789	0.10013	0.27971	-0.033361	0.03552	0.14828	0.41235	0.092181
AMFR	0.121561	0.04881	-0.030429	-0.029241	0.019503	-0.0046535	-0.076097	0.126201	0.013186	-0.237175	-0.13659	-0.118255	-0.19028	-0.1440945	-0.04107	-0.090388	-0.089675	-0.18634	-0.0121935	-0.03857	-0.12834	0.1041405	-0.019315	0.1048975	-0.003805	-0.0518125	0.155399	0.012755	-0.122795	-0.0668575	0.028112	0.06548	0.0092315	0.0712485	0.062557	-0.0716145	-0.0553245	0.1026415	-0.028395	0.0116975	-0.115165	-0.053123	0.0155035	0.014175	0.057102	-0.0468705	-0.074639	-0.179685	0.1285985
AMH	-0.31238	-0.25749	-0.29754	-0.16497	-0.36294	-0.16996	-0.3543	-0.38286	-0.34509	0.063035	0.036427	-0.010283	-0.10388	0.030742	0.049569	0.12263	-0.0381	0.21531	-0.32576	-0.53061	-0.26575	-0.3686	-0.36746	-0.38309	-0.27607	-0.19688	-0.29689	-0.094313	-0.37042	-0.062795	-0.28934	-0.40865	-0.31975	-0.24359	-0.40669	-0.32399	0.029448	-0.15499	-0.077626	-0.046396	-0.16009	-0.088873	-0.12357	-0.1338	-0.1021	-0.075833	-0.11268	-0.19387	-0.23368
AMHR2	-0.094634	-0.16972	-0.12734	-0.14252	-0.30731	-0.25152	-0.12191	-0.15505	-0.12448	-0.10556	-0.062225	-0.056933	-0.12194	-0.094158	-0.045556	-0.033114	-0.07787	-0.29761	-0.11949	-0.11324	-0.065249	-0.043697	-0.20071	-0.13815	-0.24662	-0.14128	-0.077385	-0.092336	-0.12553	-0.084152	-0.28403	-0.19996	-0.074564	-0.26047	-0.29143	-0.20095	0.068112	0.039042	-0.096821	-0.26893	-0.029129	-0.058912	-0.045299	-0.19904	-0.11523	-0.078401	-0.078937	-0.001588	-0.12599
AMICA1	1.1521	0.66208	0.79115	1.0935	1.055	0.911395	0.881625	1.0651	0.86762	0.54375	0.51886	0.51379	0.639765	0.484505	0.23737	0.42543	0.3171	0.999235	0.94714	1.0877	1.2076	0.95589	0.97519	1.1658	0.78103	0.79586	0.738285	0.2024515	0.496505	0.49634	1.00183	0.5929	0.25153	0.944335	0.79701	0.766795	0.566035	1.066585	0.411635	0.97438	0.67941	0.34098	1.01299	0.454115	0.680095	0.885775	1.1351	1.33585	0.79754
AMID	0.26881	0.369395	0.233023	0.3164305	0.353405	0.191252	0.256698	0.307015	0.31068	0.087951	0.240405	0.2509935	0.206243	0.313535	0.206552	0.0620855	0.1817625	0.24161	0.02756	0.0394455	-0.015835	0.389625	0.1747315	0.347795	0.247455	0.155502	0.29069	0.31905	0.203765	0.205735	0.208691	0.28367	0.31366	0.14262	0.147082	0.1284195	0.467595	0.39781	0.427505	0.409715	0.40725	0.42388	0.393615	0.40862	0.406665	0.154932	0.36962	0.1977275	0.43589
AMIGO1	-0.057661	-0.095117	-0.1166	-0.15944	-0.045503	-0.031718	-0.21229	-0.17429	0.014588	-0.03973	-0.083862	0.10628	-0.098337	-0.001297	-0.030108	-0.090074	-0.015599	-0.010906	0.014168	0.032506	-0.056966	-0.19575	-0.000836	-0.10592	-0.13699	-0.12677	-0.088087	-0.004758	-0.057551	0.060407	-0.030944	-0.079427	0.049033	-0.074948	0.057806	0.027106	0.17346	-0.17781	0.028229	0.092953	-0.11624	-0.11085	-0.037108	-0.073351	-0.26874	-0.089091	-0.14005	-0.14557	-0.096791
AMIGO2	-0.51679	-0.63902	-0.73543	-0.65777	-0.66383	-0.68267	-0.2188	-0.71497	-0.9515	-0.52937	-0.69794	-0.81817	-0.57152	-0.70845	-0.68733	-0.43367	-0.55311	-1.0147	-0.69055	-0.53782	-0.28411	-0.73804	-0.86192	-0.77271	-0.85678	-0.63492	-0.70613	-1.0952	-0.83647	-0.75257	-0.84052	-1.0427	-1.0054	-1.0227	-0.72179	-0.93775	-1.2734	-0.83782	-0.99025	-1.0043	-0.82509	-1.0149	-0.99652	-1.1743	-0.58668	-0.90549	-0.98714	-0.62006	-0.91409
AMMECR1	-0.109371	-0.0711195	-0.24397	-0.20461	-0.0777285	-0.289425	-0.0260455	-0.036005	-0.054977	-0.299105	-0.0823845	-0.224885	-0.183391	-0.1983925	-0.154365	-0.0668775	-0.19716	-0.118038	-0.358675	-0.33923	-0.37293	-0.36274	-0.316645	-0.233425	-0.344965	-0.32781	-0.31559	-0.177235	-0.35759	-0.1383575	-0.334925	-0.259435	-0.280285	-0.2196505	-0.44714	-0.1908895	-0.0891795	-0.165785	-0.05118	-0.111338	-0.2915065	-0.1737135	-0.480495	-0.20209	-0.07458	-0.3754525	-0.1165795	-0.23543	-0.039795
AMN	0.544385	0.689355	0.68376	0.60744	0.553435	0.46436	0.59591	0.632095	0.56443	0.50446	0.50463	0.55495	0.41643	0.4528825	0.5631	0.59322	0.39727	0.672565	1.027115	0.71618	0.5098	0.736635	0.686685	0.652405	0.68614	0.512085	0.71964	0.866135	0.59388	0.797115	0.699445	0.616895	0.8124	0.77007	0.504325	0.87315	0.78351	0.70101	0.78146	0.87241	0.698595	0.625435	0.69522	0.624305	0.7207	0.714505	0.77115	0.633955	0.692845
AMOT	-0.022025	0.043618	0.037434	0.022554	0.006071	-0.03828	0.010465	0.036083	0.10605	0.056793	0.014641	-0.009303	0.089557	0.017489	0.059868	0.071684	0.068547	0.051538	-0.00217	0.091097	-0.014983	-0.045633	0.028595	-0.026413	-0.15355	0.022114	-0.095206	-0.065209	-0.043144	-0.1813	-0.047228	0.008278	0.038948	0.059903	0.041997	-0.017116	-0.038323	-0.006182	-0.025519	-0.057163	-0.073213	-0.03002	-0.040271	0.049847	0.11397	0.002208	-0.041407	0.01184	0.009881
AMOTL1	-0.197093333333333	-0.21613	-0.254986666666667	-0.179431666666667	-0.188481666666667	-0.117183666666667	-0.125546333333333	-0.328013333333333	-0.273833333333333	-0.136938333333333	-0.21411	-0.191139333333333	-0.14342	-0.144943333333333	-0.0856273333333333	-0.0649566666666667	-0.0671993333333333	-0.132028666666667	-0.172655333333333	-0.205978	-0.131730333333333	-0.295716666666667	-0.344883333333333	-0.300356666666667	-0.27136	-0.276093333333333	-0.284193333333333	-0.31025	-0.3284	-0.179526666666667	-0.3353	-0.453633333333333	-0.167793	-0.32761	-0.3149	-0.317566666666667	-0.143844	-0.262766666666667	-0.256523333333333	-0.290153333333333	-0.319106666666667	-0.200856666666667	-0.317513333333333	-0.30375	-0.150236666666667	-0.21388	-0.184242666666667	-0.194274	-0.263076666666667
AMOTL2	-0.55797	-0.45297	-0.66921	-0.62172	-0.51986	-0.58095	-0.39406	-0.33568	-0.44083	-0.50098	-0.63252	-0.68783	-0.50457	-0.54507	-0.68482	-0.59562	-0.49827	-0.74265	-0.48981	-0.38775	-0.27006	-0.76918	-0.56376	-0.48504	-0.73939	-0.70365	-0.76393	-0.85644	-0.71332	-0.62333	-0.65645	-0.67525	-0.6666	-0.79481	-0.3525	-0.873	-0.94208	-0.64717	-0.83319	-0.94856	-0.75257	-0.73119	-0.87067	-0.78019	-0.69441	-0.73317	-0.8664	-0.60528	-0.95177
AMPD1	0.36036	0.44857	0.29882	0.67286	0.68429	0.59911	0.27471	0.84465	0.34276	0.50858	0.43674	0.30978	0.45706	0.32641	0.28435	0.24046	0.25857	0.48665	0.36078	0.25969	0.16618	0.32733	0.55257	0.49123	-0.038287	0.52605	0.1413	0.28492	0.32113	0.21056	0.25963	0.3657	0.17553	0.19695	0.66385	0.37646	0.15236	0.48089	0.39842	0.59143	0.61103	0.14725	0.34705	0.006184	0.12784	0.64623	0.46751	0.88538	0.24583
AMPD2	-0.13323	-0.13062	-0.13535	-0.15568	-0.20019	-0.149	-0.11708	-0.15002	-0.13291	-0.11677	-0.12163	-0.10667	-0.13259	-0.10335	-0.11994	-0.097372	-0.077645	-0.17912	-0.066216	-0.15443	-0.096082	-0.15519	-0.13049	-0.12237	-0.13899	-0.1134	-0.15077	-0.13852	-0.11288	-0.067125	-0.13409	-0.15296	-0.12836	-0.11858	-0.15547	-0.11239	-0.18473	-0.15372	-0.14038	-0.11547	-0.1132	-0.13567	-0.11622	-0.1634	-0.098896	-0.16422	-0.13745	-0.14659	-0.13414
AMPD3	0.19398	0.13129	0.1115745	0.172275	0.259395	0.291335	0.210775	0.330105	0.18066	0.21035	0.104907	0.098195	0.283515	0.20173	-0.009078	-0.020886	0.17831	0.092059	0.221815	0.361475	0.543245	0.030456	0.14837	0.27292	0.320055	0.16885	-0.038267	-0.20623	0.17579	-0.081447	0.101285	0.074479	-0.0127955	-0.111303	0.28387	-0.093571	0.0473585	0.199975	0.0487175	-0.014743	0.126635	-0.0521395	-0.025353	-0.0475095	0.0424795	-0.1444025	0.14574	0.310605	0.0221615
AMPH	0.0376333333333333	-0.061602	0.058904	0.0120946666666667	0.028591	0.0531956666666667	0.011527	0.00822033333333333	0.00513733333333333	-0.0355536666666667	0.00925233333333333	0.016891	0.0146763333333333	-0.021086	0.0152396666666667	0.009022	0.0134063333333333	0.12398	-0.01259	0.028348	-0.048486	0.104608333333333	-0.043552	0.095815	0.0137906666666667	0.0101533333333333	-0.00169166666666667	0.0823053333333333	0.085522	0.017517	0.02722	0.0317663333333333	0.0187906666666667	0.0835196666666667	0.025685	0.0333966666666667	0.167584666666667	-0.076917	-0.103568333333333	-0.0158063333333333	0.006455	0.0259286666666667	0.033191	-0.0202736666666667	-0.0389466666666667	0.00015	0.0392303333333333	-0.0495376666666667	-0.00391
AMT	0.207995	0.20484	0.276415	0.25069	0.24559	0.265565	0.249075	0.27464	0.299375	0.195135	0.14316	0.184423	0.148758	0.12601	0.0857455	0.1065495	0.17488	0.1790135	0.28012	0.129941	0.2115025	0.317495	0.357125	0.17864	0.340885	0.24443	0.251875	0.24268	0.151771	0.29205	0.394435	0.350975	0.37639	0.288915	0.382275	0.26724	0.050557	0.1269945	0.251025	0.136962	0.2236975	0.19223	0.2369195	0.2212655	0.164906	0.245925	0.148016	0.270355	0.108268
AMY1C	0.67748	0.8299	1.0069	0.78827	0.91377	0.92929	0.89596	0.90873	0.94407	0.56787	0.63491	0.88239	0.91547	0.50908	0.78188	0.46952	0.70791	0.61039	1.1198	0.765	0.96044	0.94218	0.95816	0.65039	0.97755	0.89363	0.84308	0.88166	0.75946	0.96008	1.0923	1.0422	1.1793	0.8477	1.0819	0.92702	0.6901	0.71668	0.88333	0.89878	0.83316	0.76868	0.77671	0.85294	0.80023	0.89283	0.88735	0.80677	0.67327
AMZ1	-0.24131	-0.41082	-0.23244	-0.0917	0	0	-0.22271	-0.46832	-0.32823	-0.21969	-0.18724	-0.30517	-0.30563	-0.37643	-0.24741	0.019846	-0.15818	-0.17024	-0.11931	-0.34944	0.030516	-0.31013	-0.12212	-0.35611	-0.18492	-0.21029	-0.14422	-0.076143	-0.26874	-0.17271	-0.097043	-0.20963	-0.096581	-0.15992	-0.25861	-0.067747	-0.10544	0	-0.19754	-0.27818	-0.43711	0	-0.27205	-0.28588	-0.28049	-0.25781	0.095113	-0.28795	0
AMZ2	-0.47724	-0.54126	-0.40758	-0.38943	-0.38215	-0.45823	-0.4445	-0.38899	-0.43784	-0.49937	-0.52415	-0.49683	-0.46021	-0.44519	-0.57107	-0.51465	-0.44694	-0.50219	-0.44699	-0.39674	-0.31801	-0.66709	-0.41724	-0.55448	-0.40325	-0.53463	-0.64412	-0.68016	-0.54929	-0.64163	-0.42533	-0.5203	-0.48182	-0.59353	-0.46108	-0.66419	-0.76733	-0.54904	-0.51309	-0.61626	-0.48326	-0.58372	-0.47671	-0.55596	-0.522	-0.41197	-0.49145	-0.3727	-0.67739
ANAPC1	-0.15527	-0.1375885	-0.125596	-0.076258	-0.118669	-0.07011	-0.123592	-0.1155165	-0.1148135	-0.125156	-0.16316	-0.0821075	-0.1814495	-0.1293395	-0.258407	-0.242133	-0.1691855	-0.244025	-0.2950325	-0.231508	-0.2444425	-0.2162005	-0.0838375	-0.1350595	-0.0991925	-0.0391685	-0.204534	-0.2337265	-0.1124405	-0.1969715	-0.0749185	-0.201859	-0.1846675	-0.128981	-0.066181	-0.180515	-0.4017295	-0.29382	-0.1874515	-0.186555	-0.134931	-0.110365	-0.090301	-0.1892325	-0.11111	-0.1156065	-0.1205015	-0.10874	-0.221289
ANAPC10	-0.41932	-0.36379	-0.4191	-0.41663	-0.38703	-0.3219	-0.42392	-0.29862	-0.2185	-0.25691	-0.31514	-0.31056	-0.21405	-0.20375	-0.31388	-0.287	-0.24126	-0.45373	-0.51623	-0.37105	-0.4131	-0.66523	-0.43194	-0.56148	-0.57371	-0.45873	-0.61201	-0.58764	-0.4642	-0.66989	-0.51944	-0.58444	-0.57401	-0.65386	-0.3957	-0.62924	-0.56836	-0.47693	-0.50901	-0.71399	-0.45978	-0.4335	-0.41019	-0.49499	-0.56973	-0.4183	-0.59925	-0.32892	-0.51021
ANAPC11	-0.041054	-0.032202	0.005265	-0.027382	-0.022735	-0.073717	-0.09817	-0.064393	-0.066448	-0.11718	-0.092754	-0.12792	-0.12037	-0.10167	-0.13058	-0.11104	-0.14853	-0.066412	-0.18894	-0.072956	-0.21186	-0.15584	-0.071081	-0.15907	-0.13846	-0.15108	-0.17665	-0.15398	-0.11444	-0.14873	-0.10563	-0.14954	-0.15604	-0.097959	-0.14105	-0.19084	-0.28416	-0.084311	-0.075141	-0.16894	-0.065435	-0.045481	-0.09671	-0.014309	-0.013952	0.020337	-0.0646	-0.11515	-0.049267
ANAPC13	-0.37243	-0.28242	-0.33004	-0.32315	-0.2088	-0.26434	-0.36446	-0.12902	-0.20468	-0.16538	-0.19964	-0.19213	-0.14757	-0.15174	-0.42103	-0.39912	-0.17951	-0.23767	-0.36452	-0.21873	-0.37619	-0.52813	-0.33303	-0.3234	-0.38451	-0.28969	-0.49129	-0.54843	-0.27528	-0.49111	-0.34994	-0.40867	-0.52558	-0.44201	-0.30755	-0.44179	-0.54588	-0.31394	-0.34862	-0.59799	-0.26687	-0.30186	-0.3309	-0.37269	-0.4124	-0.38913	-0.3759	-0.18068	-0.51337
ANAPC2	-0.11341	-0.044859	-0.10039	-0.17382	-0.072411	-0.087932	-0.1619	-0.17244	-0.15201	-0.097702	-0.080397	-0.071734	-0.093748	-0.070624	-0.004641	-0.017126	-0.088041	-0.14599	-0.13002	-0.20453	-0.18491	-0.071733	-0.037014	-0.11856	-0.098198	-0.003243	-0.07498	0.007913	-0.049203	-0.04282	0.01895	-0.20854	-0.089836	-0.15474	-0.079003	-0.007611	0.07773	-0.23814	-0.16151	0.015729	-0.17056	-0.10026	-0.10419	0.060294	-0.11125	-0.13275	-0.11056	-0.071464	-0.039222
ANAPC4	-0.068019	-0.034963	0.10543	0.090875	0.048545	0.046856	0.16617	0.1059	0.073004	-0.051561	-0.013214	0.011657	-0.04006	-0.07269	-0.081724	-0.12033	-0.026028	0.018711	-0.01074	0.096892	0.19321	-0.11017	0.016824	-0.099729	0.054418	-0.034716	-0.084767	-0.12471	-0.020273	0.10452	0.089977	0.02433	0.10066	0.095681	0.12377	0.11063	-0.23402	-0.061513	-0.000701	0.11297	-0.01387	-0.000941	0.008519	-0.070883	-0.000154	0.079133	0.021745	0.033488	-0.027501
ANAPC5	-0.135572666666667	-0.101985333333333	-0.0708586666666667	-0.0915493333333333	-0.0767846666666667	-0.077138	-0.114849333333333	-0.0787006666666667	-0.0494096666666667	-0.0936723333333333	-0.0859023333333333	-0.103524666666667	-0.0971043333333333	-0.075709	-0.169176666666667	-0.177202	-0.106106666666667	-0.0848413333333333	-0.0459246666666667	-0.0849076666666667	-0.0348163333333333	-0.0896633333333333	-0.024394	-0.0832193333333333	-0.0297386666666667	-0.0420116666666667	-0.0979733333333333	-0.07217	-0.0699003333333333	-0.072332	-0.0473123333333333	-0.0485066666666667	-0.086134	-0.0563056666666667	-0.0232066666666667	0.0369286666666667	-0.206896666666667	-0.140563333333333	-0.0976133333333333	-0.102929	-0.104331	-0.0896766666666667	-0.09282	-0.109736666666667	-0.169496333333333	-0.0872316666666667	-0.071378	-0.0959033333333333	-0.09172
ANAPC7	-0.1167765	-0.096776	-0.16266	-0.240675	-0.16214	-0.129874	-0.17135	-0.179275	-0.0915435	-0.13032	-0.21389	-0.1082845	-0.160825	-0.143522	-0.1041035	-0.108461	-0.058277	-0.29087	-0.3577305	-0.21782	-0.195895	-0.2278675	-0.1808	-0.1229365	-0.12944	-0.069468	-0.095555	-0.07703	-0.079689	-0.05397	-0.126735	-0.1983835	-0.03811	-0.1370135	-0.0914685	-0.085566	-0.00427999999999998	-0.1950115	-0.253315	-0.139679	-0.18331	-0.1186345	-0.22906	-0.212475	-0.1666015	-0.22674	-0.2430835	-0.172835	-0.270665
ANG	0.051619	0.34187	0.028018	0.14537	0.13246	0.14368	0.21837	0.2702	0.28929	0.17075	0.1909	-0.021584	0.28475	0.21724	-0.1278	-0.17038	0.062458	-0.048482	-0.031373	0.14584	-0.098266	-0.26139	0.053842	0.14335	-0.12538	0.043213	-0.1007	-0.073463	-0.027306	-0.11222	-0.096051	-0.065269	-0.035078	-0.077811	0.21035	-0.15345	-0.35633	-0.093021	-0.10875	-0.2266	-0.12825	-0.057338	-0.12359	-0.090179	-0.13232	-0.053905	-0.15148	0.27809	-0.10992
ANGEL1	-0.031912	-0.004224	0.001093	-0.002162	-0.010446	-0.001525	0.01938	0.002229	0.02389	0.028529	0.035983	0.024321	0.033049	0.025217	-0.014975	0.008026	0.007714	0.044942	0.08438	0.031667	0.057346	-0.022713	-0.03268	-0.002516	0.025253	-0.002068	-0.001365	-0.040904	0.008428	0.048751	0.009688	0.048658	0.037809	-0.012251	-0.014093	-0.04689	-0.072512	0.00033	0.001976	0.015067	0.027644	0.006409	0.000542	0.015642	0.039533	-0.021333	0.001642	-0.022607	-0.049603
ANGEL2	-0.167618	-0.105241333333333	-0.0739496666666667	-0.07992	-0.059503	-0.131989666666667	-0.061517	-0.038556	-0.0459433333333333	-0.0940343333333333	-0.148717666666667	-0.106394666666667	-0.0464156666666667	-0.115579333333333	-0.180731	-0.150386666666667	-0.0946866666666667	-0.141078	-0.097073	-0.0413193333333333	-0.0434516666666667	-0.16727	-0.103745333333333	-0.076517	-0.072627	-0.157837333333333	-0.160120666666667	-0.270516666666667	-0.0831066666666667	-0.238193333333333	-0.0427016666666667	-0.0701123333333333	-0.108297333333333	-0.201697	-0.094704	-0.214306666666667	-0.349416666666667	-0.164566666666667	-0.166666666666667	-0.221212	-0.15542	-0.182556666666667	-0.169345666666667	-0.230637666666667	-0.239586333333333	-0.19166	-0.27728	-0.105405333333333	-0.232283333333333
ANGPT1	-0.094206	-0.133979	-0.09311	-0.104256666666667	-0.128736333333333	-0.097151	-0.0700726666666667	-0.0919656666666667	-0.0385766666666667	-0.121437666666667	-0.144821666666667	-0.00798566666666666	-0.099325	-0.00300066666666666	0.0685376666666667	0.0744883333333333	0.01577	-0.209687333333333	-0.142491333333333	-0.124861333333333	-0.0658833333333333	-0.0504543333333334	-0.0760566666666667	-0.14692	-0.150773333333333	-0.179802333333333	-0.0178366666666667	-0.050776	-0.132753	-0.08486	-0.102763333333333	-0.168579	-0.0791506666666667	-0.119441	-0.174793	-0.0865366666666667	0.06903	-0.0452533333333333	-0.0520943333333333	0.00198333333333334	-0.112233333333333	0.072778	-0.139816666666667	-0.0723966666666667	-0.12868	-0.136937666666667	-0.09798	-0.076884	-0.125363666666667
ANGPT2	0.27793	0.217568	0.166535	0.24195	0.47767	0.613745	0.2965	0.499115	0.30563	0.219055	0.302155	0.28185	0.218685	0.32525	0.236765	0.373435	0.18357	0.21479	0.233225	0.40372	0.302855	0.073324	0.29117	0.30454	0.18697	0.29602	0.170575	0.17193	0.1958695	0.28465	0.20634	0.2611475	0.35283	0.46713	0.366785	0.233935	0.21941	0.258945	0.0212	0.213094	0.1341325	0.198835	0.37714	0.0811505	0.546105	0.143747	0.16986	-0.1725225	0.216745
ANGPT4	0.15512	0.14474	0.15033	0.077021	0.071765	0.11138	0.21823	0.03841	0.11188	0.20786	0.14825	0.15679	0.084335	0.15372	0.36119	0.30608	0.16846	0.22138	0.23445	0.066323	0.084493	0.28087	0.091339	0.10164	0.090225	0.032127	0.29369	0.6591	0.067467	0.4857	0.034635	0.15026	0.50812	0.1918	0.051522	0.37497	0.76494	0.31942	0.30518	0.5502	0.23889	0.36293	0.22543	0.33817	0.34383	0.39291	0.36934	0.16097	0.23376
ANGPTL1	0.396335	0.126172	0.231474	0.2895435	0.47109	0.5103595	0.62901	0.566685	0.040942	0.42742	0.201979	0.2375115	0.380723	0.166179	0.13264	0.3394835	0.311236	0.087371	0.124244	0.287771	0.182328	0.14577	0.1571715	0.07553	0.0458465	0.506655	0.0275	0.0080435	0.133801	0.508665	0.4071	0.24494	0.14055	0.2716	0.422747	-0.0602215	-0.0281715	0.1228315	-0.02814	-0.0420745	0.117835	0.1048055	-0.108245	-0.046539	0.2145845	0.30296	0.017664	0.584456	0.360078
ANGPTL2	-0.0642245	-0.048215	-0.127825	-0.0405935	-0.029333	0.0939735	0.14919	-0.0740345	-0.1223185	0.0226525	-0.018605	-0.049764	0.023815	-0.0258815	0.0362935	0.0214165	-0.0092295	-0.01879	-0.042835	-0.04496	-0.047686	-0.02416	-0.098785	0.068255	-0.1838675	0.0419605	-0.043495	0.016245	0.00993999999999999	0.070215	-0.128031	-0.1352615	0.00471000000000001	-0.088366	-0.062805	-0.0954385	0.1440345	0.0867545	-0.080955	0.028509	-0.061344	-0.049315	-0.055284	-0.1104855	0.2042245	-0.0741615	-0.053855	0.025515	0.00272
ANGPTL3	0	0	0	0	0	0	0	0	0	0	0	0	0	0	0	0	0	0	0	0	0	0	0	-0.003413	0	0	0	0	0	0	0	0	0	0	0	0	0	0	0	0	0	0	0	0	0	0	0	0	0
ANGPTL4	-0.69065	-0.4483	-0.49973	-0.30017	-0.26012	0.10289	-0.00174	-0.19969	-0.84451	-0.61631	-0.38076	-0.45183	-0.28349	-0.50314	-0.27251	-0.29065	-0.45782	-0.64174	0.67086	0.48001	0.29225	-0.67832	-0.51474	-0.19156	-0.46293	-0.3299	-0.68376	-0.43956	-0.63546	-0.24321	-0.39796	-0.61385	-0.38689	-0.42065	-0.64303	-0.78017	-0.1747	-0.049	-0.37495	-0.63749	-0.50182	-0.21681	-0.42061	-0.51726	0.35519	-0.43681	-0.50552	-0.63301	-0.36894
ANGPTL5	0.053905	0.035307	0.024226	-0.00425	0.065201	0.010099	-0.07187	0.017569	-0.01043	-0.010427	-0.056982	-0.036736	-0.011483	-0.038111	0.016265	-0.023183	0.010642	0.094851	0.15034	0.035433	0.015227	0.082762	0.021572	-0.005388	-0.016189	-0.03419	0.024684	-0.029466	-0.00515	0.006725	0.1176	-0.032014	0.020473	-0.075654	-0.052575	0.012064	0.075655	-0.094323	0.14467	-0.003741	0.092847	-0.097163	0.054897	0.027273	-0.089043	0.083414	-0.016089	-0.22674	0.069332
ANGPTL6	0.078731	-0.093043	-0.029139	0.048414	0.091924	0.1245	0.005881	0.007176	0.032868	0.11404	0.025508	-0.013065	0.006406	0.03006	0.029581	0.058372	-0.016971	0.081404	0.0328	0.092412	0.15535	0.026941	0.018008	0.079814	0.046919	0.063643	0.019069	0.038052	-0.020868	-0.015619	0.001691	-0.007713	-0.10062	0.011426	-0.081999	-0.022106	0.022215	-0.014433	0.038803	0.046991	0.018886	0.057931	0.031046	0.035628	0.019367	-0.016234	0.077791	0.006005	0.028022
ANGPTL7	0.20166	0.29684	0.090873	0.45904	0.50879	0.63303	0.029421	0.54013	0.26787	0.063117	0.093756	0.081953	0.11815	0.16515	-0.10925	0.046013	-0.04133	0.044042	-0.10708	0.1407	0.20339	0.086479	0.23227	0.26801	0.18612	0.49092	-0.013385	-0.030883	0.26774	0.05602	0.24722	-0.071303	0.065322	0.11043	0.20566	-0.16773	0.08489	0.07658	0.27817	0.10883	0.26272	0.067207	0.088567	0.039406	0.075899	0.28824	0.10682	0.51984	0.051074
ANK1	-0.07094	-0.22038	-0.149866666666667	-0.21732	-0.20267	-0.1602	0.0409	-0.317048	-0.215716666666667	-0.21332	-0.29065	-0.14375	-0.200406666666667	-0.173103333333333	0.0348866666666667	-0.02534	-0.03502	-0.143726666666667	-0.09152	-0.220406666666667	-0.10828	-0.0156633333333334	-0.29527	-0.359531	-0.164863333333333	-0.380473333333333	-0.143883333333333	-0.0331433333333333	-0.316248666666667	-0.0614033333333333	-0.208853333333333	-0.283656666666667	-0.0992733333333333	-0.296496666666667	-0.344736666666667	-0.11851	0.0904633333333333	-0.277617333333333	-0.20739	-0.0306233333333333	-0.16525	-0.147116666666667	-0.26796	-0.193956666666667	-0.27024	-0.212423333333333	-0.213833333333333	-0.264828666666667	-0.260066666666667
ANK2	0.06303	0.067529	0.077521	0.067573	0.04554	0.026198	0.10013	0.065057	0.078311	0.066271	0.094863	0.083861	0.087635	0.038859	0.17727	0.10238	0.087636	0.18689	0.28961	0.11584	0.16667	0.21025	0.13064	0.092299	0.11951	0.15144	0.19281	0.28009	0.10251	0.1898	0.18151	0.19577	0.25964	0.15411	0.13793	0.39949	0.35495	0.23054	0.23033	0.29557	0.24227	0.19577	0.22568	0.29622	0.27797	0.20495	0.24814	0.17752	0.21568
ANK3	0.5132705	0.18610475	0.4205355	0.4069125	0.41963625	0.3444815	0.247549	0.275078	0.3667345	0.212225	0.238982	0.2289945	0.377759	0.1212275	0.27627675	0.1335355	0.22881875	0.1528245	0.440565	0.21966525	0.282975	0.604955	0.4176675	0.28997525	0.464692	0.3136835	0.46361825	0.3163545	0.353195	0.38520925	0.442495	0.712805	0.3506925	0.22007775	0.33174725	0.36266375	0.2626075	0.2232915	0.38464925	0.53033625	0.34820625	0.4485925	0.4553625	0.7255975	0.1885325	0.3073445	0.3578575	0.4883245	0.4155475
ANKAR	0.16682	0.18969	0.29925	0.28599	0.31646	0.25723	0.27157	0.44379	0.27457	0.15534	0.18835	0.075997	0.2576	0.11405	0.13714	-0.017226	0.13511	0.12745	0.26113	0.3098	0.20195	0.14664	0.29606	0.20185	0.37071	0.29117	0.17784	0.22482	0.20936	0.19703	0.29127	0.37767	0.34084	0.24891	0.39369	0.31425	0.00678	0.12408	0.39244	0.30074	0.44593	0.15789	0.23553	0.14094	0.49599	0.27272	0.078118	0.37686	0.1617
ANKDD1A	0.059032	0.056544	0.0663945	0.047384	0.0496655	0.095603	0.0962765	0.037304	0.0441195	0.0736815	0.040419	0.0501625	0.0127365	0.0061265	0.154705	0.0688205	0.041536	0.10796	0.12071	-0.011723	0.0978975	0.19545	0.0256735	0.056761	0.0739985	-0.0390345	0.116211	0.175515	0.026295	0.160309	-0.004774	0.052023	0.15552	0.113905	0.044164	0.20995	0.285955	0.114555	0.099178	0.23269	0.159295	0.124595	0.093343	0.166335	0.206215	0.09865	0.195565	0.123991	0.14937
ANKFN1	-0.018499	-0.036053	0.022622	0.00134	-0.027054	-0.038324	-0.051294	-0.001477	-0.04819	0.03661	-0.013565	-0.022658	0.006286	0.0126	0.001565	0.021802	0.009893	0.061288	0.12827	0.049725	0.044075	0.038578	0.017062	-0.030467	-0.046707	-0.030899	0.033778	0.036499	-0.032465	0.008692	-0.004244	0.045856	-0.14297	-0.043515	-0.021852	0.078637	0.008702	-0.015317	0.066453	-0.03578	-0.027001	-0.056258	0.067307	0.029015	-0.035803	0.067913	0.092477	-0.081789	-0.017123
ANKFY1	-0.0095945	0.0343975	0.1322055	0.0361	0.0717465	0.0490405	0.090102	0.0784185	0.1139785	0.066055	0.0347875	0.047414	0.0720945	0.0209975	0.0591325	0.0298035	0.058203	0.057667	0.07832	0.090175	0.100365	-0.0297445	0.048483	-0.009753	0.088261	0.125919	-0.0184945	-0.0373585	0.025222	0.1152945	0.1114645	0.05593	0.0586925	0.1671615	0.15411	0.1779905	-0.150285	-0.0500475	0.0079725	-0.00502000000000001	0.006935	0.00641	0.05198	-0.0057265	0.0941435	0.1127825	0.051768	-0.0406895	0.0379415
ANKH	0.0959595	-0.0671305	-0.00623899999999999	-0.013845	0.0523325	0.018755	-0.0119185	-0.0438135	0.043399	-0.077913	-0.1169795	0.0337665	-0.067655	-0.056497	-0.012252	-0.172956	-0.1027275	-0.129599	0.0395585	-0.071966	-0.07112	0.167921	0.078315	0.0266945	0.1105065	0.05767	0.1427175	0.03405	0.115663	0.02929	0.057915	-0.0022345	0.052285	-0.0762075	-0.030419	-0.030378	0.102615	0.1228925	0.043306	0.06911	0.087121	0.0149	0.097604	0.1409345	-0.000967000000000003	0.02814	0.027641	0.024105	0.016356
ANKHD1	-0.02833375	0.05349875	0.0464395	0.00290825	0.03357075	0.051574	0.004358	0.000183499999999996	0.0328235	0.0334695	0.0194265	0.072741	-0.0272755	-0.01183225	-0.01064	-0.06184	-0.04251575	0.01670925	0.06345875	0.02097075	0.02865725	-0.05674925	0.01446	-0.02433425	-0.04014	0.03911675	-0.02253	-0.01921	-0.000902	-0.07406325	-0.00101625	-0.0157875	-0.02001	-0.062056	0.079879	0.01208425	0.0274325	0.00637425000000001	-0.02563975	0.063355	0.0647285	0.008669	0.0746325	-0.0627685	0.01497975	-0.00272399999999999	-0.00168675	-0.052	-0.00657375
ANKIB1	0.0310836666666667	0.0411293333333333	-0.0477943333333333	0.02819	0.03203	-0.0538623333333333	-0.00222666666666667	0.00178266666666667	-0.0723046666666667	-0.0217546666666667	-0.0972393333333333	-0.112326666666667	-0.185628	-0.163898333333333	-0.150461333333333	-0.116343666666667	-0.0464723333333333	-0.097072	0.0196066666666667	0.000960333333333334	0.012224	-0.131737333333333	-0.018789	-0.00383000000000001	0.007054	0.014869	-0.0887206666666667	-0.08252	0.03048	-0.157087	0.00630733333333333	0.00319466666666667	-0.0690803333333333	-0.0212623333333333	0.065318	-0.0821013333333333	-0.3388	-0.0594633333333333	-0.0819636666666667	-0.18666	-0.0659483333333333	-0.167891666666667	-0.025761	-0.133942666666667	-0.0830843333333333	-0.036539	-0.122741	-0.053374	-0.087543
ANKK1	0.012657	0.26697	0.28015	0.15271	0.15804	0.043512	0.25749	0.034585	0.073656	0.27774	0.32607	0.36619	0.17656	0.13868	0.6774	0.52025	0.50081	0.45494	0.65031	0.34216	0.46349	0.38845	0.31361	0.282	0.31329	0.39007	0.25778	0.48051	0.37856	0.54481	0.40714	0.52023	0.49201	0.45777	0.37699	0.59425	0.069325	0.34034	0.37662	0.5534	0.27196	0.29199	0.24442	0.38623	0.61475	0.36179	0.43512	0.094409	0.38001
ANKMY1	-0.042209	-0.014613	-0.052949	-0.023664	-0.0490406666666667	-0.0262663333333333	-0.041949	-0.024377	0.003316	0.026498	-0.0271553333333333	-0.040867	-0.002191	-0.032429	0.00788866666666667	-0.00995	0.002293	-0.0303626666666667	-0.045393	-0.0969043333333334	-0.068679	0.019929	-0.0230163333333333	-0.0231486666666667	0.00287933333333333	-0.00182033333333333	0.002932	0.0267876666666667	0.0193723333333333	-0.000588000000000003	0.00647133333333333	0.0336556666666667	0.0346556666666667	0.0209103333333333	-0.00274	-0.03252	-0.039178	-0.0860703333333333	-0.00992466666666666	0.0207273333333333	0.0487546666666667	-0.027395	0.015873	0.00399433333333333	0.0607033333333333	-0.044405	-0.0243143333333333	-0.0549303333333333	0.00589366666666667
ANKMY2	0.053753	0.040622	0.086017	0.031308	0.050517	0.000489	0.039863	0.057463	0.078805	0.010219	0.054002	0.054823	0.10367	0.026034	0.039557	0.10853	0.069847	0.037162	0.13875	0.02342	0.007463	0.084377	0.074064	-0.015758	0.027103	0.035293	0.038948	0.070879	0.045454	0.007647	0.096019	0.11045	0.064185	-0.040096	0.099977	0.020212	0.029847	0.020894	0.010487	0.030063	0.006453	0.010693	-0.00468	0.053571	-0.003871	-0.026292	-0.008359	0.065085	0.028459
ANKRA2	0.006861	0.0229306666666667	0.0671756666666667	0.00657266666666666	0.006768	-0.121372333333333	-0.0370763333333333	0.145264333333333	0.0874743333333333	-0.0423313333333333	-0.0233253333333333	-0.031483	0.117677	-0.0321516666666667	0.0407	-0.041099	0.0492473333333333	-0.0435136666666667	0.103613666666667	0.0958696666666667	0.100085666666667	0.01481	0.0721873333333333	-0.0180813333333333	0.0523253333333333	-0.0863443333333333	-0.025767	-0.037097	-0.0270706666666667	-0.058373	0.0292213333333333	0.115108666666667	0.0153703333333333	0.0175166666666667	0.040008	-0.0451823333333333	-0.082133	0.002531	-0.015341	-0.0683413333333333	-0.036292	-0.0768993333333333	-0.029103	0.017768	-0.0231516666666667	0.011419	-0.0864226666666667	0.0842856666666667	-0.0462026666666667
ANKRD1	-0.015432	0.020494	-0.060556	-0.1363	-0.052494	-0.12596	-0.11417	-0.22507	-0.10254	-0.15441	0.13569	0.085001	0.15651	0.089212	0.35501	0.23373	0.16067	-0.079226	-0.1319	-0.26214	-0.10941	0.057937	-0.31945	-0.16116	-0.13066	-0.10657	0.19572	0.08296	-0.041711	0.095908	0.026576	-0.086411	-0.034779	-0.13398	-0.33266	0.14071	-0.14133	0.11579	0.12648	-0.10673	-0.075476	-0.060752	-0.12518	-0.070719	0.14841	-0.14857	-0.023476	-0.11846	-0.16643
ANKRD10	-0.079905	0.056795	0.073335	-0.00826	0.03515	0.079145	0.077335	0.12635	0.0547	-0.044685	-0.097505	0.00856499999999999	0.044825	-0.1109415	-0.071092	-0.12017	-0.05038	-0.02215	-0.016275	0.058955	0.131616	-0.088885	0.04295	-0.000719999999999998	0.093295	0.085295	0.01171	-0.013375	0.10665	0.025895	0.139165	0.110635	0.231809	0.10327	0.110395	0.093845	-0.147221	0.00223999999999999	0.0112	-0.045155	0.087515	-0.0893	0.015555	0.00146499999999999	0.120673	-0.00207499999999999	-0.021045	-0.02282	-0.01782
ANKRD11	-0.057141	-0.0846602	-0.0237588	0.013987	-0.0397542	-0.0166688	0.0098702	-0.1060254	-0.1036048	-0.0527584	-0.0531608	-0.0547032	-0.2220822	-0.1215174	-0.1153592	-0.0974176	-0.11153	-0.0525	-0.0214808	-0.038596	0.0574132	0.0372458	0.060721	0.0199276	0.0370866	0.0774428	0.0267158	0.0352294	0.0130588	0.123656	0.1065014	0.0660972	0.048183	0.0759694	0.086587	0.1164642	-0.0361878	-0.027342	-0.0149338	0.1114486	-0.0172296	-0.0206688	0.050294	-0.110736	-0.018056	0.0161892	-0.0209084	-0.0931864	-0.0182076
ANKRD12	0.2823225	0.215015	0.256915	0.235443	0.278055	0.23310825	0.20648	0.21752975	0.194217	0.20517725	0.17643075	0.2479375	0.19075175	0.09312525	0.24728475	0.20518575	0.22936725	0.17214725	0.4147725	0.3466575	0.366505	0.231955	0.2024975	0.2111875	0.2225675	0.2095875	0.227905	0.204378	0.2320425	0.11843875	0.301605	0.2751025	0.134123	0.10395125	0.2321325	0.1398425	0.120734	0.2136	0.18821975	0.2158585	0.2258525	0.05044725	0.21940225	0.176485	0.14218225	0.13765625	0.19410125	0.202942	0.2034825
ANKRD13A	0.24815	0.0473075	0.1081885	0.194685	0.1173265	-0.001065	0.0126775	0.081369	0.0796735	0.0588045	0.0879775	0.050856	0.061189	-0.007448	0.224445	0.19911	0.099584	0.117158	0.1147145	0.107389	0.136298	0.16649	0.1082015	0.0454855	0.174665	-0.0478665	0.223495	0.093188	0.048923	0.124896	0.127125	0.23139	0.15785	0.15369	0.1068765	0.1462725	0.062661	0.0622605	0.064488	0.113054	0.030819	0.0407655	0.0700455	0.22081	0.10494	0.12779	0.21541	0.07456	0.139075
ANKRD13B	-0.009315	0.00731	-0.049862	-0.070111	-0.053821	-0.063272	-0.058181	-0.040348	-0.10381	0.031401	-0.10754	0.048708	0.010191	-0.060756	0.0136	0.003835	-0.052038	0.080112	0.006594	-0.012198	-0.025404	-0.003162	-0.087425	0.009079	-0.052987	-0.023337	0.037904	0.026359	-0.027556	0.032647	-0.050944	-0.025758	0.024561	0.030414	-0.024494	0.16381	0.091555	-0.017257	0.011797	0.025506	-0.041311	-0.00184	-0.073647	-0.1099	0.009707	-0.041306	0.056953	-0.033085	0.02337
ANKRD13C	0.099903	0.299	0.11368	0.090573	0.11191	0.092193	0.12974	0.18358	0.15109	0.17366	0.091152	0.14978	0.19639	0.12886	-0.03676	-0.034824	0.13498	0.053678	0.012418	0.020346	-0.11747	0.035731	0.043836	0.020994	0.054674	0.11652	0.0816	0.067458	0.083799	-0.09676	0.053436	0.11111	-0.063899	-0.005917	0.060314	-0.073307	-0.20252	-0.010561	-0.022313	-0.15177	0.011437	-0.045907	-0.06437	-0.032018	-0.14453	-0.1335	-0.040438	0.061291	0.061037
ANKRD13D	-0.0870825	-0.065373	-0.111625	-0.102673	-0.0883195	-0.0981655	-0.1038055	-0.14014	-0.1001585	-0.1182865	-0.0630145	-0.0566215	-0.07294	-0.091391	-0.0196045	0.0263025	-0.0275435	-0.034794	-0.0740895	-0.0819955	0.0388015	-0.024723	-0.05498	-0.0374295	0.020915	-0.007019	-0.0595595	0.048721	-0.063304	0.0465205	-0.0304315	-0.0526715	0.033865	0.0285725	-0.039859	0.027571	0.088098	0.0092195	0.037503	0.032206	-0.0074655	-0.008909	-0.0035195	-0.060986	0.0039585	0.070168	-0.0008045	-0.047415	-0.049533
ANKRD15	-0.2196	-0.100786	-0.128083	-0.0872385	-0.072553	0.005183	0.1046765	0.0171995	-0.007083	-0.0190725	-0.032558	-0.060054	-0.061616	-0.042562	-0.116346	-0.0682955	-0.0070155	-0.1554985	-0.122414	-0.02764	-0.0550825	-0.250485	-0.0825595	-0.135061	-0.156126	-0.0070375	-0.1802825	-0.2189945	-0.0722035	-0.149542	-0.0293535	-0.114984	-0.0856275	-0.107761	0.034701	-0.2097695	-0.298156	-0.149302	-0.106241	-0.230837	-0.095665	-0.1016035	-0.103738	-0.133652	-0.0783535	-0.0415125	-0.204523	-0.028856	-0.1399965
ANKRD16	-0.097926	-0.10021	-0.17117	-0.089332	-0.073376	-0.015864	-0.16275	-0.054097	-0.076672	-0.018692	-0.069582	-0.026631	-0.14356	-0.084705	0.091056	-0.015036	0.017995	-0.10293	-0.095869	-0.074225	-0.17794	-0.11184	-0.08063	-0.19638	-0.15818	-0.10104	-0.091194	-0.10815	-0.0498	-0.044915	-0.073249	-0.24315	-0.051569	-0.16117	-0.037228	-0.15237	-0.069084	-0.08073	-0.06954	-0.042925	-0.03897	-0.021137	0.023147	-0.044921	0.002563	-0.003547	-0.030143	0.001361	-0.061238
ANKRD17	0.074923	0.100820333333333	0.063231	0.118952666666667	0.0982696666666667	0.151253333333333	0.0816483333333333	0.037339	0.052739	0.0211913333333333	0.0201356666666667	-0.00668566666666667	-0.102563333333333	-0.0457456666666667	-0.0297316666666667	-0.0221563333333333	-0.0226986666666667	-0.00699533333333334	0.007248	-0.00665966666666667	0.00932333333333333	0.118062333333333	0.236553333333333	0.0815493333333333	0.13654	0.376156666666667	0.0897966666666667	0.0559033333333333	0.175256666666667	0.106726666666667	0.169889666666667	0.17594	0.115493333333333	0.0775646666666667	0.14653	0.0944483333333333	-0.088334	0.0472253333333333	0.105073333333333	0.0856996666666667	-0.00915333333333333	0.096096	0.0319033333333333	0.0549516666666667	0.0916966666666667	0.103806666666667	0.0155866666666667	-0.0548066666666667	0.0544366666666667
ANKRD18A	-0.27695	-0.074946	-0.072279	-0.069653	-0.29642	-0.118	-0.023441	-0.19664	-0.26565	-0.006835	-0.10041	-0.080968	-0.24917	-0.11032	-0.25663	-0.10024	-0.073496	-0.04139	0.003111	-0.090495	-0.18058	-0.19073	-0.2164	-0.14478	-0.077322	0.16953	-0.27455	-0.057085	-0.050633	-0.031933	-0.021818	-0.046197	-0.095709	0.018201	-0.027951	0.148	-0.43154	-0.28686	-0.12211	-0.10867	-0.16048	-0.26215	-0.048813	-0.39074	-0.18841	-0.005624	-0.17271	-0.33112	-0.2172
ANKRD19	0	-0.13273	-0.25353	-0.040977	-0.23746	-0.17339	0.11757	-0.13307	-0.3336	0	-0.31866	-0.028331	-0.11382	-0.014952	-0.29046	-0.066562	-0.004593	-0.029156	-0.07359	-0.10783	-0.11779	0	0.065333	-0.24646	-0.039966	0	0.20806	-0.031076	-0.096323	-0.015813	0	0	0	-0.051387	0.056794	0	0	0.016132	0.20003	-0.34343	-0.003576	-0.058031	-0.29047	-0.15282	0	-0.37203	0	-0.12424	-0.29742
ANKRD2	-0.1928595	-0.2183005	-0.19723	-0.156538	-0.2253115	-0.1834635	-0.1883185	-0.212438	-0.2100235	-0.1776505	-0.153957	-0.189055	-0.1876045	-0.1420295	-0.201215	-0.205201	-0.234413	-0.10601	-0.2546455	-0.2194855	-0.12065	-0.2337055	-0.1453155	-0.200865	-0.210878	-0.1980325	-0.2227275	-0.2544295	-0.2142425	-0.2152715	-0.192913	-0.247471	-0.2155295	-0.232419	-0.2669305	-0.2535525	-0.266213	-0.214232	-0.198928	-0.138815	-0.178131	-0.136569	-0.12463	-0.2158945	-0.2452325	-0.142736	-0.202357	-0.178452	-0.2295245
ANKRD20A2	0.0984058333333333	0.0945595	0.3029335	0.0946786666666667	0.0957358333333333	-0.0994546666666666	-0.10291	0.121811333333333	0.224130333333333	0.0358413333333333	0.00823733333333333	0.1626965	0.109280833333333	0.027068	0.190605666666667	0.123467	0.196356333333333	-0.0765951666666667	0.0307738333333333	0.3072905	0.0902361666666667	0.115044333333333	0.221714666666667	0.061955	0.195652333333333	-0.140437333333333	0.209537166666667	0.143938666666667	0.1862005	0.128191833333333	0.281141833333333	0.224629	0.247766	0.290860333333333	0.268849333333333	0.113837666666667	-0.1298115	-0.012597	0.0994668333333333	0.139048	-0.0172985	-0.0611915	0.146115666666667	-0.000978333333333331	0.108504333333333	0.1726645	-0.0728946666666667	0.0684486666666667	0.177978
ANKRD21	-0.119495	-0.146272	-0.21879	-0.2462075	-0.3030875	-0.2352745	-0.145485	-0.2918455	-0.119804	-0.1183655	-0.155305	-0.17988	-0.143807	-0.088752	0.041745	-0.2506995	-0.0552475	-0.219631	-0.122333	-0.129318	-0.00274	-0.13079	-0.134303	-0.305775	-0.236795	-0.34871	-0.169775	-0.2534565	-0.213115	-0.288245	-0.208768	-0.294635	-0.238685	-0.1807	-0.21572	-0.251325	-0.029715	-0.1517745	-0.210069	-0.05154	-0.228037	-0.174684	-0.21134	-0.1931775	-0.18398	-0.1423605	-0.2364445	-0.206321	-0.1326615
ANKRD22	1.3111	1.4999	1.0393	1.4351	1.5164	1.542	1.3087	1.2542	1.3871	1.3205	1.1928	1.2247	0.9573	1.307	0.93101	1.2875	0.93553	1.657	-0.021675	0.75107	0.51164	0.98533	1.0473	1.414	1.1665	1.3377	1.0037	0.9485	1.4319	0.71533	1.106	0.9383	0.95685	1.5884	1.2244	1.3023	1.1148	1.1869	1.1729	0.73066	1.1448	0.97559	1.3289	1.3447	1.4518	1.4799	1.4657	1.182	1.0923
ANKRD23	-0.082665	-0.091087	-0.02126	-0.093538	-0.1003	-0.095136	-0.091423	-0.079666	-0.086238	-0.073605	-0.081882	-0.039423	-0.016503	-0.042853	-0.027624	0.013998	0.016885	-0.044199	0.06743	-0.10705	-0.034671	-0.055447	-0.11795	-0.18002	-0.14649	-0.14707	-0.073104	-0.060548	-0.10397	0.034308	-0.1445	-0.13949	0.037468	-0.062493	-0.16274	-0.06081	0.19647	-0.048678	-0.11115	0.05886	-0.05029	-0.081563	-0.08881	-0.026512	-0.037157	-0.10631	-0.14966	-0.092881	-0.1022
ANKRD25	-0.221812333333333	-0.308936666666667	-0.240613333333333	-0.156020666666667	-0.132244666666667	-0.084056	0.08235	-0.140863333333333	-0.214566333333333	-0.0316833333333333	-0.0819943333333333	-0.148176666666667	-0.230838	-0.113385	-0.0686583333333333	-0.012642	-0.0719376666666667	-0.2243	-0.27885	-0.2153	-0.0515696666666667	-0.250139	-0.016272	-0.217154333333333	-0.259755333333333	-0.0117016666666667	-0.196067666666667	-0.402853333333333	-0.233177333333333	-0.0278343333333333	-0.134852333333333	-0.206674	-0.286296666666667	-0.26879	-0.0635166666666667	-0.31025	-0.341453333333333	-0.190930666666667	-0.227007666666667	-0.318616666666667	-0.218153666666667	-0.190446666666667	-0.291176666666667	-0.320933333333333	-0.0218613333333333	-0.193382333333333	-0.32914	-0.0581093333333333	-0.197216666666667
ANKRD26	-0.21778	-0.2603	-0.202535	-0.19392	-0.23297	-0.230745	-0.222485	-0.197565	-0.138225	-0.1768435	-0.269295	-0.235675	-0.153285	-0.203805	-0.1011875	-0.1506085	-0.1077415	-0.22386	-0.032882	-0.080978	-0.0655845	-0.245785	-0.1924625	-0.28482	-0.201472	-0.219787	-0.260705	-0.2604	-0.196515	-0.343775	-0.1509925	-0.153501	-0.200165	-0.193975	-0.19687	-0.252885	-0.48723	-0.25549	-0.217205	-0.214165	-0.260405	-0.23872	-0.2235	-0.231745	-0.18277	-0.186425	-0.27803	-0.231595	-0.34117
ANKRD27	0.022997	-0.0011	-0.001748	-0.038811	-0.014852	-0.071298	-0.00604	0.007748	-0.046446	-0.005299	-0.01012	-0.003341	0.008686	-0.015938	-0.003854	-0.015002	0.009318	-0.018801	0.045674	-0.017447	0.010159	0.0554	-0.016794	-0.045177	0.015246	-0.059881	0.005109	0.012309	-0.03333	0.00463	0.024435	0.026967	0.080605	-0.047241	0.10289	0.037177	0.14061	0.042579	-0.014385	0.051742	0.024525	-0.003829	0.016258	0.050571	0.00957	0.02089	-0.022523	0.013385	0.041874
ANKRD28	-0.167349	-0.1799135	-0.162354	-0.207595	-0.273295	-0.101301	-0.22425	-0.176166	-0.172075	-0.0802175	-0.1097935	-0.118002	-0.125222	-0.0899245	-0.13892	-0.1498315	-0.024854	-0.091172	-0.0410355	-0.167235	-0.1666375	-0.2248605	-0.22548	-0.25066	-0.31997	-0.256755	-0.22517	-0.258345	-0.207615	-0.2432	-0.2648	-0.147215	-0.19139	-0.234125	-0.137056	-0.146561	-0.287365	-0.28505	-0.278125	-0.1680605	-0.1572525	-0.1849185	-0.20924	-0.217495	-0.193565	-0.1996605	-0.167049	-0.257595	-0.203924
ANKRD29	-0.084829	-0.057844	-0.10789	-0.10626	-0.048257	-0.065311	-0.081676	-0.10005	-0.0522	-0.04652	-0.052196	-0.033431	-0.022817	-0.025129	-0.038064	-0.042713	-0.015187	-0.057057	0.065061	0.011372	0.15788	-0.075245	-0.080356	-0.084707	-0.04734	-0.12146	-0.095606	-0.089026	-0.091095	-0.037397	-0.12499	-0.11611	-0.1336	-0.053937	-0.11159	-0.10195	-0.015813	-0.085902	-0.041343	-0.00453	-0.087406	-0.1143	-0.08713	-0.03015	-0.049463	-0.11718	-0.060396	-0.086651	-0.069399
ANKRD30A	0	0	0	0	0	0	0	0	0	0	0	0	0	0	0	0	0	0	-0.18061	0	0	0	0	0	0	0	0	0	0	0	0	0	0	0	0	0	0	-0.17833	-0.24843	-0.33444	-0.3425	-0.19606	0	0	0	0	0	0	0
ANKRD32	-0.57393	-0.68761	-0.56069	-0.60246	-0.55328	-0.62018	-0.64776	-0.61554	-0.50477	-0.51601	-0.45522	-0.38276	-0.30954	-0.3396	-0.31851	-0.33474	-0.23742	-0.59595	-0.52293	-0.4852	-0.48312	-0.71258	-0.58782	-0.61098	-0.62827	-0.58927	-0.57132	-0.65171	-0.51316	-0.63921	-0.57118	-0.77587	-0.59287	-0.71317	-0.69836	-0.68365	-0.82777	-0.63515	-0.57066	-0.67899	-0.56724	-0.52104	-0.56162	-0.62274	-0.60249	-0.47507	-0.62327	-0.59035	-0.6491
ANKRD33	0.000285	-0.010793	-0.008809	0.008512	-0.005823	0.033903	0.010031	0.012416	-0.009885	-0.002357	0.020009	-0.027081	-0.017835	-0.00597	0.079659	0.052002	-0.014108	0.052921	0.12358	0.03374	0.034734	0.063013	0.042592	0.051523	0.026386	0.086448	0.072229	0.10704	0.056483	0.048781	0.033357	0.077883	0.15505	0.061988	0.051248	0.020724	0.1997	0.064133	0.060229	0.14363	0.045974	0.046566	0.062884	0.067695	0.10069	0.069318	0.073246	0.035356	0.092096
ANKRD34	-0.12054	-0.12046	-0.14132	-0.064866	-0.1191	-0.00637	0.012436	-0.030508	-0.14965	-0.038599	-0.322	-0.024504	-0.060486	-0.18173	-0.22588	-0.012811	-0.046995	-0.024749	-0.16529	0.10035	-0.27571	-0.079432	0.24264	0	-0.34111	-0.25907	-0.13097	-0.12731	0	-0.14522	0	-0.3838	-0.093039	-0.05149	0.021523	-0.049779	-0.29872	-0.16388	-0.35083	-0.15107	-0.10388	-0.10064	0	-0.43087	0	-0.052332	-0.39913	-0.000911	0.19938
ANKRD35	0.32429	0.12077	0.20342	0.34639	0.456	0.44208	0.60012	0.49581	0.2364	0.25744	0.20646	0.14032	0.27962	0.37533	0.17239	0.25731	0.39527	0.040508	0.021328	0.32024	0.44113	0.073263	0.15651	0.38302	0.11306	0.22041	0.24994	-0.038529	-0.002635	0.18634	0.13203	-0.027215	0.050255	0.11613	0.31165	-0.11459	-0.18708	0.1874	-0.052862	-0.12819	0.055301	-0.012221	-0.11439	0.016611	0.18247	0.063516	0.016403	0.44798	0.1537
ANKRD37	-0.34005	-0.12582	-0.5318	-0.54306	-0.43897	-0.37957	0.043527	-0.27189	-0.33263	0.11803	-0.0542	-0.45864	-0.30132	-0.33512	-0.052617	-0.37234	-0.51181	-0.33387	-0.31569	-0.32078	-0.6093	-0.60728	-0.36623	-0.37797	-0.7815	-0.40349	-0.45814	-0.70828	-0.39737	-0.2158	-0.73219	-0.57409	-0.47524	-0.48733	-0.55437	-0.68564	-0.56795	-0.16887	-0.58052	-0.31009	-0.43745	-0.51647	-0.55453	-0.43481	0.15834	-0.49608	-0.4348	-0.20512	-0.31628
ANKRD38	0.25795	0.12833	0.13735	0.018587	-0.018929	-0.000781	-0.044064	0.018617	0.1622	0.12807	0.20675	0.28005	0.27042	0.20754	0.41818	0.29343	0.25074	0.057585	-0.2097	-0.075759	-0.082715	0.17529	0.17867	-0.023381	0.034977	0.065149	0.32897	0.25772	0.1011	0.14672	0.2592	0.22339	0.2819	-0.068357	0.16535	0.19049	0.11813	0.032141	0.16584	0.078008	0.24622	0.14699	0.051623	0.23937	0.080193	-0.007117	-0.1327	0.30898	0.051141
ANKRD39	-0.28354	-0.21173	-0.32917	-0.24792	-0.20652	-0.11645	-0.28037	-0.28395	-0.18918	-0.097547	-0.17799	-0.15167	-0.17957	-0.083399	-0.18912	-0.21678	-0.25239	-0.32	-0.26237	-0.25671	-0.246	-0.35867	-0.23324	-0.17147	-0.18422	-0.21474	-0.2551	-0.35724	-0.22121	-0.32848	-0.26387	-0.27967	-0.25674	-0.20707	-0.2493	-0.37795	-0.509	-0.33541	-0.28958	-0.3241	-0.26775	-0.21497	-0.1655	-0.18423	-0.32054	-0.10064	-0.29589	-0.12226	-0.31572
ANKRD40	-0.12667	-0.033613	-0.075398	-0.11745	-0.17056	-0.050861	-0.088969	-0.035898	-0.051026	-0.077315	-0.070557	-0.07322	-0.038473	-0.041561	-0.081258	-0.11606	-0.016966	-0.21073	-0.11342	-0.20829	-0.25609	-0.16806	-0.10252	-0.15227	-0.098074	-0.12739	-0.075085	-0.23025	0.004367	-0.20023	-0.13826	-0.12504	-0.12986	-0.23086	-0.1747	-0.22165	-0.15475	-0.027939	-0.039286	-0.085848	-0.047795	-0.048551	-0.095785	0.081729	-0.0617	-0.19661	-0.049686	0.007126	0.067469
ANKRD41	0.012057	-0.005977	-0.023952	0.065125	-0.038244	-0.076739	-0.10502	-0.029325	0.008439	-0.045037	0.066031	-0.005054	-0.020558	0.003073	0.084589	0.044969	0.013664	0.062462	0.1613	-0.009844	0.025185	0.054458	-0.012181	-0.030802	-0.012584	-0.019774	0.049215	0.059172	-0.001682	0.07457	0.078034	0.017959	0.094477	0.016293	-0.029921	0.054532	0.13111	0.020403	-0.034255	0.052555	-0.009465	0.011532	-0.042931	0.001023	-0.045403	0.048617	0.054097	-0.062805	0.069445
ANKRD42	0.101806	0.246965	0.162239	0.0386665	0.14141	-0.048516	0.1158265	0.142139	0.12825	0.1150275	0.19508	-0.1157025	0.0379815	0.079312	0.0674715	-0.01569	-0.05388	-0.0372435	-0.1142185	-0.132164	0.071058	-0.045825	0.157344	0.173846	0.133035	-0.0366545	0.065306	0.319815	0.1764	0.1019955	0.156845	0.276365	-0.0193745	0.0440455	0.09633	-0.01845	0.03559	0.0622265	0.0530235	-0.007975	-0.0018915	0.0632535	0.086159	0.1097755	-0.066908	0.17874	0.163515	0.18905	0.0496575
ANKRD43	0.678115	0.675307	0.64548	0.648495	0.633441	0.4273865	0.48713	0.6318615	0.6154135	0.594205	0.58654	0.61185	0.6406365	0.559285	0.73635	0.4812	0.52805	0.623775	0.98834	0.816805	0.77352	0.822675	0.691475	0.6677755	0.666605	0.51158	0.765235	0.899155	0.656741	0.735885	0.7293845	0.812505	0.696625	0.67028	0.63237	0.75238	0.873715	0.792875	0.75735	0.859885	0.68	0.71838	0.703615	0.80149	0.72348	0.717565	0.716175	0.697385	0.763045
ANKRD44	0.151895	-0.104345	0.055425	-0.00490500000000001	0.2645725	-0.00903	0.174425	0.10792	-0.428815	0.11791	-0.02154	-0.0566745	0.065585	0.04357	0.03966	0.1071315	-0.009114	-0.00612499999999999	0.1513255	0.256804	0.464215	-0.089805	0.1100615	0.14219	0.37025	0.168079	0.01223	-0.2491295	-0.02668	-0.21696	0.145088	-0.1205185	-0.10229	-0.1698775	0.041345	-0.179165	-0.095885	-0.02959	0.030875	-0.183515	0.031325	0.010175	0.41269	-0.121015	-0.12007	0.1740175	0.164431	0.173675	-0.090075
ANKRD45	0.051835	0.076551	0.069242	-0.006455	0.038115	0.034879	0.16334	-0.032693	0.11154	0.000398	0.092574	-0.005824	0.05254	0.034541	0.060549	0.004432	0.006161	0.13339	0.1426	0.007429	-0.056514	-0.46857	0.000907	0.076042	0.13628	0.14347	0.10754	0.17741	0.18499	-0.043556	0.004006	-0.11827	0.036449	0.065845	0.089831	0.19576	-0.038002	0.05503	0.13442	0.13207	0.081255	-0.012429	0.41638	0.19581	0.28499	0.27928	0.18205	0.061474	0.27444
ANKRD46	0.012317	0.023592	0.028748	-0.000597	0.023715	0.018703	0.033001	0.021082	-0.005848	0.060067	0.051117	0.032926	0.063987	0.016002	-0.015958	-0.017225	0.04256	0.066013	0.15022	0.096745	0.083586	-0.008178	0.019022	0.012133	0.015662	0.035085	-0.014137	-0.010227	0.008916	0.030494	0.065006	0.088731	-0.011918	0.028579	0.091724	0.081211	0.020752	0.009566	0.036996	0.029168	0.033198	0.024211	0.031659	0.033273	0.019991	-0.018235	0.028424	0.026277	0.037914
ANKRD47	-0.01565	0.000600000000000003	-0.031095	0.027245	-0.008545	0.021035	0.093149	0.01747	-0.097634	0.1061835	0.027293	-0.0643515	-0.032392	-0.0192515	0.0336535	0.0809005	-0.006509	0.1096385	0.1061725	0.051354	0.1280905	0.0932835	-0.00446000000000001	0.0814	0.03614	0.030485	0.0411895	0.111469	0.015815	0.214181	0.00355999999999999	0.0849425	0.21712	0.1513745	0.00491000000000001	0.1564655	0.35317	0.212605	0.303785	0.22276	0.1166605	0.20271	0.0628595	0.0977575	0.095185	0.16246	0.074785	0.04344	0.073913
ANKRD49	0.003088	-0.011949	0.027119	-0.006127	-0.012085	-0.035342	-0.052346	0.068442	-0.028643	0.067841	0.047705	0.062799	0.17552	0.059087	0.066688	-0.035691	0.039425	0.0738	0.18838	0.15747	0.096526	-0.033141	-0.064031	-0.051195	0.027491	-0.006694	0.017472	-0.035386	-0.004908	-0.093884	0.046055	0.10485	0.034797	-0.076108	0.032311	0.010709	-0.12158	-0.031304	0.03013	0.003221	0.064336	-0.021612	0.033141	0.025102	-0.061789	-0.012413	-0.044929	0.029262	0.047278
ANKRD5	0.001592	0.071252	0.0055285	-0.0171855	0.067598	0.0439465	-0.007069	0.0064995	0.067826	0.013538	0.087277	0.0240875	0.025909	0.085115	0.0737515	0.0940005	0.0496585	0.039593	0.0153305	-0.011146	-0.017258	-0.000342	0.016649	-0.011612	-0.0035305	0.032911	-0.033425	0.138111	0.055574	-0.0539765	0.003215	-9.59999999999989e-05	-0.012082	0.0801565	-0.0165065	0.060565	0.0509825	-0.0230715	0.083977	0.0285015	0.0507435	0.054948	0.007065	0.0690495	0.009767	0.035694	0.072862	0.0488835	0.0225575
ANKRD50	0.11764	0.13788	0.01123	0.060299	0.1606	0.10812	0.24276	0.024283	-0.092338	0.15527	0.040375	-0.10931	-0.057018	0.076559	-0.037171	0.082833	-0.027707	-0.1565	0.059359	-0.15896	0.045336	-0.11428	-0.00231	0.037278	-0.091453	0.11841	-0.028767	-0.015481	0.016604	-0.075429	-0.010048	0.014542	-0.1873	-0.046835	0.093911	-0.1694	-0.41316	-0.04566	-0.072805	-0.16027	0.05722	-0.16153	-0.16422	-0.17273	0.062807	-0.10266	-0.25935	0.034924	-0.12421
ANKRD53	0.0483205	0.042181	0.0501875	-0.019487	0.0126445	0.0327065	0.0596245	0.0065535	0.0021665	0.0855455	0.042996	0.0972485	0.002604	0.0346945	0.165265	0.14817	0.0309145	0.19108	0.1391315	-0.0649985	0.00734	0.0997225	-3.00000000000022e-05	-0.021915	-0.0343265	-0.0137365	0.061731	0.207565	-0.009141	0.176545	-0.00799800000000001	0.006498	0.138089	0.0439785	-0.0558105	0.131175	0.306225	0.160745	0.07545	0.20933	0.0931435	0.103347	0.1052015	0.1319025	0.157675	0.148435	0.15501	0.119331	0.154205
ANKRD54	-0.0349765	-0.000968499999999997	0.03998	0.0265275	0.0281595	0.0670025	-0.0345325	-0.0318935	0.041193	0.0571185	0.0420045	0.075257	-0.04428	0.033237	-0.028612	-0.000108999999999998	0.02764	0.028189	-0.2111845	-0.186263	-0.1367515	-0.013352	-0.0046775	-0.027449	-0.024889	0.0178885	0.016672	0.03805	0.0242105	0.035488	0.0839045	-0.0160795	0.0047515	0.0280255	-0.042909	0.0790895	-0.0358	-0.01485	0.028057	0.05864	0.0566315	0.130575	0.15724	0.15824	0.0518805	0.068721	0.067885	0.055052	0.0263345
ANKRD55	0.1784	-0.002578	0.10458	0.16495	0.11874	0.03634	0.040158	0.063786	0.15374	-0.005156	0.13076	0.13084	0.082557	0.064445	0.17223	0.10426	0.097849	0.047934	0.035213	0.093006	0.21216	0.027012	0.072248	0.11159	0.2909	0.097538	-0.005445	-0.041812	-0.062915	0.1276	0.077139	-0.033596	-0.001951	0.000725	0.011372	-0.10039	0.075575	0.1216	0.001854	0.12314	0.19816	0.16287	-0.005995	0.030714	-0.01052	-0.097992	0.19542	0.137	-0.011504
ANKRD57	0.29035	0.071261	0.15563	0.11443	0.2577	0.16796	0.13509	0.21759	0.17617	0.15417	0.16134	0.14746	0.08677	0.079428	0.12517	0.13208	0.11509	0.28713	0.03254	-0.061706	-0.015597	0.17529	0.16195	0.27497	0.18643	0.17955	0.25369	-0.003651	0.36011	0.026303	0.16041	0.27096	0.047686	0.18079	0.23656	0.13131	0.24148	0.20443	0.30885	0.15083	0.21207	0.085453	0.20158	0.2067	0.11553	0.12183	0.40687	0.19015	0.40715
ANKRD6	-0.0037155	0.0179645	0.02422	-0.004942	-0.0090515	0.0111405	0.01675	-0.002281	-0.034063	0.00601	0.027849	0.0872355	0.068749	0.0399845	0.135779	0.0931375	0.0704905	0.0448785	0.082506	0.041852	0.085957	0.0750645	-0.0083515	0.015154	0.028802	0.003831	0.0316305	0.046785	0.0302915	0.111317	-0.004417	0.009105	0.0855875	-0.0015815	0.007216	-0.000875000000000001	0.19234	0.0753775	0.0343245	0.1427945	0.051382	0.0555785	0.053449	0.048682	0.0956795	0.040475	0.0314555	0.0358685	0.072151
ANKRD7	0.011256	0.011809	0.045977	-0.04379	-0.097321	-0.025538	-0.032939	-0.069525	-0.042345	0.01209	-0.004206	0.020836	-0.046648	-0.036415	0.063627	0.032864	0.026738	0.024835	0.11589	0.005426	0.044352	0.015745	-0.040247	-0.058085	-0.068926	-0.10504	0.023751	0.09115	0.015094	0.001815	-0.021248	0.009292	0.019236	-0.050246	-0.033667	0.002446	0.14319	0.016513	0.042704	0.11853	-0.003789	0.059572	0.046299	0.10217	0.009936	0.070288	0.046086	-0.02766	0.0744
ANKRD9	0.22487	0.22086	0.20403	0.19107	0.10028	0.028728	0.069694	0.049304	0.1528	0.044994	0.068031	0.078984	-0.064968	-0.012916	0.22726	0.14181	0.20841	0.13539	0.28091	0.15471	-0.048472	0.4216	0.24519	0.14204	0.20086	0.13276	0.42274	0.42767	0.21109	0.42016	0.21534	0.17676	0.43758	0.32371	0.22803	0.35484	0.36526	0.20155	0.27907	0.43242	0.21909	0.31098	0.2909	0.29578	0.40086	0.33904	0.28653	0.32006	0.40123
ANKS1A	0.080228	0.0835	0.084597	0.07426	0.084761	0.070739	0.14083	0.14941	0.11946	0.10109	0.1134	0.15572	0.12724	0.046847	0.011215	0.008359	0.10434	0.038683	-0.013334	0.056097	0.047686	0.053468	0.066489	0.10995	0.051811	0.13478	0.12481	-0.033892	0.16896	-0.0313	0.16729	0.10728	0.007635	0.086092	0.1364	-0.006374	-0.061921	0.10321	0.10272	0.05511	0.1761	0.039351	0.18587	0.13693	0.19611	0.096852	0.17764	0.16298	0.21383
ANKS1B	0.0458085	0.083375	0.0303825	0.10399	-0.009178	0.0046165	-0.0053375	0.226615	0.033747	-0.003366	0.0498625	0.0134665	0.12962	0.039319	0.0081395	0.016313	0.020016	0	0.153965	0.0197625	0.058567	0.193255	0.0323075	-0.034621	-0.0195805	-0.0081905	0.0423115	-0.0193925	0.09525	0.0106145	0.101885	-0.027408	-0.0045155	0.0048635	-0.07981	0	-0.0265465	-0.20336	0.0524	0.169495	0.122975	0.124025	0.06192	-0.115275	0.015715	0.06251	-0.022476	-0.15204	0.0441725
ANKS3	-0.076782	-0.048973	-0.022838	0.031282	-0.098064	0.065934	0.12929	-0.060296	-0.085354	-0.11632	-0.18867	-0.11013	-0.20902	-0.17673	-0.1121	-0.14748	-0.10853	-0.10334	-0.13437	-0.33279	-0.060918	0.13418	0.035182	-0.028501	0.077627	0.13287	0.071972	0.16698	0.069319	0.2743	0.10305	0.010761	0.24949	0.17551	0.074763	0.27089	-0.010797	-0.088807	-0.047604	0.18441	-0.012618	-0.032223	-0.051056	-0.1289	0.003275	-0.066024	-0.031111	-0.10701	-0.071956
ANKS4B	0.18957	0.18416	0.14667	0.10807	0.13731	0.1412	0.10825	0.22405	0.26739	0.13151	0.17964	0.084973	0.12428	0.10712	0.057288	0.034425	0.060131	0.12384	0.31063	0.22439	0.12533	0.19824	0.17673	0.18902	0.21093	0.16094	0.25795	0.16415	0.26122	0.14452	0.23917	0.26999	0.20189	0.13962	0.20179	0.20705	0.14193	0.19224	0.23527	0.21462	0.19819	0.21334	0.21674	0.24458	0.22604	0.10055	0.23022	0.15159	0.22825
ANKS6	0.059779	0.0592015	0.0543415	0.0272665	-0.0051935	-0.000469000000000001	0.144984	0.007101	0.1380515	0.056711	0.0251465	0.016056	0.062347	0.06161	0.028625	-0.08909	0.0390705	-0.0707415	0.01247	-0.104654	0.0164765	0.034023	-0.0313335	-0.0475145	-0.065521	-0.1107455	0.076988	-0.028645	-0.028351	0.0283885	-0.019489	-0.0292375	0.0577685	-0.163531	-0.0192415	-0.1337475	-0.07829	-0.08907	-0.018245	-0.019655	-0.03014	-0.03675	-0.01833	-0.02642	0.01867	-0.0595805	-0.1185625	-0.024499	0.001847
ANKZF1	-0.26428	-0.3204	-0.26084	-0.28065	-0.29056	-0.29955	-0.34052	-0.20114	-0.15912	-0.37737	-0.4194	-0.38914	-0.46251	-0.37973	-0.37281	-0.37261	-0.25569	-0.42765	-0.37222	-0.37778	-0.35222	-0.25127	-0.019724	-0.19521	-0.054253	-0.16955	-0.19009	-0.25715	-0.13176	-0.19152	-0.11429	-0.13441	0.094783	-0.18207	-0.03939	-0.23563	-0.57637	-0.34677	-0.30865	-0.37366	-0.28527	-0.31603	-0.30681	-0.24584	-0.31894	-0.24866	-0.37638	-0.25728	-0.32151
ANLN	-0.87909	-0.96497	-0.56162	-0.65452	-0.74393	-0.66639	-0.56165	-0.65243	-0.61191	-0.78262	-0.61966	-0.70391	-0.79689	-0.5639	-0.83788	-0.62983	-0.70761	-0.66653	-1.0409	-0.8201	-0.74645	-0.98404	-0.62695	-0.82015	-0.65672	-0.63196	-0.95213	-1.1462	-0.70405	-0.81566	-0.70543	-0.88828	-0.65939	-0.67176	-0.811	-0.74741	-1.0764	-0.87622	-0.91474	-0.8529	-0.86071	-0.6619	-0.76451	-0.91979	-0.8279	-0.62476	-0.86293	-0.93297	-0.72999
ANP32A	-0.22647	-0.10476	-0.19368	-0.14691	-0.052656	-0.02504	-0.19045	-0.12396	0.063963	-0.12911	-0.047574	-0.035495	-0.014156	0.004864	-0.17307	-0.077891	-0.084405	-0.060874	-0.17646	-0.071593	-0.083316	-0.043698	0.066583	0.066385	0.14897	0.057234	0.040905	-0.094567	0.010233	-0.0851	0.099955	0.039597	-0.0372	0.037799	-0.000937	-0.10904	-0.15411	-0.09217	-0.10549	-0.27557	-0.24078	-0.10679	-0.18699	-0.059711	-0.13439	-0.016519	-0.095892	-0.097307	-0.002735
ANP32B	-0.20887	-0.27066	-0.27474	-0.32025	-0.20726	-0.17212	-0.18495	-0.22078	-0.23682	-0.062885	-0.077223	-0.25995	-0.37576	-0.15518	-0.29332	-0.21213	-0.23675	-0.21541	-0.28843	-0.074264	-0.1014	-0.27667	-0.13279	-0.11725	-0.153	-0.10924	-0.29338	-0.34353	-0.20065	-0.23036	-0.16695	-0.20643	-0.379	-0.20176	-0.1324	-0.29015	-0.52301	-0.34378	-0.31089	-0.33646	-0.29855	-0.25921	-0.22191	-0.33778	-0.38262	-0.16007	-0.33722	-0.27144	-0.37823
ANP32C	-0.111	-0.039221	-0.066562	-0.10122	-0.055992	0.000106	-0.12485	-0.094661	0.062546	-0.040896	0.058047	0.026091	-0.025891	0.057724	-0.11072	0.017507	0.042292	0.004195	-0.14761	0.049605	-0.076215	-0.052844	0.040659	0.038177	0.062814	0.053318	0.022573	-0.090632	0.036941	-0.097769	0.060902	0.09113	0.020397	0.073741	-0.005711	-0.065132	-0.20141	-0.047267	-0.025282	-0.091999	-0.081301	0.021145	-0.062238	0.045651	-0.069372	0.029908	0.070992	-0.02486	0.056398
ANP32D	-0.12598	-0.064945	-0.1205	-0.16233	-0.069651	-0.013076	-0.16497	-0.11906	0.037206	-0.099354	-0.000494	-0.05297	-0.082439	-0.030525	-0.15776	-0.076419	-0.12029	-0.077586	-0.29085	-0.042996	-0.214	-0.002748	0.035158	0.052032	0.043	-0.00371	0.048466	-0.11178	-0.029839	-0.11756	0.05617	0.059483	-0.10838	0.053527	-0.072931	-0.23017	-0.19222	-0.11118	-0.14238	-0.25062	-0.24613	-0.16767	-0.12807	-0.026758	-0.2351	-0.059637	-0.10384	-0.10987	-0.021845
ANP32E	-0.48196	-0.63835	-0.45618	-0.38205	-0.42243	-0.35665	-0.331655	-0.46679	-0.431295	-0.39728	-0.361455	-0.51549	-0.5181	-0.389065	-0.56652	-0.36247	-0.455375	-0.49679	-0.67453	-0.27861	-0.292313	-0.756645	-0.537415	-0.554225	-0.438985	-0.484365	-0.65007	-0.793505	-0.586795	-0.601055	-0.55756	-0.673945	-0.686795	-0.463155	-0.562235	-0.566555	-0.97014	-0.694615	-0.72035	-0.789345	-0.66373	-0.485185	-0.59708	-0.70776	-0.68552	-0.418395	-0.603295	-0.603185	-0.574465
ANPEP	0.884	0.38828	0.96209	0.64806	0.77773	-0.17678	-0.098194	0.47742	0.56772	0.086786	0.53287	0.65463	0.63378	0.001134	0.71558	0.091808	0.14964	0.23598	1.5215	1.2875	1.0839	1.2159	0.95572	0.88843	0.99129	0.075957	1.1063	0.72784	1.0054	0.83597	1.077	1.2289	0.75456	0.67689	0.26587	0.40743	1.3314	1.2831	1.1728	1.1823	1.0929	1.0288	1.0803	1.2592	0.59412	1.0008	1.0432	0.72626	0.963
ANTXR1	-0.149092666666667	-0.181309	-0.237700333333333	-0.154313666666667	-0.0956583333333333	-0.0123546666666667	0.0195933333333333	-0.0601733333333333	-0.199782	-0.127955666666667	-0.209678333333333	-0.201469333333333	-0.0758283333333333	-0.129024	-0.179946	-0.218678	-0.102256666666667	-0.246427	-0.36523	-0.121769666666667	-0.00615	-0.299471	-0.242243333333333	-0.100886	-0.279773333333333	-0.0403966666666667	-0.255373333333333	-0.395659666666667	-0.247798333333333	-0.234787666666667	-0.169398333333333	-0.278508666666667	-0.402493333333333	-0.318952333333333	-0.121798	-0.367281	-0.371797	-0.145929666666667	-0.254019666666667	-0.334997	-0.213536333333333	-0.281863	-0.336856666666667	-0.319929	-0.041192	-0.301846666666667	-0.353773333333333	-0.116642333333333	-0.219201333333333
ANTXR2	0.40937	0.312096666666667	0.27154	0.26796	0.303166666666667	0.189857666666667	0.361476666666667	0.245245333333333	0.232235666666667	0.0994996666666667	0.173211666666667	0.0887913333333333	0.150201333333333	0.0165413333333333	0.0469833333333333	-0.00932333333333334	0.0498533333333333	-0.0154056666666667	-0.00207466666666667	0.0702226666666667	0.0833193333333333	0.244702	0.319615333333333	0.45529	0.257334333333333	0.247233666666667	0.196614666666667	0.055744	0.267371666666667	0.0857056666666667	0.148804333333333	0.32096	0.0264683333333333	0.115515666666667	0.193513	0.101895666666667	0.0852133333333333	0.240927666666667	-0.012842	0.047805	0.234713333333333	-0.049218	0.153801	0.155219333333333	0.186941666666667	0.0573616666666667	0.113814333333333	0.0905883333333333	0.116534
ANUBL1	0.10373	0.029584	0.080398	0.13066	0.17175	0.171	0.12815	0.042119	0.1531	0.18953	0.1064	0.041776	0.12154	0.06914	0.014189	0.017828	0.11103	0.002579	0.091476	0.10516	0.041216	0.15234	0.0346	0.12795	0.25544	0.11727	0.17294	0.011111	0.15713	0.092163	0.26218	0.18382	0.11431	0.17278	0.084053	0.13267	0.030578	0.085422	0.20584	0.12999	0.1784	0.21319	0.20405	0.13579	0.058556	0.16993	0.16138	0.26077	0.049536
ANXA1	-0.66572	-0.93093	-1.0341	-0.74088	-0.587	-0.43626	-0.45576	-0.61965	-0.8819	-0.63014	-0.5903	-1.0002	-0.60208	-0.60026	-0.99428	-0.76557	-0.74129	-1.0496	-1.0084	-0.59839	-0.4467	-1.0472	-1.0196	-0.58743	-0.93739	-0.5628	-1.1789	-1.2511	-0.89283	-0.78653	-1.0609	-1.2191	-1.3035	-1.1213	-0.78394	-1.3576	-1.1363	-0.71844	-1.1532	-1.1481	-1.0093	-0.9859	-1.0729	-1.2303	-0.64672	-1.0613	-1.0749	-0.49151	-0.98473
ANXA10	0.050508	0.034175	0.069774	0.033469	-0.015317	-0.10676	0.002016	-0.054763	-0.051563	-0.09563	0.068326	-0.003629	0.04838	0.001042	0	0.040288	-0.006622	0.023284	0.16688	0.053193	0.06426	-0.026546	-0.032095	-0.008399	0.005391	0.017541	0.027033	-0.003147	0.005688	0.028059	0.061009	0.082293	0.034965	-0.091585	0.004303	-0.11547	0.14562	-0.06041	-0.007002	0.19839	-0.012563	-0.002926	0.052142	-0.10576	0.041336	0.10171	0.018788	-0.14476	0.043862
ANXA11	0.519225	0.478515	0.39594	0.41612	0.43758	0.379465	0.395445	0.45934	0.52243	0.214335	0.380105	0.315705	0.299295	0.310275	0.311655	0.2048	0.240275	0.397105	0.288165	0.28298	0.163873	0.63507	0.42627	0.55663	0.49614	0.37907	0.684675	0.47753	0.4514	0.47838	0.492755	0.518565	0.494445	0.42203	0.45086	0.42993	0.630425	0.498465	0.479375	0.57607	0.42052	0.535255	0.505355	0.621525	0.54697	0.394535	0.605625	0.44916	0.64473
ANXA13	0.44284	0.42278	0.521345	0.476985	0.35406	0.5839	0.44682	0.42406	0.481145	0.53842	0.64398	0.357335	0.42159	0.267705	0.43884	0.133303	0.257339	0.478265	0.917285	0.70362	0.634565	0.606245	0.67762	0.49599	0.479545	0.588355	0.41764	0.50134	0.557615	0.624645	0.54167	0.555105	0.892115	0.285725	0.74627	0.416845	0.310135	0.18177	0.286295	0.42053	0.345375	0.40752	0.31104	0.25712	0.84414	0.348335	0.369665	0.56792	0.587155
ANXA2	0.338656666666667	0.399196666666667	0.202243333333333	0.106395666666667	0.240923333333333	0.2254	0.374803333333333	0.25018	0.314753333333333	0.0929043333333334	0.35216	0.127726666666667	0.16969	0.418263333333333	0.185036666666667	0.162076666666667	0.004085	0.188896666666667	-0.082182	0.164503333333333	0.0678436666666667	0.298553333333333	0.138800333333333	0.461793333333333	0.23977	0.16738	0.401523333333333	0.320286666666667	0.279666666666667	0.263106666666667	0.076058	0.20391	0.223806666666667	0.173493333333333	0.0970366666666667	0.1423	0.374536666666667	0.434116666666667	0.32353	0.27423	0.256966666666667	0.40956	0.211936666666667	0.366516666666667	0.490353333333333	0.22739	0.3534	0.0187666666666667	0.324163333333333
ANXA2P1	0.098444	0.08576	-0.18575	-0.36851	-0.039659	-0.055131	-0.024743	0.052367	0.092068	-0.17745	0.038362	-0.2226	-0.16514	0.17895	-0.32282	-0.30159	-0.35392	-0.22295	-0.46959	-0.16132	-0.36545	0.003983	-0.17527	0.25978	-0.042335	-0.14785	0.047245	-0.14594	-0.082493	-0.28426	-0.25892	-0.12728	-0.2361	-0.20597	-0.20208	-0.32982	-0.19897	-0.000729	-0.11925	-0.41073	-0.17858	-0.095348	-0.18579	-0.029003	-0.050548	-0.24304	-0.11895	-0.1865	0.000525
ANXA2P3	0.084885	0.04983	-0.2208	-0.32779	-0.056164	-0.070239	-0.078023	0.028258	0.087317	-0.2039	0.042734	-0.19822	-0.1401	0.13082	-0.25749	-0.26691	-0.3016	-0.16553	-0.53417	-0.23072	-0.46209	-0.030615	-0.179	0.18592	-0.097057	-0.16436	0.026782	-0.13876	-0.074044	-0.30909	-0.30772	-0.14771	-0.21125	-0.21838	-0.13461	-0.40571	-0.18485	-0.033334	-0.14845	-0.37422	-0.24806	-0.1111	-0.20867	-0.044829	-0.10042	-0.28306	-0.13925	-0.18802	-0.083764
ANXA3	0.266	0.62756	0.12113	0.19034	0.22851	0.24043	0.4125	0.38314	0.4279	0.1776	0.38254	0.22243	0.29081	0.6367	0.006822	0.038821	0.2392	0.21284	-0.4709	-0.075589	-0.2801	0.20919	0.057963	0.36478	0.14122	0.27341	0.41335	0.22376	0.21517	0.059962	0.17476	0.10441	0.099527	0.086209	0.35112	0.000363	0.1592	0.043595	0.15624	-0.14908	0.011626	0.1715	0.09709	0.21425	0.39013	0.001383	0.058705	0.2191	0.27185
ANXA4	0.44441	0.52999	0.50643	0.42261	0.47488	0.23079	0.4484	0.47878	0.55165	0.26296	0.54412	0.33316	0.49681	0.46645	0.33593	0.40054	0.15403	0.59298	0.65181	0.67313	0.36514	0.43725	0.4174	0.54197	0.46898	0.31466	0.53456	0.38705	0.60676	0.47196	0.42325	0.59724	0.35395	0.5775	0.23738	0.47156	0.57595	0.63043	0.57853	0.50088	0.58158	0.67857	0.56601	0.61856	0.6957	0.57877	0.68858	0.35334	0.60495
ANXA5	-0.41689	-0.34704	-0.48814	-0.42292	-0.35015	-0.20662	-0.21059	-0.34438	-0.31372	-0.45917	-0.3588	-0.54268	-0.41741	-0.40982	-0.53953	-0.46711	-0.56473	-0.50127	-0.63393	-0.40222	-0.2697	-0.4604	-0.37845	-0.22239	-0.39376	-0.2222	-0.34313	-0.29537	-0.40166	-0.18453	-0.45208	-0.46979	-0.29921	-0.30454	-0.31256	-0.36954	-0.32532	-0.34512	-0.54122	-0.43065	-0.47792	-0.38379	-0.47882	-0.55466	-0.29688	-0.29071	-0.46149	-0.28409	-0.49799
ANXA6	-0.10234	-0.16644	-0.17416	-0.10785	-0.079634	-0.011706	-0.020862	-0.061382	-0.16049	-0.088991	-0.10398	-0.03149	-0.10123	0.023188	0.029549	0.054636	-0.001384	-0.082486	-0.1217	0.023036	0.090522	-0.32563	-0.24053	-0.12137	-0.23061	-0.28687	-0.3308	-0.37674	-0.32405	-0.32924	-0.33177	-0.58521	-0.41499	-0.44767	-0.35694	-0.45887	-0.32826	-0.27158	-0.46562	-0.3684	-0.3309	-0.42536	-0.33875	-0.44302	-0.20082	-0.2494	-0.37752	-0.11278	-0.32129
ANXA7	0.085061	0.1725	-0.022262	0.11991	0.14805	0.19856	0.19614	0.24045	0.23842	0.12147	0.09249	0.076058	0.29739	0.18803	-0.069373	-0.041392	0.039633	0.06131	-0.19671	-0.055792	-0.10462	-0.071151	0.003417	0.046779	0.050754	0.14328	-0.042162	-0.055258	0.03415	-0.084584	0.01157	0.014583	-0.12096	0.034144	0.16448	-0.028732	-0.29228	-0.14878	-0.10914	-0.2773	-0.10423	-0.045167	-0.022645	-0.037989	-0.12252	-0.038536	-0.062728	0.017159	0.063167
ANXA8	-0.1009295	-0.0686195	-0.0597445	-0.079588	-0.114326	-0.111823	-0.1332495	-0.102335	-0.098501	-0.0453755	-0.0988915	-0.01452	-0.019677	-0.0205035	-0.00193	0.0140935	-0.0173365	-0.02748	0.091502	-0.0233885	-0.002105	-0.03652	-0.0409625	-0.050943	-0.127367	-0.104894	-0.034515	-0.032675	-0.0775155	-0.156425	-0.06491	-0.067778	-0.0916245	-0.110743	-0.06859	-0.03374	0.044785	0.018005	0.025145	0.02035	0.01005	0.00100500000000001	-0.03046	0.00708500000000001	-0.03085	-0.025735	-0.0973895	-0.053213	-0.004425
ANXA9	-0.29075	-0.11602	-0.11908	-0.28395	-0.31701	-0.16965	-0.39218	-0.42826	-0.16145	-0.19525	-0.18846	-0.094086	-0.14045	-0.086139	-0.038516	-0.075839	0.034964	-0.096697	-0.18697	-0.12206	-0.009328	-0.28587	-0.21855	-0.2225	-0.27647	-0.29204	-0.15958	-0.14079	-0.25336	-0.22621	-0.31194	-0.25528	-0.2325	-0.1829	-0.16697	-0.10576	-0.034069	-0.15366	-0.12776	-0.095595	-0.29791	-0.16866	-0.20834	-0.17751	-0.10687	-0.1496	-0.19217	-0.19147	-0.11587
AOAH	0.49672	0.11949	0.24941	0.33383	0.24935	0.28008	0.13532	0.49104	0.21622	0.18225	0.18152	0.14301	0.13305	0.050082	0.074252	0.008112	0.005055	0.33628	0.18555	0.3034	0.23267	0.57668	0.20161	0.38155	0.30864	0.31377	0.38148	0.12422	0.33167	0.36942	0.44596	0.5195	0.16852	0.24093	0.22655	0.26415	0.3882	0.34633	0.23677	0.49217	0.4456	0.17202	0.37178	0.48235	0.41324	0.12893	0.53944	0.46508	0.6344
AOC2	-0.03451	-0.089722	-0.001018	-0.027218	-0.085864	-0.071793	-0.01165	-0.093972	-0.11943	-0.005982	0.000471	-0.027599	0.025482	-0.001536	0.15414	0.11678	0.013665	0.15677	0.079527	-0.008457	0.08706	0.12747	-0.00272	-0.0661	-0.022866	-0.11532	0.080253	0.22545	-0.072795	0.22486	-0.052348	0.014554	0.18783	0.014108	-0.0677	0.18282	0.56517	0.28268	0.55226	0.31098	0.098139	0.371	0.036717	0.18963	0.14892	0.097869	0.055084	-0.020356	-0.007262
AOC3	0.59279	0.29743	0.60779	0.33826	0.64456	0.71825	1.176	0.85842	0.41401	0.44333	0.4403	0.2621	0.37544	0.41565	0.44574	0.47045	0.74114	-0.002574	0.20851	0.50662	0.47225	0.27722	0.50355	0.58715	0.47499	0.76366	0.54269	0.049647	0.45705	0.71625	0.66897	0.34173	0.3646	0.31192	0.97312	-0.10324	-0.31298	0.48381	0.18861	-0.082815	0.39492	0.16857	0.11569	0.13904	0.95472	0.44621	0.004682	0.70083	0.67366
AOF1	0.1031375	0.1170235	0.1533405	0.0505255	0.1512275	-0.008302	0.1068075	0.157477	0.079148	-0.0499645	0.0335045	0.115661	-0.0029915	-0.0836285	0.0387495	-0.018272	0.0529775	-0.0064195	-0.0412815	-0.009144	-0.087641	0.111243	0.0991105	0.2128075	0.04719	0.0487115	0.0818595	0.03237	0.1218205	0.00673	0.2242495	0.1175025	-0.089497	0.0070255	0.0515885	0.175811	0.125235	0.1193405	0.1224945	0.08889	0.012776	-0.0012015	0.147803	0.1906365	0.11906	0.052006	0.2430105	0.0661365	0.17569
AOF2	-0.22398	-0.24633	-0.27244	-0.27319	-0.2687	-0.15578	-0.21905	-0.13262	-0.094599	-0.16425	-0.23785	-0.1913	-0.27452	-0.19407	-0.082604	-0.060708	-0.15691	-0.11534	-0.3047	-0.41712	-0.33071	-0.22496	-0.22439	-0.23222	-0.24704	-0.12652	-0.164	-0.062885	-0.15846	-0.24724	-0.22045	-0.22948	-0.20922	-0.29136	-0.21316	-0.26259	0.15002	-0.27349	-0.28846	-0.10278	-0.29795	-0.21912	-0.20057	-0.17274	-0.23966	-0.1095	-0.29959	-0.18855	-0.27565
AOX1	-0.025112	-0.051937	0.014541	-0.073919	-0.05696	-0.063547	-0.051002	-0.077269	-0.057658	-0.002759	-0.00037	0.059057	0.03919	0.043355	0.1367	0.15217	0.071145	0.024901	0.093954	0.061015	0.080996	-0.029273	-0.0203	-0.068652	-0.078812	-0.052853	-0.021055	0.024379	-0.049137	0.034591	-0.063232	-0.03581	-0.010182	0.010142	-0.028313	0.045044	0.089796	0.014	0.009883	0.070795	-0.00321	0.007745	-0.010539	0.002886	0.022704	0.006394	0.00542	-0.055024	0.01982
AP1B1	-0.19637	-0.038064	-0.13197	-0.17342	-0.057331	-0.18171	-0.23056	-0.079781	-0.021562	-0.34298	-0.26181	-0.12054	-0.20943	-0.15148	-0.18799	-0.1942	-0.20542	-0.28912	-0.41807	-0.35115	-0.31587	0.10008	0.075995	0.057911	0.087279	0.002398	-0.035854	-0.092837	0.020602	-0.25247	-0.03832	0.060856	-0.15054	-0.098036	-0.046679	-0.055858	-0.18358	-0.21447	-0.135	-0.18992	-0.17027	-0.085277	-0.049335	-0.06728	-0.15992	-0.11489	0.00356	-0.10765	-0.027107
AP1G1	0.0627153333333333	0.0848833333333333	0.0772983333333333	0.0547806666666667	0.0802653333333333	0.053437	0.0239283333333333	0.059912	0.0929043333333333	0.0309833333333333	0.0686286666666667	0.0492853333333333	0.05831	0.0346803333333333	-0.0458656666666667	0.0209216666666667	-0.0292976666666667	0.028388	-0.0153673333333333	-0.0371923333333333	-0.066722	-0.04957	-0.0514073333333333	-0.0438943333333333	0.020542	-0.0441723333333333	0.0325173333333333	-0.05999	0.0676666666666667	-0.05382	0.00197466666666667	0.000581999999999999	-0.0381866666666667	0.00299533333333333	-0.0135046666666667	-0.08343	-0.0345953333333333	0.013405	0.0132676666666667	-0.0149033333333333	0.0294263333333333	0.0874943333333333	0.0339773333333333	0.0963816666666667	0.000264333333333329	-0.00721133333333333	0.120375	-0.031627	0.108964666666667
AP1G2	0.004005	0.03539	0.026109	0.029784	0.025713	0.015653	0.035243	0.057462	0.053807	0.019277	0.040828	0.047915	0.025061	0.009277	0.13254	0.091416	0.034722	0.10426	0.094599	0.019651	0.053492	0.13721	0.14395	0.062164	0.15952	0.11924	0.18565	0.22443	0.11618	0.13283	0.14386	0.17945	0.22436	0.14889	0.12308	0.23513	0.16238	0.10822	0.10619	0.23208	0.12299	0.13475	0.14835	0.18503	0.10035	0.16759	0.17749	0.068778	0.097965
AP1GBP1	0.0653585	0.118265	0.14657	0.009689	0.1392195	0.0369425	0.165577	0.1054875	0.0966285	0.036099	0.14925	0.114454	0.0415555	0.1065635	0.0976265	0.079984	0.0823165	0.147107	0.233775	0.219455	0.206955	0.1674925	0.127836	0.15102	0.196735	0.1052635	0.1393415	0.264978	0.1326015	0.126698	0.197762	0.168897	0.264399	0.1474865	0.10088	0.18582	0.1150115	0.23411	0.26316	0.259115	0.23231	0.17802	0.171748	0.163947	0.18684	0.227615	0.1483575	0.105896	0.137785
AP1M1	-0.11668	-0.11355	-0.14891	-0.12303	-0.11988	-0.097826	-0.1352	-0.15751	-0.17202	-0.11778	-0.11832	-0.13226	-0.10765	-0.069782	-0.16974	-0.072627	-0.077889	-0.080066	-0.020921	-0.12465	-0.097442	-0.089294	-0.16608	-0.083466	-0.066702	-0.12839	-0.11628	-0.14357	-0.072866	-0.1025	-0.10876	-0.14549	-0.18125	-0.13548	-0.1822	-0.087536	-0.007108	-0.070597	-0.086958	-0.04121	-0.08065	-0.075247	-0.12249	-0.086529	-0.048885	-0.15823	-0.075648	-0.074532	-0.08861
AP1M2	0.41196	0.31881	0.26728	0.2472	0.27086	0.20997	0.18386	0.2559	0.25629	0.28154	0.26036	0.15978	0.074999	0.16582	0.22382	0.24807	0.16309	0.30292	0.044505	0.035525	-0.031238	0.46954	0.43826	0.37391	0.38358	0.2687	0.45383	0.4083	0.33099	0.34243	0.25688	0.41277	0.42177	0.37461	0.33705	0.40545	0.36793	0.26141	0.35583	0.26524	0.2793	0.34272	0.27007	0.43289	0.25149	0.28706	0.37154	0.32824	0.46052
AP1S1	-0.35789	-0.205575	-0.21654	-0.288755	-0.2853	-0.302345	-0.28398	-0.306195	-0.172555	-0.29436	-0.2074005	-0.344925	-0.37332	-0.269365	-0.3053355	-0.302739	-0.250765	-0.371585	-0.2470105	-0.31154	-0.2683735	-0.1509915	-0.21967	-0.165985	-0.25503	-0.263575	-0.170035	-0.094682	-0.112098	-0.242461	-0.1337945	-0.139992	-0.1563785	-0.28507	-0.31979	-0.294445	-0.231005	-0.21219	-0.1565865	-0.2818635	-0.15462	-0.0491335	-0.065634	-0.1454365	-0.174333	-0.2002375	-0.157162	-0.176735	-0.180458
AP1S2	-0.683795	-0.9018	-0.771975	-0.69944	-0.57296	-0.46863	-0.216254	-0.52722	-0.838855	-0.639885	-0.72851	-0.82793	-0.602295	-0.553645	-0.77141	-0.61784	-0.50907	-1.0772	-1.03448	-0.63482	-0.564185	-1.065585	-0.84169	-0.67952	-0.614675	-0.64865	-0.77406	-1.124305	-0.761195	-0.692835	-0.839305	-0.98774	-0.96413	-0.90501	-0.553235	-1.13977	-1.13129	-0.770325	-0.99791	-1.17987	-0.872355	-0.964	-1.065115	-1.155475	-0.825435	-0.81112	-1.064675	-0.5328	-0.881495
AP1S3	0.02526	0.0803205	0.0059355	-0.033821	-0.0255715	0.0445035	0.069463	0.0295755	0.0452995	0.053928	-0.024218	-0.01264	-0.0324315	0.0264945	-0.035447	-0.03421	-0.017393	-0.036723	0.1292355	0.0772015	0.0012935	0.020559	-0.04011	-0.0041145	-0.0130735	0.0176225	-0.056811	-0.013724	-0.03801	-0.026338	-0.093521	-0.107012	-0.03835	-0.00853	0.0177385	-0.03736	-0.008434	-0.0058405	-0.082978	-0.0011625	-0.0132975	0.0054745	0.0204155	0.0016865	0.019429	0.0492595	-0.0192235	-0.0380045	-0.010157
AP2A1	-0.073956	0.14782	0.018841	-0.080957	-0.11358	-0.15662	0.083801	-0.038602	0.11482	0.071199	0.089612	0.005943	0.23234	0.10048	0.19746	0.006899	0.035176	0.086771	0.03251	0.049546	0.002696	0.14837	0.12615	0.14393	-0.090957	0.009087	0.089312	0.2849	0.11528	0.11769	0.061016	0.11225	0.29284	-0.044516	0.038783	0.12001	0.14247	0.093588	0.08965	0.12448	0.13055	0.041307	0.038822	0.007314	0.18684	0.038127	0.00381	0.1124	0.17478
AP2A2	0.155191	0.161582333333333	0.114045	0.166998333333333	0.155927333333333	0.167583	0.149142333333333	0.175756666666667	0.172366666666667	0.106113333333333	0.0972793333333333	0.124546333333333	0.095456	0.088336	0.0857783333333333	0.118712333333333	0.0857773333333333	0.103294666666667	0.082544	0.0647523333333333	0.0558783333333333	0.204488333333333	0.141355	0.166203333333333	0.170760333333333	0.149488333333333	0.181634	0.159872666666667	0.146621333333333	0.189079333333333	0.205073333333333	0.210533333333333	0.185090333333333	0.146146333333333	0.175853333333333	0.121714	0.138239333333333	0.176966666666667	0.192996666666667	0.176684333333333	0.206523333333333	0.184366666666667	0.183608666666667	0.23896	0.17725	0.149636	0.188166666666667	0.196878333333333	0.157226666666667
AP2B1	-0.1913175	0.024975	-0.127795	-0.064805	-0.05438	0.00104499999999999	0.0073	-0.02075	0.027975	-0.1340375	-0.0459275	-0.2243	-0.210375	0.034089	-0.187507	-0.145494	-0.205925	-0.1667485	-0.444605	-0.314885	-0.330345	-0.198398	-0.0598	0.052235	-0.114458	0.06926	-0.1294085	-0.1175125	-0.0749095	-0.1882695	-0.174533	-0.179822	-0.1097	-0.074709	-0.197181	-0.216535	-0.31721	-0.153921	-0.1588465	-0.335035	-0.18258	-0.04254	-0.1089575	-0.1903835	-0.1313725	-0.0967835	-0.1532925	-0.1639675	-0.1492975
AP2M1	-0.35968	-0.2812	-0.35814	-0.42491	-0.33184	-0.40216	-0.42332	-0.2777	-0.26425	-0.34046	-0.36893	-0.28935	-0.30062	-0.21236	-0.14096	-0.20909	-0.22143	-0.47261	-0.39558	-0.42838	-0.47592	-0.19885	-0.19156	-0.15767	-0.27193	-0.14237	-0.12453	-0.091881	-0.22085	-0.33933	-0.20635	-0.26394	-0.35124	-0.32592	-0.25501	-0.21436	-0.32605	-0.29527	-0.32849	-0.324	-0.31062	-0.27489	-0.29943	-0.2537	-0.23775	-0.35735	-0.35482	-0.25408	-0.20854
AP2S1	-0.29327	-0.30935	-0.31039	-0.28479	-0.2321	-0.31556	-0.36655	-0.29368	-0.25741	-0.31061	-0.24326	-0.31977	-0.33563	-0.20048	-0.3633	-0.43798	-0.41198	-0.25218	-0.45987	-0.37801	-0.48336	-0.23704	-0.23432	-0.20768	-0.24405	-0.2369	-0.24035	-0.29386	-0.24552	-0.33745	-0.28598	-0.31166	-0.37286	-0.28364	-0.34248	-0.34073	-0.33713	-0.27958	-0.26296	-0.38042	-0.26605	-0.20059	-0.22921	-0.1874	-0.3005	-0.27298	-0.23008	-0.22872	-0.14515
AP3B1	-0.007443	-0.032619	-0.026368	-0.022198	-0.033954	-0.060952	-0.047408	-0.02534	-0.022555	-0.000615	0.07258	0.00102	0.015337	0.052125	-0.042938	0.001955	-0.00259	0.051236	0.010085	0.041676	-0.021528	-0.06793	-0.027048	-0.026428	-0.007519	-0.071529	-0.017886	-0.079843	-0.030774	-0.01672	-0.060483	-0.056404	-0.054077	-0.05243	-0.023887	-0.022717	-0.032915	-0.036632	-0.023642	-0.003398	-0.071454	0.024692	-0.019506	0.019923	0.015158	-0.037672	-0.015456	-0.028907	0.053959
AP3B2	-0.13503	-0.18154	-0.19622	-0.097379	-0.1285	-0.23751	-0.099024	-0.23265	-0.048348	-0.05522	-0.033461	-0.072376	-0.039655	-0.055593	-0.000572	-0.023411	0.00672	0.012829	0.12021	-0.052305	-0.00311	0.051405	-0.12957	-0.085725	0.040051	0.011322	0.026298	-0.043093	-0.11551	0.002544	-0.046593	-0.12165	0.046761	0.06403	-0.097634	0.085122	0.20948	-0.028736	0.098636	0.080734	-0.028388	0.003979	-0.193	-0.059854	-0.17689	-0.15464	0.10324	0.11226	-0.070166
AP3D1	0.009105	0.124555	0.008575	-0.028165	0.03883	0.010085	0.06492	0.00241	0.04531	-0.02175	-0.00737499999999999	-0.038375	-0.308682	-0.055345	-0.111025	-0.00797	-0.172635	0.021165	-0.03079	-0.09394	-0.12855	0.202533	0.191602	0.291045	0.1352	0.186798	0.204635	0.219535	0.240725	0.15615	0.194835	0.1616575	0.059445	0.1992635	0.091455	0.2415715	-0.00562000000000001	0.06867	-0.00863	0.082285	-0.013545	0.057215	0.047595	-0.09637	0.018305	0.037095	0.08729	-0.1597555	0.050205
AP3M1	-0.0109953333333333	0.001884	-0.0397926666666667	-0.04422	-0.030501	-0.005504	-0.039565	-0.0315516666666667	-0.0135076666666667	0.0772843333333333	-0.00244533333333333	0.004948	-0.000704666666666668	-0.0165103333333333	0.00878033333333333	0.010905	0.00248266666666667	0.0341443333333333	-0.0202036666666667	-0.009124	-0.0200476666666667	-0.0381523333333333	-0.038364	-0.03066	-0.0335323333333333	-0.0423396666666667	0.00480233333333333	-0.031077	0.0140923333333333	-0.0665686666666667	-0.0431253333333333	-0.035474	-0.0535826666666667	0.00315033333333333	0.00514533333333334	-0.013596	0.0637133333333333	-0.0351636666666667	-0.0381223333333333	-0.000729333333333332	-0.00129266666666666	-0.00174766666666667	0.014759	0.017362	0.00506866666666667	-0.0406586666666667	0.013769	-0.0955603333333333	0.0704986666666667
AP3M2	-0.24601	-0.263675	-0.2688	-0.18489	-0.222995	-0.1205	-0.2779	-0.165485	-0.166035	-0.221295	-0.1563615	-0.15786	-0.21093	-0.197105	-0.32777	-0.224375	-0.133494	-0.26716	-0.43528	-0.1494065	-0.0700775	-0.34161	-0.235535	-0.201048	-0.24716	-0.152555	-0.27026	-0.32186	-0.22426	-0.24848	-0.1017705	-0.26158	-0.279365	-0.245505	-0.14262	-0.365875	-0.422065	-0.201135	-0.235155	-0.29537	-0.311505	-0.199615	-0.174315	-0.31181	-0.21625	-0.21936	-0.297745	-0.19571	-0.28911
AP3S1	0.003735	0.000619	-0.036297	0.027203	0.037607	-0.11721	-0.021615	-0.037153	-0.024789	-0.15413	-0.085463	-0.040521	-0.030676	-0.12348	-0.024885	-0.13729	-0.11115	-0.12817	0.46552	0.40785	0.045938	0.12241	0.015547	0.027424	0.1054	-0.030836	0.12899	0.052084	0.1712	0.001162	0.092403	0.053854	0.066029	-0.002394	-0.014999	-0.068459	0.025416	0.042605	-0.012945	-0.095822	-0.020547	-0.020973	-0.051467	0.023548	-0.022629	-0.08654	0.003242	0.006625	0.11882
AP3S2	0.138866333333333	0.141308333333333	0.202135333333333	0.0302573333333333	0.129733333333333	-0.00921433333333333	0.0550593333333333	0.079193	0.19794	0.10666	0.0461	0.0657893333333333	0.190623	0.195013333333333	0.0923033333333333	0.0843233333333333	0.012945	0.182773333333333	-0.150733666666667	-0.051874	-0.160717	0.232935	0.288786666666667	0.24773	0.193018	0.091959	0.32645	0.189436333333333	0.293036666666667	0.0303726666666667	0.140577	0.37036	0.208857666666667	0.125198666666667	0.0684946666666667	0.180124666666667	0.0630166666666667	0.160528333333333	0.159853666666667	0.299977	0.251516	0.143118666666667	0.175353333333333	0.46692	0.160642666666667	0.126139666666667	0.327571666666667	0.24459	0.214766
AP4B1	0.080911	0.067092	0.21021	0.16534	0.14566	0.25881	0.16166	0.15348	0.13042	0.080873	0.089491	0.15651	0.13946	0.11335	-0.003712	0.043353	0.070935	0.09069	0.092972	0.002504	0.089926	0.051197	0.099043	0.044804	0.098399	0.19599	0.070206	-0.034758	0.12206	0.11774	0.16416	0.094815	0.21816	0.25175	0.091788	0.12884	-0.076674	0.074485	0.065143	0.13066	0.15612	0.15626	0.11071	0.15918	0.21719	0.17593	0.08909	0.042105	0.067979
AP4E1	0.003589	-0.0644335	-0.0210575	-0.027448	-0.0241375	-0.0286685	-0.0488885	-0.0086495	0.001463	-0.034221	-0.019617	-0.0353615	-0.007311	-0.058771	-0.121686	-0.0782025	-0.042263	-0.012618	-0.1127405	-0.053623	-0.112705	-0.1012105	-0.0729885	-0.0640355	-0.030139	-0.0422985	-0.066552	-0.079941	-0.0213715	-0.098258	-0.058225	-0.091084	-0.060183	-0.078332	-0.070142	-0.139838	-0.124858	-0.0529465	-0.0082865	-0.049913	-0.0274035	-0.004378	-0.030039	-0.051477	-0.054693	-0.0369145	-0.059882	-0.065095	-0.063553
AP4M1	-0.13093	-0.04279	-0.11896	-0.14607	-0.12347	-0.084325	-0.11581	-0.074098	-0.034729	-0.1057	-0.15862	-0.13399	-0.2141	-0.12106	-0.13502	-0.054942	-0.073383	-0.2436	-0.18502	-0.24242	-0.2103	-0.098564	-0.077914	-0.083367	-0.090324	-0.025342	-0.023209	-0.084767	-0.008844	-0.10988	-0.084665	-0.074874	-0.091624	-0.19382	-0.10351	-0.20747	-0.15143	-0.1016	-0.075447	-0.19043	-0.094397	-0.22963	-0.066736	-0.050779	-0.086207	-0.020693	-0.06155	0.007665	-0.066643
AP4S1	-0.262565	-0.1702	-0.334695	-0.289335	-0.19407	-0.0338435	-0.18008	-0.087092	-0.204975	-0.144415	-0.18061	-0.235795	-0.215375	-0.1073475	-0.48976	-0.294175	-0.20676	-0.316965	-0.517695	-0.261655	-0.313005	-0.52571	-0.40995	-0.38663	-0.33783	-0.25607	-0.59017	-0.518005	-0.376805	-0.477255	-0.296475	-0.470315	-0.57721	-0.518625	-0.240905	-0.578585	-0.649395	-0.46348	-0.508465	-0.537815	-0.397295	-0.487075	-0.288815	-0.529205	-0.46716	-0.38814	-0.491955	-0.19436	-0.458195
APAF1	0.052417	0.097526	0.069251	-0.058176	0.028043	0.003678	0.008485	0.072134	0.17184	0.083764	0.077825	0.083071	0.14387	0.084479	0.009724	0.054496	0.045098	0.13395	0.21345	0.082972	0.06379	0.095839	0.091552	0.060055	0.037588	-0.034478	0.041558	0.071832	0.021265	0.093226	-0.047656	0.042841	0.044089	0.089386	0.012929	0.14055	0.28407	0.15342	0.38508	0.17403	-0.02	0.14175	-0.07637	0.075997	0.020205	0.028473	-0.01607	-0.047995	0.051889
APBA1	-0.044969	-0.02117	-0.00399	0.042849	0.025136	0.021264	-0.005447	-0.03447	-0.011031	0.019992	-0.031173	-0.065045	-0.053373	-0.047282	0.030177	-0.03799	-0.03596	0.015228	0.1337	0.018801	-0.049979	0.005195	0.059911	0.17299	-0.070259	0.005919	-0.015291	-0.019978	-0.038846	-0.016186	0.010482	-0.010447	0.000328	0.068684	0.084838	0.043075	0.16345	-0.028118	0.066104	0.058116	-0.004693	0.052745	0.17898	0.015362	-0.019622	0.012583	0.012583	0.049795	0.10629
APBA2	-0.0776895	-0.054794	-0.064855	-0.048962	-0.087671	-0.1080395	-0.043147	-0.0973965	-0.0479095	-0.0838105	-0.0633715	0.0082145	-0.055	-0.0651135	0.009168	0.019991	-0.0265795	-0.035333	-0.0477705	-0.078836	-0.037998	-0.081566	-0.166657	-0.1202705	-0.0662225	-0.1052765	-0.07843	0.0380905	-0.1357925	-0.0457615	-0.0894585	-0.074766	-0.0185615	-0.0082095	-0.0631425	-0.052538	0.0239295	-0.046394	-0.1219955	0.037635	-0.07715	-0.0089715	-0.0578415	-0.0593355	-0.069361	-0.1203385	-0.0569625	-0.092046	-0.045667
APBA2BP	-0.15908	-0.046615	-0.072915	-0.099288	-0.1381	-0.13781	-0.13435	-0.13449	-0.078068	-0.11705	-0.11814	-0.089712	-0.096249	-0.11734	-0.094026	-0.24319	-0.10548	-0.16381	0.030152	-0.13829	-0.20819	-0.020532	-0.062296	-0.18446	-0.1469	-0.13897	-0.087884	-0.003484	-0.1084	-0.016445	-0.01159	-0.083809	-0.015118	-0.071011	-0.032608	-0.013635	-0.10872	-0.18618	-0.061171	-0.0478	-0.091876	-0.036882	-0.16359	-0.037762	-0.14486	-0.10324	-0.091906	-0.020526	-0.082489
APBA3	-0.069893	-0.16845	-0.11724	0.012525	0.003263	-0.10849	-0.12014	-0.044114	-0.04471	-0.10475	-0.19652	-0.21828	-0.15788	-0.1709	-0.22731	-0.18386	-0.13629	-0.20421	-0.072292	0.010452	0.050934	-0.13971	-0.14819	-0.010309	-0.006643	-0.20987	-0.16836	-0.22108	-0.1324	-0.26315	-0.049415	-0.22882	-0.17318	-0.12879	-0.076074	-0.13689	-0.46894	-0.23971	-0.20019	-0.25073	-0.14999	-0.26249	-0.091456	-0.30012	-0.19279	-0.1892	-0.15639	-0.068452	-0.2115
APBB1	-0.003553	-0.001763	-0.01477	-0.0287575	-0.023595	-0.042802	-0.0254325	-0.056494	-0.0852405	-0.0311495	0.021358	0.021519	-0.0116825	0.001249	0.0809335	0.0576925	-0.0155955	0.0764365	0.0848135	-0.045563	0.031632	0.0291005	-0.027425	0.0126745	-0.020796	-0.025114	0.0284945	0.0427405	-0.0046325	0.0476265	0.0049545	0.0287445	0.023285	-0.0173715	-0.043844	-0.034995	0.11963	-0.0029485	0.017171	0.0721245	0.0110375	0.0142345	0.022713	0.011142	0.0650105	0.024864	0.043131	0.0064275	0.0130945
APBB1IP	0.102328666666667	-0.255912666666667	-0.257458333333333	0.159147333333333	0.219213666666667	0.140701	-0.205188333333333	0.077843	-0.154033666666667	-0.159086	-0.148082333333333	-0.139653666666667	-0.115097333333333	-0.103386333333333	-0.305802	0.0387066666666667	-0.189655	-0.0679143333333333	-0.123073666666667	0.194041	0.364593333333333	-0.236297333333333	-0.157881666666667	0.0858033333333333	0.295603333333333	-0.114763	-0.296794333333333	-0.496621666666667	-0.322073	-0.442983333333333	-0.0364316666666667	-0.419537666666667	-0.542238666666667	-0.003205	-0.176016666666667	-0.33793	-0.289434333333333	-0.0282433333333333	-0.328952666666667	-0.182309	-0.171093666666667	-0.429664666666667	-0.131911333333333	-0.459960666666667	-0.378445666666667	-0.0197606666666667	0.0502123333333333	0.080064	-0.383993333333333
APBB2	-0.17673	-0.037239	-0.05056	-0.050162	-0.090635	-0.21867	0.0267	-0.019907	-0.075728	-0.10548	-0.16023	-0.096385	-0.07677	-0.11127	0.11031	0.056057	-0.1123	-0.13341	-0.21158	-0.048613	-0.14805	-0.17154	-0.11116	-0.11254	-0.19645	-0.27711	-0.10173	0.066608	-0.073522	-0.067447	-0.18109	-0.089779	-0.067314	-0.089306	-0.25029	0.021567	-0.13677	-0.00056	-0.008473	0.044792	0.11204	0.097888	-0.1161	0.01727	0.12364	0.060404	0.016156	-0.15567	-0.13897
APBB3	-0.035425	-0.005346	0.062651	0.041779	0.010265	-0.013081	0.070098	0.00614	0.041268	-0.009067	-0.016901	0.018947	0.032084	-0.074924	0.027508	0.018325	0.006625	0.037407	0.067596	-0.009053	0.12197	0.14656	0.10233	0.026422	0.13765	0.074569	0.14202	0.093995	0.086349	0.22767	0.19928	0.14953	0.32701	0.12002	0.15622	0.20111	0.11991	0.086841	0.14785	0.17979	0.141	0.1266	0.13813	0.10532	0.19364	0.087032	0.14536	0.13367	0.10317
APC	0.056468	0.141925	0.14178	0.09905	0.0800605	0.0940585	0.0623215	0.0764645	0.0789035	0.094503	0.070287	0.10868	0.161075	0.113715	0.180147	0.1639705	0.114162	0.0714615	0.185635	0.123125	0.107306	0.1349435	0.091174	0.050862	-0.011591	0.0992415	0.18327	0.235815	0.070261	0.1094675	0.090316	0.0750615	0.143629	0.0251135	0.057698	0.084025	0.17598	0.147975	0.1144775	0.196242	0.065713	0.038259	0.123265	0.1162185	0.085199	0.134429	0.0585355	0.072261	0.0950875
APC2	-0.10131925	-0.03522475	-0.0734805	-0.0902435	-0.0633245	-0.07763225	-0.030819	-0.051546	-0.07001725	-0.01408175	-0.04453775	-0.03983225	-0.089997	-0.031182	0.038327	-0.07311525	-0.00502375	-0.0204155	-0.1158525	-0.09908225	-0.107391	-0.08233175	-0.12531375	-0.119736	-0.1672315	-0.1024925	-0.028111	0.01241875	-0.108296	0.03854275	-0.17153175	-0.14206825	-0.137189	-0.0897805	-0.093389	-0.0645895	0.0858555	0.01397125	-0.04392225	0.06248	-0.019997	0.0373345	-0.048849	-0.05925825	0.0309475	0.047456	0.0312275	-0.02921275	0.0448295
APCDD1	0.27168	0.075495	0.058112	0.18776	0.23231	0.37427	0.096709	0.34449	0.10081	0.25562	0.17049	0.05229	0.1656	0.22753	-0.019366	0.06474	0.15859	-0.087138	0.076964	0.13019	0.21469	0.077976	0.092404	0.12645	-0.006373	0.24652	-0.029048	-0.12354	0.031324	-0.001569	0.088834	0.036928	0.000784	-0.034201	0.26273	-0.17057	-0.10452	-0.022595	-0.059476	-0.087592	0.00937	0.001429	-0.028962	-0.077154	0.11088	0.075042	-0.043035	0.25978	0.029023
APCDD1L	-0.41368	-0.4796	-0.40214	-0.4078	-0.29146	-0.31529	-0.32	-0.27532	-0.41289	-0.45394	-0.43693	-0.47271	-0.34178	-0.33833	-0.26156	-0.18128	-0.12788	-0.57668	-0.2992	-0.34585	-0.24164	-0.43846	-0.42706	-0.40781	-0.5185	-0.49418	-0.46027	-0.27516	-0.59616	-0.3596	-0.50623	-0.49558	-0.40811	-0.45871	-0.36779	-0.43654	-0.35992	-0.33626	-0.37397	-0.36034	-0.55475	-0.50277	-0.47217	-0.49507	-0.41382	-0.39213	-0.37603	-0.39802	-0.37167
APCS	0.086836	0.074509	0.08378	0.066385	0.06368	0.081459	0.079629	0.019725	0.021135	0.085536	0.09417	0.090485	0.057357	0.041242	0.18318	0.11891	0.043151	0.15907	0.1999	0.055568	0.084926	0.24095	0.074344	0.12016	0.093562	0.065502	0.15614	0.21839	0.10007	0.19548	0.070836	0.11055	0.18416	0.13142	0.10197	0.19152	0.35798	0.17635	0.16083	0.28881	0.15792	0.15751	0.16228	0.2093	0.20667	0.14964	0.14803	0.14072	0.20661
APEH	-0.016999	0.0877675	0.0056145	0.007905	0.027661	-0.0380525	-0.047058	0.037011	0.0517845	-0.022599	-0.0209995	-0.1052435	-0.103264	0.016879	-0.1213645	-0.076755	-0.1225995	-0.03243	-0.16838	-0.164848	-0.229371	0.039834	0.14595	0.055285	0.0578755	0.095924	-0.0249635	0.0676225	-0.0011345	-0.05479	0.0353995	0.0803305	0.01677	0.007483	0.034179	-0.028404	-0.10597	-0.0865255	0.038505	-0.1267605	-0.011665	0.03251	0.052643	0.0541355	-0.036535	0.0574145	0.0248495	0.0143085	-0.0021625
APEX1	-0.42759	-0.40399	-0.41409	-0.363865	-0.307375	-0.237255	-0.404845	-0.29142	-0.214785	-0.43668	-0.475685	-0.405235	-0.484385	-0.40529	-0.5216	-0.559255	-0.41973	-0.56943	-0.73182	-0.645625	-0.620985	-0.422265	-0.24484	-0.35297	-0.27934	-0.183215	-0.39423	-0.524855	-0.238415	-0.483765	-0.2285	-0.35578	-0.40863	-0.416985	-0.22394	-0.45965	-0.769465	-0.57907	-0.470305	-0.616495	-0.40847	-0.372805	-0.352955	-0.455615	-0.644115	-0.410005	-0.55039	-0.30247	-0.532965
APEX2	-0.001015	-0.022909	-0.023026	-0.031089	-0.005873	0.007858	0.001296	-0.042008	-0.025851	0.017508	0.051787	0.005426	0.004342	0.020127	0.05638	0.051641	-0.013853	0.067239	0.037574	-0.039593	0.006105	0.055939	-0.026626	0.007338	0.056378	0.008105	0.095166	0.08519	0.033647	0.11799	0.027989	0.014664	0.10878	0.029022	-0.007579	0.049164	0.2161	0.057277	0.027196	0.13719	0.038912	0.054988	0.066188	0.1018	0.086487	0.043771	0.093992	-0.010157	0.039142
APH1A	-0.1043685	-0.0976815	-0.121838	0.0303815	-0.1210905	-0.1153585	-0.160864	-0.140831	-0.1528805	-0.3619045	-0.3644515	-0.248204	-0.1966415	-0.137062	-0.311412	-0.3155695	-0.152031	-0.151479	-0.353872	-0.40566	-0.4028555	0.0197585	0.003116	0.030827	0.1793135	0.1197795	0.1944575	0.0450055	0.110711	0.1039175	0.1262545	0.12538	0.246654	0.112424	0.098185	0.058207	0.047789	0.0311865	0.0695325	0.0042	0.061488	0.0801815	0.0292355	0.091123	0.0857035	-0.025108	0.085088	-0.004479	0.117615
APH1B	-0.17695	-0.10781	-0.18795	-0.12792	-0.11874	-0.082531	-0.082477	-0.11803	-0.17843	-0.008432	-0.11526	-0.062017	0.011204	-0.028959	-0.043013	-0.014708	-0.009574	0.025362	-0.085351	-0.010346	0.054134	-0.15297	-0.16449	-0.11314	-0.21369	-0.15544	-0.11272	-0.015671	-0.13245	-0.13906	-0.21464	-0.23999	-0.22539	-0.13424	-0.14279	-0.16158	0.073708	-0.07045	-0.17827	0.045202	-0.15402	-0.12921	-0.20041	-0.14802	-0.061518	-0.098831	-0.054035	0.15307	-0.028827
API5	-0.062313	-0.0201305	-0.0934055	-0.103906	-0.028995	-0.0430255	-0.034137	-0.035213	-2.89999999999999e-05	-0.099391	-0.068294	-0.1022705	-0.0824775	-0.054775	-0.165995	-0.146549	-0.109524	-0.083537	-0.1098855	-0.0935795	-0.1353225	-0.062818	-0.0316295	-0.0466975	-0.0473485	0.000939499999999999	-0.010891	-0.00690500000000001	-0.037137	-0.109407	-0.0191725	-0.0505515	-0.076182	-0.024746	0.027609	-0.042765	-0.108445	-0.0755225	-0.052305	-0.10124	-0.071157	-0.0619825	-0.000169999999999997	-0.0839375	-0.12524	-0.062779	-0.116043	-0.0910725	-0.0514775
APIP	-0.18723	-0.074393	-0.25086	-0.21536	-0.17498	-0.29873	-0.14673	0.006555	-0.030971	-0.21776	-0.25263	-0.17471	-0.19608	-0.078529	-0.50296	-0.41642	-0.49379	-0.12425	-0.61684	-0.27428	-0.57148	-0.23293	-0.20177	-0.14716	-0.18725	-0.21316	-0.38863	-0.29094	-0.093747	-0.41066	-0.17724	-0.37875	-0.45926	-0.1452	-0.30562	-0.29165	-0.57051	-0.28797	-0.29601	-0.68347	-0.27757	-0.15237	-0.2207	-0.53239	-0.32986	-0.23408	-0.23254	-0.15303	-0.18136
APITD1	-0.37982	-0.38612	-0.33369	-0.41035	-0.41048	-0.4431	-0.40547	-0.38972	-0.29406	-0.39557	-0.34462	-0.46277	-0.38436	-0.29375	-0.43858	-0.26435	-0.35121	-0.44075	-0.48526	-0.40212	-0.41821	-0.37885	-0.23575	-0.37511	-0.39636	-0.34102	-0.31563	-0.17813	-0.34555	-0.12232	-0.47973	-0.41635	-0.25987	-0.2682	-0.38762	-0.27308	-0.022542	-0.3869	-0.33146	-0.29197	-0.424	-0.18897	-0.411	-0.34442	-0.31584	-0.19694	-0.28388	-0.46319	-0.35704
APLN	0.0470033333333333	0.0265813333333333	0.0451283333333333	0.0282383333333333	0.0263783333333333	0.0126523333333333	0.0245916666666667	0.0366033333333333	0.0290116666666667	0.0495703333333333	0.0590636666666667	0.035506	0.0544596666666667	0.0286196666666667	0.063692	0.0685306666666667	0.0295663333333333	0.0819193333333333	0.167791333333333	0.086727	0.0888566666666667	0.107688666666667	0.0540606666666667	0.0799363333333333	0.0824986666666667	0.0752053333333333	0.101402	0.129219333333333	0.057489	0.146424	0.0665816666666667	0.117032666666667	0.118634333333333	0.108237	0.0787876666666667	0.158297333333333	0.147236666666667	0.0723753333333333	0.08423	0.161725333333333	0.0681043333333333	0.076933	0.073583	0.0663493333333333	0.114423	0.0749063333333333	0.111472	0.059829	0.101221
APLP1	0.053698	0.03952	-0.00405	0.11295	-0.015033	-0.007202	-0.024533	-0.030769	-0.026795	0.066132	0.008633	0.053965	-0.012296	0.014378	0.17574	0.18132	0.038837	0.12913	0.18611	0.000249	-0.031835	0.13897	-0.038091	-0.021493	0.0407	-0.006002	0.16414	0.27675	0.000223	0.25007	0.058241	0.037992	0.17256	0.053962	-0.017249	0.16526	0.31345	0.025809	0.006384	0.22311	0.048817	0.10556	0.038579	0.14024	0.10192	0.026319	0.1419	0.035292	0.14381
APLP2	0.146983	0.1055545	0.032288	0.007685	0.114493	-0.02491	-0.02067	0.139313	0.0978055	-0.000814999999999996	0.00884500000000001	0.00733500000000001	-0.05611	-0.101007	-0.02175	-0.1396785	-0.094117	-0.07893	0.15754	0.053912	-0.1656495	0.20179	0.15852	0.180305	0.1701915	0.1252665	0.239375	0.1206315	0.26406	-0.04329	0.18746	0.28345	0.1085115	-0.027083	0.138433	-0.00631	0.07496	0.2478715	0.201972	0.078365	0.189088	0.07656	0.179418	0.21951	0.1946105	-0.0490085	0.10943	0.0804185	0.239225
APOA1	-1.0172	-0.97771	-0.96823	-1.0438	-1.0299	-1.0605	-1.0373	-1.0592	-1.0108	-0.98668	-0.99895	-0.89913	-0.93969	-0.91562	-0.8493	-0.82137	-0.79171	-0.96541	1.0619	0.94592	0.41763	-0.93511	-0.95923	-0.97329	-1	-1.0053	-0.96024	-0.92608	-0.9534	-0.94461	-1.0469	-1.0397	-0.94457	-1.0411	-1.0471	-0.99056	-0.87678	-0.97105	-0.94584	-0.88207	-0.98323	-0.95979	-0.94251	-0.96766	-0.98508	-0.78425	-0.93264	-1.0216	-0.96176
APOA1BP	0.013197	-0.054439	-0.081352	-0.02988	-0.00976	-0.074383	-0.057223	-0.038036	-0.038653	-0.050883	-0.030959	-0.070062	-0.045497	-0.026587	-0.034564	-0.040639	-0.064352	-0.010721	-0.12967	-0.14657	-0.13857	0.002121	-0.082109	-0.058243	-0.026317	-0.14663	-0.004904	-0.007409	-0.08103	-0.02913	-0.07676	-0.02078	0.054235	-0.083978	-0.085265	-0.10666	0.071473	-0.059669	0.03078	0.00591	-0.075036	0.000548	-0.055961	0.095792	-0.019276	-0.062133	-0.08086	-0.015646	-0.090939
APOA2	-1.5949	-1.5148	-1.5239	-1.5403	-1.5849	-1.5804	-1.5881	-1.5675	-1.4706	-1.4862	-1.4454	-1.3678	-1.3701	-1.383	-1.3018	-1.3283	-1.3054	-1.4699	-1.4922	-1.5426	-1.3768	-1.5313	-1.4687	-1.5304	-1.4892	-1.5358	-1.4239	-1.3341	-1.5125	-1.3907	-1.5829	-1.5351	-1.4661	-1.4945	-1.6036	-1.4171	-1.3353	-1.6128	-1.559	-1.391	-1.5272	-1.546	-1.4436	-1.4246	-1.4479	-1.3238	-1.5081	-1.5685	-1.4604
APOA4	-0.143672	-0.0845265	-0.0923215	-0.087435	-0.1546335	-0.1340255	-0.205754	-0.115654	-0.1542465	-0.168648	-0.0597275	-0.1069125	-0.061356	-0.1073735	-0.0333665	-0.0335405	-0.01059	-0.1574205	1.330145	1.386745	1.09085	-0.0268025	-0.096684	-0.1234875	-0.079348	-0.0843925	-0.0466135	-0.0155585	-0.02767	-0.0538325	-0.1094895	-0.1693475	0.0021515	-0.196422	-0.1434665	-0.150951	-0.0541965	-0.0971385	-0.1321895	0.0046235	-0.0776775	-0.0566545	-0.0158635	-0.019011	0.067598	0.0048375	-0.124369	-0.013762	-0.0012865
APOA5	0.068418	0.055392	0.059061	0.000128	-0.027691	-0.032412	-0.029471	-0.057707	-0.078447	0.10968	0.097502	0.11617	0.084616	0.10104	0.24636	0.25649	0.10204	0.15906	0.1393	0.040668	0.049802	0.15369	-0.005595	-0.033599	-0.046234	0.022011	0.14563	0.22877	-0.056245	0.11234	0.027801	0.056745	0.10643	0.010606	-0.046987	0.16876	0.31414	0.056676	0.10259	0.13992	0.078994	0.036128	0.15881	0.10835	0.13711	0.11847	0.10528	0.058821	0.10553
APOB	-1.5132	-1.472	-1.4476	-1.4405	-1.4788	-1.5183	-1.412	-1.4935	-1.4488	-1.3503	-1.3442	-1.2672	-1.3116	-1.284	-1.0977	-1.1824	-1.2108	-1.3218	1.2943	0.83176	0.543	-1.2733	-1.386	-1.3763	-1.3585	-1.4283	-1.2286	-1.174	-1.3271	-1.2189	-1.4121	-1.3711	-1.2407	-1.302	-1.4295	-1.2162	-1.1541	-1.4376	-1.4347	-1.2556	-1.3576	-1.3491	-1.1377	-1.233	-1.4456	-1.13	-1.3787	-1.3906	-1.4606
APOB48R	1.3629	1.3425	1.3193	1.2847	1.2821	1.1837	1.2513	1.3275	1.238	1.2721	1.3299	1.2243	1.2546	1.171	1.264	1.3032	1.16	1.3752	0.7511	0.75791	0.68127	1.4355	1.3275	1.2958	1.2529	1.2665	1.3869	1.516	1.2775	1.5024	1.2477	1.3699	1.4427	1.3909	1.2221	1.4436	1.3435	1.3504	1.257	1.1966	1.2221	1.2837	1.2777	1.2997	1.1897	1.2931	1.47	1.3194	1.3795
APOBEC1	0.097948	-0.017085	0.44652	0.27314	0.69063	-0.30117	0.22015	-0.011632	0.52346	0.39652	0.81195	0.32341	0.51838	0.39982	0.58816	1.1956	0.045636	0.6538	1.9195	1.5494	0.94017	0.61021	0.66888	0.47093	0.88882	0	0.81879	0	1.016	0.4266	0.29989	0.97385	0.39386	0.92036	0.062983	0.83789	1.3673	1.154	1.1493	0.83495	1.2207	1.0108	0.89418	1.2496	1.2058	0.98045	1.5122	0.56122	1.2889
APOBEC2	-0.02591	0.009217	0.10314	0.02271	0.055778	0.052607	0.20359	0.053036	0.017454	-0.017073	0.010873	0.049615	-0.009168	0.059039	-0.060239	-0.060431	0.000113	0.008428	0.13646	0.023247	-0.056708	0.10608	0.011433	0.019336	-0.024254	-0.11944	0.026332	0.001845	-0.041573	0.07942	-0.047333	0.042683	0.12325	-0.024181	0.045002	0.10411	0.069523	0.003814	-0.036728	0.075617	-0.017245	0.012732	-0.049146	-0.091522	0.012885	-0.1028	0.020121	0.076811	0.005541
APOBEC3A	0.77476	0.16388	0.74633	0.33394	0.50163	0.22779	0.1335	0.39838	0.34947	0.13835	0.12312	0.32213	0.28205	0.099157	0.29891	0.16819	0.12913	0.38118	0.26146	0.18129	0.055884	0.67908	0.56922	0.39854	0.32119	0.32655	0.71488	0.17957	0.31436	0.20873	0.54155	0.67744	0.11512	0.40497	0.19732	0.53306	0.78278	0.27792	0.55749	0.31143	0.17581	0.62176	0.82844	0.69007	0.087207	0.32641	0.56593	0.34377	0.66055
APOBEC3B	0.01379	-0.44751	0.074914	-0.2093	-0.15109	-0.32948	-0.48029	-0.28027	-0.094096	-0.24584	-0.22008	-0.13886	-0.35815	-0.28513	-0.13419	-0.2468	-0.23323	-0.26115	-0.48842	-0.57784	-0.38844	0.070139	0.021037	-0.15821	-0.10966	-0.20608	0.10307	-0.23677	-0.15012	-0.24359	-0.077831	-0.098521	-0.22073	-0.27395	-0.27364	-0.20433	0.13748	-0.085855	-0.018584	-0.061609	-0.26402	-0.14102	-0.00955	0.064563	-0.40541	-0.24888	-0.033903	-0.12892	0.057435
APOBEC3C	-0.23659	-0.36814	-0.42967	-0.28673	-0.12385	-0.22825	-0.5034	-0.074841	-0.026492	-0.38578	-0.49627	-0.41723	-0.48715	-0.41745	-0.4186	-0.40046	-0.20668	-0.40789	-0.48301	-0.27895	-0.33118	-0.33596	-0.28499	-0.30092	-0.36624	-0.14691	-0.28868	-0.63353	-0.426	-0.83323	-0.33187	-0.61528	-0.7046	-0.47727	-0.35533	-0.61903	-0.68305	-0.59309	-0.72454	-0.87481	-0.70446	-0.81689	-0.60671	-0.66161	-0.694	-0.52441	-0.68652	-0.22202	0.22929
APOBEC3D	0.0329675	-0.2418325	0.015386	-0.176963	-0.0981075	-0.1631255	-0.275255	-0.162587	-0.010982	-0.118881	-0.1079045	-0.02507	-0.1902995	-0.20598	0.05071	-0.1892425	-0.140415	-0.1169875	-0.134319	-0.2816045	-0.209455	-0.0283725	-0.0539975	-0.132865	-0.180715	-0.13121	0.0428645	-0.0375325	-0.143134	-0.0542355	-0.0787495	-0.144483	-0.248325	-0.214309	-0.2073925	-0.133565	-0.043813	-0.14646	-0.1258545	-0.15936	-0.17524	-0.116075	-0.0721375	-0.11855	-0.239815	-0.2294755	-0.1038495	-0.17741	-0.029977
APOBEC3F	-0.27851	-0.32954	-0.30898	-0.30801	-0.18644	-0.20595	-0.41258	-0.069093	-0.00143	-0.24403	-0.48574	-0.24915	-0.37363	-0.21485	-0.19377	-0.14285	-0.095928	-0.29488	-0.45184	-0.26175	-0.21195	-0.30753	-0.19783	-0.25313	-0.22495	-0.16459	-0.19408	-0.41773	-0.36612	-0.56572	-0.27078	-0.41419	-0.66285	-0.50518	-0.36101	-0.47751	-0.32446	-0.35754	-0.50654	-0.66514	-0.51286	-0.52488	-0.41855	-0.51414	-0.55392	-0.35046	-0.47071	0.024221	0.14315
APOBEC3G	0.04506	-0.128725	-0.0826835	-0.066825	0.054595	0.01469	-0.10752	0.071822	-0.068185	-0.05209	-0.0902505	-0.026275	0.04167	-0.034315	-0.093799	0.023755	-0.03606	-0.038165	-0.190013	0.07396	0.21568	-0.1200965	-0.07271	0.01896	0.046779	-0.039315	-0.1196545	-0.184944	-0.127115	-0.2004205	-0.05815	-0.23607	-0.235613	-0.032175	-0.038191	-0.1511325	-0.104976	-0.00777	-0.168697	-0.186765	-0.165015	-0.1666795	-0.204375	-0.144545	-0.109933	-0.018395	0.034025	0.011985	-0.1493895
APOC1	-1.027175	-1.15755	-1.348	-0.827895	-0.77929	-0.892735	-1.2334	-0.762215	-1.15385	-1.1458	-1.1811	-1.071485	-1.05354	-1.00842	-1.14435	-1.05411	-1.06875	-1.09375	-1.27555	-1.01183	-0.72663	-1.19135	-1.2268	-0.72759	-1.01065	-1.08635	-1.23065	-1.3697	-1.2451	-1.2256	-1.13625	-1.2522	-1.2873	-1.0559	-0.993705	-1.3756	-1.3684	-0.718695	-1.25425	-1.19485	-1.0522	-1.2137	-1.02589	-1.251	-1.17965	-1.04755	-1.2282	-0.700235	-1.1776
APOC2	-0.27256	-0.32038	-0.31522	-0.23531	-0.32937	-0.38054	-0.35383	-0.3579	-0.26375	-0.26727	-0.31909	-0.21981	-0.17177	-0.17277	-0.151	-0.15484	-0.10452	-0.31901	0.093972	-0.02755	-0.095003	-0.31941	-0.34939	-0.2719	-0.34682	-0.31095	-0.24925	-0.26059	-0.20238	-0.32082	-0.30214	-0.32929	-0.34783	-0.49024	-0.35809	-0.38022	-0.30632	-0.29065	-0.3361	-0.27946	-0.19829	-0.2959	-0.35236	-0.26126	-0.30795	-0.37919	-0.33524	-0.25463	-0.37328
APOC3	-0.92993	-0.70107	-0.80907	-0.79497	-0.76975	-0.99633	-0.90517	-0.90574	-0.70694	-0.83456	-0.68458	-0.55171	-0.53925	-0.51631	-0.55086	-0.41467	-0.44484	-0.89178	1.2998	1.1794	0.78098	-0.84352	-0.81456	-0.78291	-0.80936	-0.71688	-0.59408	-0.60972	-0.59975	-0.85851	-0.79621	-0.73523	-0.68194	-0.89886	-0.82827	-0.82466	-0.81254	-0.77708	-0.80807	-0.73759	-0.69631	-0.79844	-0.64305	-0.59995	-0.83607	-0.69457	-0.83637	-0.78895	-0.78685
APOC4	-0.083983	-0.1308	-0.10948	-0.15297	-0.19094	-0.13233	-0.13218	-0.21073	-0.16963	-0.08002	-0.12946	-0.012745	-0.088634	-0.082883	-0.080208	-0.11026	-0.06798	-0.063258	-0.2795	-0.2234	-0.13143	-0.092805	-0.16949	-0.073735	-0.23595	-0.21048	-0.21619	-0.10554	-0.17871	-0.21673	-0.21982	-0.14075	-0.196	-0.19235	-0.25179	-0.15238	-0.10697	-0.071439	-0.20833	-0.17525	-0.1308	-0.14635	-0.085588	-0.19974	-0.29431	-0.20844	-0.20909	-0.16691	-0.022017
APOD	-0.10082	-0.1377	-0.043389	-0.099228	-0.059233	0.075147	0.12878	-0.04009	-0.1684	0.00831	-0.21313	0.12423	0.037471	-0.05639	-0.12462	0.047698	-0.017587	0.024641	0.092157	-0.12968	-0.11328	-0.20205	-0.089628	0.05895	-0.12719	-0.15781	-0.099926	-0.005044	-0.20592	0	0.12027	-0.032569	-0.18445	-0.020814	0.27247	0	0.13837	0.10547	0.38982	-0.085723	-0.078208	0.36156	0.29287	-0.12843	0.29285	0.33847	0.005971	0.42401	-0.085235
APOE	-0.73677	-0.82849	-0.91555	-0.25619	-0.29304	-0.35646	-0.82359	-0.40054	-0.77864	-0.65206	-0.77725	-0.76264	-0.68656	-0.61719	-0.99419	-0.73429	-0.79694	-0.75178	-0.99841	-0.63541	-0.44082	-0.68281	-0.48852	-0.055248	-0.39681	-0.33058	-0.74606	-0.83536	-0.6486	-0.70886	-0.52833	-0.7684	-0.89988	-0.75107	-0.52344	-0.99933	-0.61804	-0.17081	-0.65793	-0.67085	-0.58172	-0.77084	-0.5884	-0.80553	-0.63085	-0.68968	-0.68104	-0.14856	-0.60934
APOF	-0.21672	-0.084315	-0.17269	-0.152505	-0.284435	-0.0967	-0.421515	-0.1164765	-0.1556685	-0.1308615	-0.14694	-0.067668	-0.032467	-0.090266	-0.1118065	-0.1067315	-0.027531	-0.20477	-0.204545	-0.0799105	-0.15151	-0.121175	-0.15415	-0.191725	-0.200935	-0.046728	-0.204665	-0.19471	-0.14042	-0.216555	-0.18035	-0.216585	-0.23704	-0.19755	-0.262605	-0.087043	-0.18208	-0.24785	-0.46658	-0.34769	-0.25145	-0.26196	-0.1281005	-0.21961	-0.29242	-0.205395	-0.198425	-0.277885	-0.103173
APOH	-1.7744	-1.8287	-1.6825	-1.7531	-1.8251	-1.8481	-1.8334	-1.83	-1.7928	-1.6912	-1.7522	-1.6476	-1.589	-1.6401	-1.5861	-1.5404	-1.4045	-1.8366	-1.7161	-1.8689	-1.792	-1.9428	-1.8028	-1.8806	-1.9647	-1.8839	-1.9488	-1.874	-1.7903	-1.8329	-1.9147	-1.9557	-1.8844	-1.8989	-1.8088	-1.9029	-1.7711	-1.9023	-1.8531	-1.9112	-1.8922	-1.8659	-1.9046	-1.8355	-2	-1.8938	-1.8614	-1.853	-1.9002
APOL1	-0.021788	-0.125691	-0.0338235	-0.0750975	-0.0184655	0.0078795	-0.072314	-0.1002765	-0.061983	-0.045245	-0.1506305	-0.076447	-0.111756	-0.095293	0.00120999999999999	0.1396015	-0.0586205	0.1055425	-0.0285325	0.0084705	-0.0536665	-0.1195745	-0.1134325	0.014103	-0.2255375	-0.1242695	-0.0447595	-0.03504	-0.2359885	-0.090255	-0.12577	-0.18447	-0.1423895	0.1631315	-0.1859765	0.04007	0.144215	0.127838	-0.048595	0.04227	-0.07009	-0.0217615	-0.05844	-0.1033315	0.0793535	0.1675755	0.102103	0.00117	0.00632999999999999
APOL2	0.04374	-0.0227245	0.036637	0.051995	0.0657085	0.03575	0.008595	0.0274955	0.067489	-0.0208295	-0.0150515	0.0399405	0.0471095	0.0447805	0.046514	0.1764165	0.021185	0.1635925	0.1043065	0.22322	0.1377015	0.06445	0.0370765	0.1266345	0.037162	0.0137275	0.081865	0.0364045	0.007715	0.079476	0.0550855	0.0114745	0.0183475	0.338775	-0.005141	0.2116825	0.0886545	0.1749905	0.0163425	0.0173525	0.020184	0.008702	-0.004147	0.0041855	0.1370745	0.1978255	0.2242495	0.039895	0.022005
APOL3	0.323595	0.0154015	0.0517565	0.227018	0.367475	0.393055	0.312055	0.381175	0.202655	0.1591785	0.135869	0.1055335	0.171439	0.1569285	0.0917575	0.487775	0.041571	0.273595	0.233035	0.455005	0.57335	0.192255	0.220665	0.40385	0.305035	0.239685	0.1424145	0.02875	0.07899	0.25861	0.1452415	0.0469845	0.12044	0.493365	0.1402075	0.176875	0.2890345	0.44247	0.236463	0.120459	0.16686	0.173937	0.108339	-0.009429	0.124459	0.528415	0.251665	0.2479855	0.049469
APOL4	-0.0287585	-0.039993	-0.010108	-0.0619145	0.031157	0.0135385	-0.0546315	-0.0081505	0.01837	-0.0669845	-0.03215	-0.0081555	-0.0253955	0.0032435	0.0305475	0.19547	-0.0339325	0.1144525	0.110167	0.140415	0.10844	0.040147	0.011194	0.093696	0.0066385	-0.0550085	0.0721395	0.06922	-0.031435	0.0422265	0.023542	-0.0147605	0.069328	0.213815	-0.0378585	0.155945	0.061728	0.068166	-0.017301	-0.00611	0.0033	-0.016445	-0.043025	-0.05666	0.0404005	0.116504	0.12201	-0.0421425	-0.019935
APOL5	-0.23519	-0.11859	-0.16121	-0.19129	-0.23756	-0.20267	-0.11339	-0.26435	-0.18458	-0.097761	-0.084298	0.007248	-0.066469	-0.034986	0.14031	0.067071	-0.067179	0.095261	0.069618	-0.12161	-0.009948	0.064944	-0.14533	-0.14354	-0.070938	-0.11938	0.052905	0.1935	-0.12187	0.10564	-0.11622	-0.057606	0.18096	0.057691	-0.1099	0.18282	0.34842	0.044445	0.12629	-0.00026	-0.15698	0.015471	-0.10501	-0.026914	-0.062564	0.004586	-0.069274	-0.19047	-0.090192
APOL6	0.01760325	-0.043612	0.08165925	0.014299	0.079945	0.0267415	-0.00262174999999999	0.00798075000000001	0.07439	0.02524025	0.1855445	0.12372	0.093799	0.157085	0.1524745	0.2896445	0.05500825	0.4097275	0.3938745	0.275128	0.18915975	0.110395	0.2510725	0.1281075	0.0289295	-0.048739	0.0565225	-0.058553	0.0372435	0.000394250000000013	0.0996445	0.0579125	-0.08892	0.28954175	-0.07291375	0.2030325	0.05921	0.13823	-0.02516875	0.081614	-0.03227575	0.03341825	0.03772525	0.1290425	0.20706475	0.4014475	0.30716	0.03779125	0.0287125
APOLD1	0.1836	-0.050981	-0.005438	0.078087	0.032592	-0.030338	0.47159	-0.0701	-0.042838	0.31999	0.16313	0.12895	0.041595	0.094463	0.087008	0.17056	0.10063	-0.10456	0.034321	0.044037	0.1854	0.20018	-0.10312	-0.094021	-0.077141	-0.08982	-0.074426	-0.043328	0.075456	0.098273	0.11675	-0.09813	0.074187	0.04603	0.1595	0.022031	0.037112	0.035939	-0.025393	-0.051999	-0.023262	0.051927	-0.017486	-0.13994	0.19674	-0.062142	-0.14064	-0.12175	-0.036488
APOM	-0.90811	-1.015915	-0.78305	-0.85946	-0.88697	-1.032675	-1.02784	-1.066195	-0.96782	-0.998445	-0.941195	-0.77793	-0.74175	-0.880085	-0.74655	-0.94367	-0.749025	-1.0185	-0.1671775	-0.467215	-0.68723	-0.866915	-0.81712	-0.910405	-0.91445	-1.06615	-0.838435	-0.84469	-0.89864	-0.84367	-0.87117	-0.706495	-0.929385	-1.0897	-1.07695	-0.93276	-0.71112	-0.952305	-0.789115	-0.8065	-0.78527	-0.690975	-0.863515	-0.651425	-0.982495	-0.967435	-0.861485	-0.934485	-0.885455
APP	0.4166	0.6502	0.41499	0.50082	0.54568	0.41989	0.41848	0.60423	0.69501	0.28593	0.41207	0.10033	0.13014	-0.003847	0.30884	0.20063	0.13638	-0.059128	-0.07355	0.20839	0.095264	0.064588	0.23432	0.20504	0.10742	0.17117	0.07364	0.070059	0.1661	-0.20726	0.15901	0.13202	0.033146	-0.014515	0.20898	-0.11071	-0.39972	-0.087094	-0.098296	-0.34579	-0.083269	-0.15091	-0.038764	-0.059534	-0.18006	-0.02496	-0.29784	0.005887	-0.12334
APPBP1	-0.35443	-0.27415	-0.42657	-0.32975	-0.33989	-0.3393	-0.35451	-0.1881	-0.22517	-0.23933	-0.26886	-0.15932	-0.18676	-0.17371	-0.46658	-0.43765	-0.31671	-0.22108	-0.39642	-0.26913	-0.36163	-0.50661	-0.47991	-0.43983	-0.41528	-0.33773	-0.46136	-0.64697	-0.40859	-0.56374	-0.36591	-0.39158	-0.52498	-0.47252	-0.28964	-0.4916	-0.7718	-0.5967	-0.51933	-0.58784	-0.50991	-0.43788	-0.42586	-0.46834	-0.55262	-0.43788	-0.49397	-0.38693	-0.46005
APPBP2	-0.277935	-0.270775	-0.28196	-0.29521	-0.28348	-0.27369	-0.3281	-0.26854	-0.214925	-0.38198	-0.41497	-0.259265	-0.237445	-0.346325	-0.151515	-0.348151	-0.17385	-0.529275	-0.267865	-0.322965	-0.359875	-0.320075	-0.29218	-0.32238	-0.380975	-0.37268	-0.373995	-0.405725	-0.29232	-0.43567	-0.337505	-0.374895	-0.469065	-0.46054	-0.3607	-0.464645	-0.334015	-0.375345	-0.38424	-0.453245	-0.341295	-0.30711	-0.39506	-0.287305	-0.404265	-0.4129	-0.423095	-0.32896	-0.354605
APPL	0.067323	-0.027542	-0.023707	0.060167	0.0123955	0.049442	-0.0109975	-0.0309025	0.0144425	0.1134545	0.0076915	0.0209395	-0.0562945	0.0019535	0.038924	-0.051039	0.0464285	-0.128904	0.2257155	0.156027	0.088782	0.0327205	0.0981455	0.044968	0.09396	0.1411975	0.021575	-0.058976	0.0690855	-0.0434175	0.0676145	0.053845	-0.0099845	-0.19752	0.1012075	-0.195955	-0.16144	0.0973465	0.0723475	-0.138963	0.020125	-0.027164	0.0195	-0.0132575	-0.0882295	-0.0191175	-0.135875	0.0886315	0.077686
APR-2	0.53471	0.49031	0.53891	0.3994	0.39042	0.38171	0.45156	0.38856	0.46281	0.4001	0.40425	0.43648	0.34077	0.27334	0.71145	0.5363	0.28629	0.5964	0.52597	0.30474	0.32754	0.96219	0.56182	0.49557	0.48999	0.55947	0.80451	0.97416	0.57819	0.84239	0.60261	0.61547	0.93331	0.66294	0.52635	0.95295	0.89367	0.73992	0.6426	0.81807	0.62529	0.61573	0.73417	0.75378	0.74089	0.66678	0.65308	0.49315	0.75896
APRIN	0.036782	0.021453	0.0231705	0.09412775	0.08513575	0.1383275	0.094268	0.1492615	0.0131455	0.00224925	-0.02188975	0.009354	-0.02528975	-0.01349675	-0.00514750000000001	0.0483025	-0.01032775	-0.04104275	-0.0203265	0.014462	0.033489	-0.00586124999999999	0.029601	0.004084	0.03843775	0.0824775	0.0179325	-0.016812	0.01998525	-0.0245605	0.0515165	-0.01008725	-0.01638	0.01606925	0.01460375	-0.03779475	-0.24538	-0.05105075	-0.05711075	-0.072028	-0.05878025	-0.03889425	-0.0429895	-0.049683	-0.0462275	-0.000963749999999998	-0.07785125	-0.041182	-0.0816875
APRT	-0.18318	-0.15958	-0.12066	-0.010185	-0.099704	-0.055277	-0.1613	-0.13136	-0.10058	-0.10682	-0.047741	-0.22951	-0.16102	-0.050962	-0.36808	-0.2559	-0.3066	-0.14364	-0.37688	-0.26467	-0.3243	-0.18177	0.013732	-0.070396	-0.040368	-0.009281	-0.13877	-0.084646	-0.045996	-0.052224	-0.10653	-0.11898	-0.084133	-0.004662	-0.10753	0.006835	-0.34162	-0.19517	-0.093893	-0.30538	-0.1372	-0.009815	-0.12715	-0.074161	-0.20478	-0.032566	-0.080604	-0.11416	-0.13056
APTX	-0.024359	-0.080144	-0.11541	-0.025112	-0.070265	-0.028954	-0.040151	-0.10941	-0.074882	0.066	0.026743	0.045673	0.017137	0.058349	0.018469	0.045591	-0.053585	0.039138	0.009618	-0.036613	0.085287	-0.080549	-0.12856	-0.12486	-0.071445	-0.072027	-0.009322	0.021754	-0.063823	0.054316	-0.11845	-0.041113	0.071146	-0.042077	-0.019565	0.040359	0.31656	0.18456	0.53475	0.15436	-1.4e-05	0.2591	-0.15806	-0.00364	-0.151	-0.062424	-0.070459	-0.15275	-0.10205
APXL	0.093089	0.082191	0.057851	0.14101	0.063967	0.060138	-0.10365	0.13653	0.16001	0.066374	-0.26787	0.083371	0.070316	-0.057786	-0.034104	-0.10671	0.058159	-0.061528	-0.31571	-0.10632	-0.11745	0.19774	0.051023	0.050344	0.10411	-0.058106	0.19747	-0.028421	0.015343	-0.084316	0.096554	0.010625	-0.06938	-0.060054	0.048401	-0.001362	0	-0.005728	0.12462	-0.01311	0.015802	-0.032929	0.059545	0.14811	-0.024226	-0.087109	-0.0079	0.010185	0.01535
APXL2	0.21179	0.20556	0.43904	0.31161	0.18137	0.049425	0.12472	0.23601	0.18281	0.19382	0.2804	0.15329	0.2081	0.1018	0.1525	0.061268	0.063974	0.32084	0.38353	0.20622	0.19208	0.52899	0.59563	0.48675	0.33881	0.19722	0.33564	0.36599	0.40502	0.47086	0.49002	0.56835	0.44422	0.32451	0.46527	0.55237	0.3923	0.37249	0.39593	0.44407	0.32065	0.25914	0.38788	0.46755	0.40892	0.28087	0.40148	0.37353	0.40733
AQP1	0.51102	0.441945	0.4361	0.55308	0.49872	0.601065	0.565715	0.53221	0.513815	0.485925	0.3975	0.43428	0.40978	0.400095	0.342275	0.424555	0.40975	0.31029	0.980545	0.80053	0.73742	0.45226	0.494245	0.45218	0.44958	0.522775	0.420615	0.183595	0.34829	0.369005	0.51041	0.422855	0.40567	0.43945	0.53954	0.212895	0.1241335	0.447745	0.34313	0.29653	0.385735	0.225705	0.338715	0.363325	0.39079	0.43689	0.267195	0.551895	0.295675
AQP10	-0.0241875	-0.0172915	-0.0186175	-0.0696505	-0.0742475	-0.0660715	-0.1077455	-0.088707	-0.0641695	0.018578	0.019047	0.0301015	0.0223575	0.0190905	0.1081505	0.1038965	0.024276	0.064758	0.0803305	0.0395425	0.011073	0.0215435	-0.0250985	-0.0300465	-0.052344	-0.0324505	0.0254725	0.0399545	-0.087175	0.0767105	-0.017466	-0.00621	0.0312465	0.0085225	-0.0313115	0.0432565	0.17254	0.034266	0.0175	0.1144325	0.000607500000000004	0.0137835	0.027309	0.0356865	0.0644045	0.020267	0.0398475	-0.01234	0.047355
AQP11	0.39268	0.23396	0.11364	0.19312	0.38717	-0.071161	-0.40238	0.34843	0.18775	0.13667	-0.047734	0.38142	0.36906	0.025589	0.13111	0.10619	0.021371	0.10253	0.86878	1.0111	0.25572	0.18264	0.12458	0.084498	0.077925	-0.12778	0.2827	-0.047388	0.38718	-0.33367	0.21289	0.071364	-0.21557	-0.072969	-0.01469	-0.16797	0.19771	0.44786	0.1103	-0.15402	0.48963	-0.12822	0.32381	0.31765	0.57155	0.094608	0.25469	0.22217	0.37708
AQP12A	0.29311	0.16734	0.24036	0.27688	0.29393	-0.006857	0.039251	0.36842	0.19688	0.14754	0.2314	0.19883	0.18169	0.076195	0.59823	0.238	0.13906	0.53999	0.45185	0.29016	0.12437	0.24274	0.32274	0.18569	0.34731	0.24023	0.29979	0.22119	0.38922	0.42052	0.46173	0.5102	0.83438	0.51847	0.15163	0.90966	0.48812	0.5487	0.47676	0.43002	0.44119	0.1858	0.56152	0.43588	0.28115	0.6011	0.58423	0.60573	0.75007
AQP2	0.059561	0.0725815	0.1031485	0.044195	0.0393275	0.0350605	0.075681	0.0233085	0.0546315	0.0839155	0.057376	0.0704725	0.048209	0.0254805	0.1374775	0.118025	0.047607	0.15161	0.148835	0.0951345	0.1041665	0.145615	0.1151015	0.0945155	0.1318945	0.0827345	0.165734	0.23319	0.1206625	0.215275	0.170374	0.18466	0.1791145	0.18098	0.1670105	0.247635	0.27882	0.14255	0.1291665	0.26276	0.15474	0.117889	0.148225	0.173075	0.218915	0.15968	0.169885	0.08337	0.123704
AQP3	-0.19082	-0.117855	-0.251055	-0.265615	-0.214165	-0.14933	-0.112879	-0.2154	-0.18215	-0.20224	-0.210255	-0.26538	-0.182305	-0.135693	-0.122029	-0.08512	-0.136745	-0.30534	0.587075	0.441965	0.240375	-0.12203	-0.20394	-0.016171	-0.23208	-0.173835	-0.08925	0.044565	-0.122713	0.047475	-0.268645	-0.30867	-0.05529	-0.32044	-0.23856	-0.1316295	0.089385	-0.148086	-0.1845885	-0.090295	-0.27949	-0.05554	-0.31643	-0.1998975	-0.035105	-0.177352	-0.1940935	-0.145315	-0.2791
AQP4	-0.0020955	0.0237675	0.049771	0.000668	0.140215	0.0033345	0.0039515	0.0221485	0.0402435	-0.0023765	0.026324	0.0063405	0.02187	0.0228025	0.056965	0.003567	0.012726	0.038269	0.059936	0.149495	-0.0801175	0.063875	0.035029	0.0449005	0.012373	0.0215715	0.046986	0.042465	0.0295135	0.0315555	0.012881	0.029333	0.0486855	0.049683	0.0336465	0.0302355	-0.115485	0.066785	0.196988	0.06903	0.044136	-0.04247	0.0334195	0.0197605	0.062725	0.06103	0.0137975	0.0337335	0.07258
AQP5	0.02489	0.023146	0.0754175	0.0401015	-0.017188	0.0094675	0.0784255	0.0201065	0.0102435	0.001016	0.054644	0.06848	0.0218865	0.0377125	0.135025	0.091369	0.0581005	0.0705135	0.1214205	0.053673	0.0718355	0.152195	0.029566	0.006564	0.0337695	0.045229	0.084774	0.19048	0.0394545	0.14758	0.0376815	0.077778	0.17252	0.0761565	0.0277445	0.150135	0.25552	0.0845735	0.110818	0.173325	0.0950085	0.1156085	0.05991	0.1381545	0.13492	0.1179695	0.11968	0.0445165	0.138235
AQP6	-0.033707	0.020149	0.049854	0.064393	-0.11621	-0.1086	-0.063724	-0.10123	-0.04557	-0.19807	-0.27509	-0.05404	0.093789	-0.007612	-0.027724	-0.013358	0.007562	0.12163	0.1722	0.018721	-0.10972	-0.054174	0.15362	-0.037719	-0.14793	0	-0.11213	0	-0.13534	0.12413	0	-0.12659	0	-0.056873	-0.21858	0	0.005423	-0.13388	-0.22104	-0.19736	-0.14032	-0.018559	-0.003446	-0.22563	0.23868	-0.15425	-0.35719	0.23374	-0.31246
AQP7	-0.029011	-0.059677	0.050506	-0.028309	-0.054973	-0.17293	-0.016761	-0.063242	-0.12567	-0.056832	-0.080811	-0.018169	-0.13925	-0.088291	-0.054779	-0.069209	-0.066907	-0.19912	0.17134	0.039566	0.021823	-0.049323	-0.082673	-0.014041	-0.097717	-0.082625	-0.12503	0.018755	-0.11775	0.005265	0.025091	-0.032039	-0.15936	-0.07385	0.013771	-0.061037	-0.14193	-0.059317	0.074345	-0.027759	-0.10888	-0.15775	-0.14782	-0.076391	-0.20365	-0.15866	-0.11954	0.001487	-0.025075
AQP7P2	-0.025179	0.027756	0.080242	-0.033296	-0.004616	-0.10415	-0.019927	-0.1466	-0.10665	0.010832	0.009691	0.077517	0.01294	0.065688	0.12213	0.06787	0.10814	0.11278	0.35774	-0.059887	0.006243	0.019111	0.03085	-0.022326	0.044346	-0.11169	0.035912	-0.11914	0.046072	-0.026741	0.074708	0.087645	-0.099668	-0.075198	0.24157	0.039929	0.067637	-0.046978	0.11417	-0.042892	0.07717	0.082854	0.015651	0.19104	0.54048	-0.086382	0.063942	0.038003	0.12222
AQP8	1.1256	0.6485	1.0509	0.83922	0.96326	-0.059934	0.067816	0.73818	0.75554	0.23742	0.20298	0.85026	0.50774	0.015453	0.69555	0.089542	0.56829	0.30438	0.081148	0.036095	-0.00439	1.3196	0.95043	0.71707	1.0324	0.13553	1.1718	0.58888	0.98472	0.52029	1.252	1.2305	0.85842	0.10834	0.98467	0.53225	1.1706	1.0753	1.1407	1.0768	1.1004	0.65441	1.1974	1.2677	0.73082	0.083672	1.0567	1.0548	1.3217
AQP9	0.034808	0.10402	-0.18868	-0.024996	0.16413	0.054328	0.059832	-0.12426	0.003117	-0.11778	0.12479	-0.018443	0.022147	-0.007483	0.066472	-0.056198	0.019613	0.068712	-0.14295	-0.088585	-0.086355	0.047323	-0.013239	0.43855	0.030743	0.067877	-0.10383	0.23781	-0.09276	-0.028654	0.16579	0.28382	0.14692	-0.021199	0.032805	0.18586	0.21228	-0.082984	0.002634	0.19376	0.14271	0.29091	-0.043894	0.001139	-0.10597	0.1373	-0.097409	0.13428	0.16684
AQR	-0.019273	0.037942	0.019745	0.04527	0.136443	0.162751	0.00600500000000001	0.124548	0.166227	0.01676	0.031445	-0.03482	0.03258	0.0781255	-0.114502	-0.075249	0.0738575	-0.026345	-0.147055	-0.007815	-0.0327	-0.1752	0.0546995	0.035895	0.0128765	0.1078905	-0.0802175	-0.194315	0.0522435	-0.155169	0.0282535	0.010195	-0.042263	-0.0083245	0.139392	-0.055371	-0.300765	-0.1326375	-0.045545	-0.22463	-0.0633085	-0.05701	-0.066089	-0.061805	-0.1733885	-0.006493	-0.076799	0.00209	-0.160625
AR	-0.4488	-0.63878	-0.33174	-0.60956	-0.50377	-0.44432	-0.29124	-0.62977	-0.58799	-0.47159	-0.5704	-0.4009	-0.4226	-0.4352	-0.28209	-0.36746	-0.26323	-0.71275	-0.721	-0.51877	-0.32134	-0.57552	-0.59119	-0.51863	-0.54362	-0.5622	-0.63162	-0.46315	-0.66295	-0.44649	-0.68591	-0.77785	-0.51886	-0.55948	-0.42034	-0.60514	-0.51326	-0.51643	-0.43492	-0.53868	-0.04847	-0.44961	-0.7313	-0.698	-0.22932	-0.60298	-0.72959	-0.43514	-0.57992
ARAF	0.16531	0.053663	-0.010268	-0.022714	0.024681	-0.043243	-0.070124	0.045092	0.044727	-0.028252	-0.041799	-0.060237	-0.040412	-0.03377	-0.11022	-0.019378	-0.026988	-0.13107	-0.09843	-0.18013	-0.13761	0.04413	0.18119	0.1486	0.057663	0.073501	0.04974	0.063619	0.11488	-0.015488	0.088615	0.18448	0.049379	0.066494	0.11693	0.13692	-0.12023	-0.1156	-0.000465	-0.19149	-0.06993	-0.065708	0.018634	0.019008	-0.10905	-0.036235	0.017008	0.027959	-0.0119
ARC	-0.31396	-0.046304	-0.06285	-0.17044	-0.14906	-0.036973	-0.10394	-0.36207	-0.082734	-0.16193	-0.08641	-0.050689	-0.055567	-0.010282	0.03721	0.070167	0.040289	0.05681	-0.091936	0.024119	-0.043208	0.045791	-0.11535	-0.003817	-0.097897	-0.12294	-0.031027	0.036456	-0.042741	0.086731	-0.04809	-0.065195	0.088941	-0.00676	-0.054571	0.15889	0.26824	0.064053	-0.014713	0.17673	-0.11732	0.004084	0.004829	0.02003	0.10358	0.004524	-0.039407	0.049114	-0.067063
ARCN1	0.0279025	0.0483455	-0.0361715	-0.006064	0.0081095	-0.0066835	0.0434165	-0.008881	0.0185265	-0.0408745	0.0061615	-0.0233925	-0.0146085	0.007665	0.023043	0.001017	-0.029578	-0.0246885	0.0547455	0.010433	-0.0181355	0.029065	0.0031255	-0.002554	-0.0520755	0.03396	0.050295	0.0893015	0.0408395	0.0626865	0.0104265	-0.0245205	0.0327255	0.0088995	0.0175295	-0.0218355	0.12754	0.021089	0.000292000000000001	0.004784	0.046477	0.0503905	0.006787	0.0086125	-0.034726	-0.0095665	0.0145705	0.0057595	0.0443365
ARD1A	-0.18627	-0.21985	-0.21629	-0.14855	-0.16591	-0.16898	-0.15736	-0.19595	-0.20138	-0.20756	-0.14896	-0.23722	-0.22321	-0.077843	-0.18577	-0.16549	-0.20034	-0.12064	-0.24205	-0.26818	-0.27593	-0.21522	-0.23174	-0.1534	-0.16996	-0.20595	-0.19019	-0.17618	-0.16985	-0.27079	-0.24719	-0.28901	-0.26162	-0.32843	-0.25607	-0.24049	-0.18968	-0.18943	-0.14759	-0.26745	-0.19648	-0.14502	-0.17513	-0.1081	-0.1699	-0.14822	-0.1465	-0.20565	-0.15545
AREG	-0.073273	0.13053	-0.24736	-0.2363	-0.069589	-0.12869	0.19912	-0.40319	-0.054693	0.11352	0.28407	-0.2161	0.06913	-0.46896	-0.36343	-0.09205	-0.24887	-0.088357	-0.91562	-0.93017	-0.80225	-0.18945	-0.37733	-0.2145	-0.59599	-0.18167	-0.43936	0.10651	-0.22269	0.030426	-0.39285	-0.46896	-0.55052	-0.35069	-0.12813	-0.45155	0.21995	-0.094928	0.22159	-0.56941	0.071955	-0.38896	-0.33428	-0.37025	0.18761	-0.36269	0.23367	-0.44874	-0.30128
ARF1	0.1837855	0.2279175	0.1784815	0.0539385	0.15466225	0.08389	0.1219555	0.17847075	0.237457	0.09372925	0.1411735	0.08903425	0.04236	0.12507675	0.05818575	0.05339475	0.0343325	0.10501475	0.00226999999999999	0.0351875	-0.10960075	0.2159975	0.19743	0.2289425	0.15728475	0.1455855	0.24346	0.19449225	0.20656	0.17928725	0.15617625	0.17691	0.15641075	0.17414575	0.16985	0.20457425	0.114427	0.14453325	0.118861	0.0753225	0.11071225	0.15521475	0.143056	0.16354425	0.164474	0.11783475	0.17627375	0.11734	0.2152885
ARF3	0.040709	-0.00267499999999999	0.012646	-0.0373606666666667	0.0157823333333333	-0.0800573333333333	-0.0857573333333333	0.00385466666666665	0.05719	-0.075202	-0.00610599999999999	-0.0107073333333333	-0.051917	-0.0448043333333333	-0.0543773333333333	-0.0477266666666667	-0.0350473333333333	0.0296966666666666	-0.226117666666667	-0.132798666666667	-0.152433666666667	0.180678666666667	0.0847833333333333	0.14341	0.122983333333333	0.0487633333333333	0.18392	0.125123333333333	0.144176333333333	0.0800166666666667	0.15737	0.20349	-0.0106226666666667	0.12122	0.0594666666666667	0.155523333333333	0.19175	0.179945666666667	0.124466666666667	0.104283333333333	0.14322	0.162533333333333	0.200075333333333	0.20504	0.0417433333333333	0.0984966666666667	0.17036	0.0971233333333333	0.265790333333333
ARF4	0.11087	0.53341	0.077359	0.19638	0.30035	0.29388	0.33831	0.3523	0.36977	0.28378	0.2796	0.30127	0.32194	0.38663	0.057498	0.082341	0.18804	0.1952	0.011371	0.14785	-0.023904	-0.11477	0.043849	0.22578	0.013416	0.27561	0.062566	0.085035	0.19003	-0.033842	0.15161	0.02492	-0.048326	0.089749	0.16039	0.076801	-0.020189	0.13123	0.06745	-0.098593	0.13799	0.11391	0.16069	0.06966	0.11828	0.076455	0.14514	0.22308	0.099834
ARF5	-0.0307765	-0.013992	-0.1028515	-0.240455	-0.0536315	-0.110404	-0.1282665	-0.0522235	-0.0251865	-0.17713	-0.190625	-0.222095	-0.22002	-0.221545	-0.29141	-0.234775	-0.2037	-0.177615	-0.401835	-0.356475	-0.47717	-0.003756	-0.006474	0.003446	-0.0407895	-0.153935	-0.013528	-0.058784	-0.0160265	-0.168705	-0.1106025	-0.051902	-0.0765925	-0.11162	-0.0931505	-0.1397015	-0.156945	-0.1033175	-0.0670365	-0.188365	-0.0932905	-0.077529	-0.0666615	-0.049164	-0.049915	-0.089039	-0.069542	-0.02697	0.0013135
ARF6	0.18891	0.27798	0.11635	0.17826	0.17916	0.19359	0.17264	0.12486	0.10388	0.12203	0.13796	0.10733	0.047725	0.034655	0.023667	0.019064	0.00447	0.12399	0.018197	-0.023666	-0.054153	0.25743	0.074992	0.18967	0.21791	0.18956	0.23976	0.21635	0.24501	0.22018	0.21512	0.17571	0.18906	0.22006	0.25101	0.26403	0.17635	0.19496	0.15823	0.25136	0.17322	0.18175	0.18438	0.17675	0.21173	0.090637	0.21615	0.06049	0.25676
ARFGAP1	-0.215175	-0.089815	-0.187825	-0.0384745	-0.13842	-0.0881495	-0.075133	-0.133825	-0.190695	-0.208735	-0.29405	-0.219255	-0.244795	-0.176305	-0.230975	-0.1076615	-0.183371	-0.0751315	-0.090173	-0.23861	-0.12411	-0.012675	0.0451525	-0.1036135	-0.1881635	0.040044	0.01663	0.080655	-0.034036	0.156661	-0.1240715	-0.0452095	0.1705815	0.1153175	-0.0191575	0.13083	0.015285	-0.03038	-0.101444	-0.063215	-0.003693	-0.0634025	-0.116742	-0.2205145	-0.0830275	0.095989	-0.016828	-0.2339	-0.0316415
ARFGAP3	-0.17221	0.11843	-0.2889	-0.13943	-0.034222	0.050871	0.063581	0.042445	0.020822	-0.10456	-0.097769	-0.10709	-0.07545	-0.01817	-0.20972	-0.13973	-0.11484	-0.15517	0.29463	0.2233	-0.004104	-0.35485	-0.24354	-0.025971	-0.171	0.013352	-0.16809	-0.18724	-0.048428	-0.22999	-0.10585	-0.26307	-0.27284	-0.14559	-0.007767	-0.27749	-0.2618	-0.16341	-0.23931	-0.35627	-0.25523	-0.21429	-0.19298	-0.32472	-0.034189	-0.18874	-0.25277	-0.10222	-0.25639
ARFGEF1	0.13027	0.20182	0.14775	0.16714	0.15811	0.14006	0.12588	0.2138	0.19981	0.18115	0.19866	0.19355	0.21987	0.15264	0.085591	0.062484	0.12357	0.20994	0.20101	0.18989	0.16257	0.11929	0.14574	0.12875	0.2119	0.17673	0.19775	0.16893	0.23306	0.19132	0.21433	0.25004	0.20009	0.16341	0.18782	0.18923	0.11032	0.13398	0.14741	0.17076	0.19372	0.15759	0.18838	0.21375	0.12331	0.13228	0.16135	0.10888	0.17194
ARFGEF2	0.057273	0.035163	0.055073	0.10803	-0.007162	0.004448	-0.024296	0.021873	0.05553	0.029945	0.088635	0.010323	-0.002589	-0.018833	0.10428	0.084022	0.017709	0.10183	0.10535	0.058627	0.040654	-0.005504	0.028074	0.040123	-0.032229	-0.022998	0.004428	0.043316	0.01071	0.075445	0.016942	0.039167	0.046062	0.017031	0.001347	0.089453	0.065471	0.021382	0.000967	0.079374	0.005656	-0.002681	0.033305	0.015895	0.043042	0.026694	0.088528	-0.050631	0.096361
ARFIP1	0.49192	0.44744	0.388235	0.407815	0.35982	0.32893	0.38373	0.42363	0.50905	0.419845	0.417325	0.284335	0.386005	0.307695	0.30281	0.324695	0.265635	0.362515	0.318185	0.366915	0.16907	0.425445	0.480325	0.38481	0.385965	0.39872	0.398915	0.493175	0.36442	0.361215	0.38517	0.47044	0.36614	0.44464	0.34165	0.49446	0.378115	0.35888	0.44759	0.39643	0.364345	0.435875	0.39637	0.408315	0.371025	0.36536	0.415535	0.29185	0.332045
ARFIP2	-0.050207	0.093766	-0.019554	-0.017794	-0.014828	0.03409	0.05194	0.009087	0.034435	0.042813	0.030904	0.014784	-0.018701	0.017285	0.058024	0.02714	0.007375	0.048	0.025595	-0.039445	-0.018593	0.13844	0.086607	0.10758	0.047038	0.12705	0.17101	0.35203	0.14611	0.32183	0.14145	0.087834	0.34791	0.15228	0.19456	0.28964	0.41704	0.14148	0.1279	0.2736	0.11368	0.17344	0.15598	0.12218	0.18599	0.1353	0.14559	0.10672	0.17153
ARFRP1	-0.080629	-0.004435	-0.026361	-0.11952	-0.099574	-0.10376	-0.19416	-0.092946	-0.10685	-0.040542	-0.001638	-0.027464	-0.006338	-0.021125	0.097627	-0.054713	0.007443	-0.13412	-0.021523	-0.11151	-0.11255	0.004692	-0.072496	-0.008004	-0.041116	-0.022094	-0.026075	0.023512	0.018057	-0.045224	-0.029669	0.011161	-0.061887	-0.063176	-0.011725	-0.022126	-0.022562	-0.070822	-0.057933	-0.10911	-0.11699	-0.065519	-0.070773	-0.022437	0.002212	-0.070082	-0.044282	-0.049615	-0.027811
ARG1	-0.3044	-0.25481	-0.51733	-0.36828	-0.47026	-0.39536	-0.37694	-0.35633	-0.32441	-0.1424	-0.36371	-0.22422	-0.36261	-0.18176	-0.61782	-0.25623	-0.16251	-0.37193	-0.34477	-0.29472	-0.32264	-0.43291	-0.4944	-0.40994	-0.46196	-0.66742	-0.3247	-0.31062	-0.40792	-0.40854	-0.49513	-0.47225	-0.30351	-0.59628	-0.59907	-0.45099	-0.28036	-0.45563	-0.5026	-0.5168	-0.40389	-0.47871	-0.36846	-0.40729	-0.44546	-0.69918	-0.36177	-0.41855	-0.54673
ARG2	-0.89091	-0.95964	-1.0103	-1.2086	-0.97068	-0.63814	-0.85549	-1.0922	-0.97078	-0.77508	-0.87623	-0.96398	-0.70467	-0.7598	-0.64649	-0.55425	-0.65223	-0.53829	0.099647	-0.1561	-0.6229	-1.0106	-0.99157	-0.79229	-1.0695	-0.80966	-0.88753	-0.80703	-0.80763	-0.80728	-1.1002	-0.81056	-1.0395	-0.56303	-1.033	-0.56638	-0.68539	-0.5663	-0.55855	-0.71018	-0.68527	-0.78292	-0.63414	-0.49369	-0.58244	-0.22743	0.07063	-0.87423	-0.86791
ARHGAP1	0.051679	0.1018305	0.0659065	0.045931	0.0524645	0.0759635	0.154466	0.05543	0.070543	0.057938	0.122419	0.047257	0.0926015	0.066305	0.087125	0.0364965	0.027496	0.088344	-0.0330985	-0.0212175	0.0058405	0.079362	0.14482	0.202408	0.081605	0.1456525	0.1393665	0.0825985	0.1752825	0.1790385	0.112763	0.11051	0.117145	0.099473	0.199193	0.1595065	0.1422525	0.0870845	0.120336	0.1279635	0.098209	0.102276	0.045082	0.085189	0.134993	0.0401495	0.16163	0.10213	0.1424625
ARHGAP10	-0.22964	-0.30883	-0.24502	-0.20199	-0.14828	-0.06412	0.16137	-0.033414	-0.26859	-0.1894	-0.25671	-0.1996	-0.25969	-0.16931	-0.21463	-0.10675	-0.10079	-0.38616	-0.37903	-0.26228	-0.074372	-0.2792	-0.23714	-0.092237	-0.18532	-0.10152	-0.13741	-0.082542	-0.29438	-0.066466	-0.26129	-0.28048	-0.20963	-0.265	-0.027821	-0.29346	0.057818	-0.000946	0.056777	-0.10879	-0.22659	-0.10166	-0.37158	-0.35921	-0.13174	-0.19381	-0.32368	-0.13243	-0.23574
ARHGAP11A	-0.368812333333333	-0.329236	-0.183814333333333	-0.221710666666667	-0.213658333333333	-0.226689666666667	-0.236833666666667	-0.250480666666667	-0.164129666666667	-0.270076666666667	-0.188325333333333	-0.190955	-0.277606666666667	-0.124963	-0.27678	-0.118127	-0.150407333333333	-0.202584	-0.395281333333333	-0.285657333333333	-0.261101	-0.364496666666667	-0.202601666666667	-0.320846666666667	-0.253269666666667	-0.124109	-0.327834666666667	-0.347386	-0.234146333333333	-0.249196666666667	-0.28916	-0.421483333333333	-0.368803666666667	-0.221624333333333	-0.324446666666667	-0.315403333333333	-0.346139333333333	-0.368263333333333	-0.359456666666667	-0.281327666666667	-0.339483333333333	-0.257243333333333	-0.289956	-0.38533	-0.374646666666667	-0.224717	-0.355953333333333	-0.376236666666667	-0.282249666666667
ARHGAP12	0.1614	0.25218	0.09842	0.090466	0.14441	0.039673	0.12915	0.2601	0.26518	0.1684	0.20362	0.17545	0.32276	0.17927	-0.009169	-0.074167	0.13937	0.035016	0.067613	0.20997	0.071159	-0.011772	0.022612	0.008176	0.003198	0.048312	0.005999	-0.10926	0.086161	-0.024268	0.040246	0.069614	-0.030277	-0.034084	0.086265	-0.077874	-0.1418	0.044481	-0.017417	-0.088966	0.040401	0.001991	-0.003882	-0.076268	0.004421	-0.023291	-0.032879	0.050394	0.045384
ARHGAP15	0.115143	-0.41346	-0.347645	0.132755	0.1399195	0.1311415	-0.20626	0.1141475	-0.26195	-0.087492	-0.35408	-0.082021	0.0021	0.013251	-0.32259	-0.1466995	-0.286725	-0.1378215	-0.426455	0.30471	0.41122	-0.309275	-0.27588	0.0228	0.34558	-0.0739	-0.421385	-0.49357	-0.364365	-0.43832	-0.12384	-0.346375	-0.429075	-0.26701	-0.11757	-0.515805	-0.519525	-0.30816	-0.412225	-0.633125	-0.276945	-0.521925	-0.1955075	-0.57192	-0.47142	-0.30005	-0.263153	0.007868	-0.697885
ARHGAP17	0.205	0.149965	0.21472	0.179245	0.206605	0.140605	0.105945	0.157745	0.15557	0.013861	0.1017025	0.115845	0.1475	0.0519415	0.1106915	0.13597	0.036449	0.162785	0.12315	0.101388	0.15572	0.187515	0.15277	0.21216	0.205135	0.14808	0.27743	0.148945	0.225775	0.242075	0.245795	0.21624	0.17517	0.213175	0.0819775	0.261095	0.30258	0.266845	0.17952	0.301805	0.23277	0.185025	0.263135	0.272265	0.266255	0.1732	0.32532	0.17227	0.287645
ARHGAP18	-0.055627	-0.20932	0.004072	-0.023234	-0.043139	-0.10694	-0.22336	-0.052196	-0.003993	-0.060107	-0.031776	-0.16382	-0.070385	-0.14588	-0.26226	-0.2854	-0.19009	-0.14385	0.20541	0.26855	-0.009542	-0.12223	0.078249	-0.082419	-0.087772	-0.12945	-0.17353	-0.16842	-0.050489	-0.19611	-0.070092	0.0271	-0.13847	-0.15913	-0.19033	-0.11072	-0.51592	-0.087244	-0.041068	-0.2677	-0.096425	-0.046576	-0.044795	0.042277	-0.31138	-0.12159	-0.094223	-0.075901	-0.13774
ARHGAP19	-0.014475	-0.058399	-0.045983	-0.0189335	-0.0101605	-0.0129755	-0.037491	-0.0120885	-0.0210045	-0.0350955	-0.0968715	-0.0037445	-0.077939	-0.06192	0.036282	0.0638755	-0.0060425	-0.030485	-0.01887	-0.0708175	-0.0436475	0.017385	-0.046871	-0.0402035	-0.091743	-0.098961	-0.032815	-0.021725	-0.0898175	-0.0226645	-0.0541685	-0.0669615	0.033288	-0.00673000000000001	-0.061883	-0.0180645	-0.02051	-0.0332475	-0.082932	0.019905	-0.067022	-0.0303735	-0.0509785	-0.0339	-0.04194	-0.003565	0.01789	-0.0741325	-0.05053
ARHGAP20	0.0367435	0.0528555	0.058631	0.078693	0.002222	0.0908925	0.035411	0.000612500000000002	0.0638825	0.1007155	-0.000904499999999996	0.1095515	0.1027565	0.069209	0.186345	0.135045	0.075012	0.174155	0.134244	0.04671	0.149325	0.18553	-0.043146	-0.027397	-0.0265845	0.018072	0.16456	0.119325	0.111362	0.158915	0.079213	0.0809465	0.086879	0.00921	0.132215	0.1242475	0.29469	0.106951	0.0602165	0.249535	0.084458	0.14751	0.110914	0.101256	0.00888	0.0463655	0.15319	0.0604685	0.221535
ARHGAP21	0.16001	0.32575	0.13413	0.16372	0.19652	0.1794	0.16251	0.2134	0.23669	0.090172	0.023635	0.1149	0.066693	0.017096	-0.049799	-0.11236	0.017117	-0.065441	-0.038239	-0.016401	-0.090982	0.12391	0.23812	0.26941	0.21522	0.41503	0.1923	-0.022503	0.40028	-0.088054	0.30555	0.20082	0.126	0.13738	0.14671	0.021879	-0.17562	0.17026	0.091547	-0.13877	0.17903	-0.024919	0.28641	0.04997	0.20352	0.069337	0.09641	0.050367	0.10631
ARHGAP22	-0.3968	-0.67854	-0.58796	-0.47677	-0.37688	-0.50641	-0.40189	-0.515	-0.51871	-0.5725	-0.51179	-0.4082	-0.42636	-0.3792	-0.416	-0.41289	-0.37781	-0.55565	-0.68715	-0.45021	-0.1962	-0.47176	-0.50151	-0.31332	-0.28817	-0.40016	-0.43961	-0.51826	-0.52911	-0.50135	-0.47381	-0.70459	-0.57982	-0.52563	-0.53589	-0.5301	-0.45618	-0.43168	-0.527	-0.39508	-0.52234	-0.49062	-0.56235	-0.69627	-0.55106	-0.57301	-0.51931	-0.39176	-0.50988
ARHGAP23	-0.37177	-0.45741	-0.45285	-0.30684	-0.24976	0.052022	-0.078343	-0.24714	-0.39604	-0.29085	-0.36362	-0.43242	-0.32098	-0.26808	-0.49172	-0.26443	-0.23265	-0.58902	-0.56372	-0.40832	-0.088642	-0.48964	-0.37854	-0.18562	-0.35925	-0.05261	-0.37854	-0.61312	-0.2884	-0.27763	-0.36529	-0.51033	-0.56673	-0.4008	-0.29222	-0.68532	-0.73217	-0.40039	-0.5528	-0.64624	-0.43604	-0.54694	-0.54811	-0.65379	-0.21328	-0.45011	-0.62083	-0.34601	-0.50562
ARHGAP24	0.118118	0.0897555	-0.00292625	0.19915475	0.190323	0.1057875	0.156935	0.21311425	0.033647	0.12915	0.103358	0.0226055	0.13149725	0.07751	-0.004073	0.13544825	0.01958325	0.0419645	-0.08476175	0.23834625	0.35564775	-0.0285925	-0.02789175	0.10785025	0.2662665	0.21832	0.044849	-0.06609525	0.0909395	0.015614	0.08452725	-0.04572125	-0.070021	0.102091	0.08020375	-0.10772125	-0.15360525	0.074106	0.089204	-0.1387015	0.04148175	0.1906525	0.0502315	0.09908875	0.03581025	0.16050925	0.11223075	0.22366625	-0.09826225
ARHGAP25	0.21164	-0.0206785	0.091811	0.279941	0.272339	0.236815	0.020374	0.20379	0.15876	-0.0996985	0.00778	0.0700485	0.0084165	-0.01408	-0.05202	-0.000914999999999999	-0.102454	0.12035	-0.056794	0.11448	0.3740025	0.029559	0.0957815	0.243779	0.3528065	0.09769	-0.140155	-0.216615	-0.0340685	-0.17846	0.01702	-0.16096	-0.18006	0.115025	0.142945	-0.0096255	-0.22046	0.335355	0.0400885	-0.022729	-0.00925999999999999	0.03685	0.210995	-0.09177	0.0453915	0.26969	0.14344	0.358865	-0.069795
ARHGAP26	0.224901	0.3224715	0.209867	0.247118	0.1871	0.2818415	0.3262085	0.221666	0.177333	0.162194	0.21905	0.264859	0.107378	0.1855245	0.30627	0.2420075	0.1117295	0.34387	0.43769	0.288295	0.278665	0.245765	0.1235485	0.253605	0.2302955	0.2520965	0.24025	0.244304	0.237601	0.260945	0.225025	0.156458	0.2801225	0.284205	0.1577455	0.288425	0.42692	0.36439	0.276945	0.457895	0.308115	0.261995	0.37606	0.256265	0.3844	0.31135	0.37615	0.195965	0.255345
ARHGAP27	0.1130955	0.180865	0.1592185	0.0733845	0.12807	0.0707905	0.140962	0.078934	0.1226765	0.0707725	0.11206	0.0898225	0.0308375	0.063292	0.22739	0.15618	0.0647665	0.1355715	0.149885	0.0334135	0.1001075	0.282535	0.265	0.222965	0.23845	0.269475	0.284485	0.400085	0.1584915	0.39499	0.28089	0.34301	0.282505	0.28477	0.268775	0.380915	0.41046	0.20286	0.304255	0.32707	0.193065	0.183645	0.18299	0.170175	0.19638	0.158335	0.15954	0.13944	0.198335
ARHGAP28	0.0423535	-0.0013425	-0.022876	0.065218	0.010408	-0.0043735	0.157841	-0.007995	0.014102	0.008085	0.0321725	0.0127365	0.040208	0.020296	0.113309	0.041851	0.0371745	0.0116115	-0.005169	-0.017063	0.0661365	-0.009585	0.0099245	0.014364	-0.0738755	-0.0187995	0.0104505	-0.0198055	0.0113075	0.01157	-0.059553	-0.043068	-0.0172935	-0.0956365	-0.0926785	-0.024135	0.134295	0.138725	0.036384	0.0041225	0.11773	0.1211245	-0.004701	0.0685885	0.17197	-0.050589	0.0511425	0.0166035	0.0662435
ARHGAP29	-0.43759	-0.43483	-0.409965	-0.436375	-0.41275	-0.45073	-0.183914	-0.37872	-0.441665	-0.41391	-0.3592	-0.39454	-0.37159	-0.32478	-0.389055	-0.207648	-0.327915	-0.50096	-0.666165	-0.553475	-0.407582	-0.52143	-0.558355	-0.491175	-0.55204	-0.478295	-0.5954	-0.525575	-0.507595	-0.476835	-0.523555	-0.571435	-0.55708	-0.56886	-0.34565	-0.54429	-0.1116095	-0.149196	-0.1799405	-0.423922	-0.298708	-0.2836505	-0.66817	-0.4290975	-0.264164	-0.58066	-0.557171	-0.39979	-0.420839
ARHGAP30	0.14242	-0.088031	-0.0455545	0.1315305	0.193754	0.1586915	-0.0581085	0.110852	0.018929	-0.0159485	0.086224	0.033144	0.020024	0.049299	0.0821395	0.0521245	-0.032926	0.128702	0.01049	0.15379	0.332325	0.019113	-0.0070815	0.2030455	0.284917	0.1233635	-0.0168825	-0.0166815	-0.055549	-0.05708	0.0906925	-0.06859	0.057156	0.153589	0.075617	0.1154455	0.068785	-0.0429105	-0.0561055	0.03121	0.081985	-0.047203	-0.10731	-0.0953455	-0.1417345	-0.004298	0.058352	0.2268185	-0.0491865
ARHGAP4	0.041925	-0.2979	0.20886	0.27406	0.25245	0.15371	0.1859	0.11158	-0.076162	-0.10052	0.0591	0.073768	-0.00982	-0.043011	-0.19148	0.068888	-0.19932	0.13482	-0.001702	0.40423	0.68101	0.17261	0.38818	0.40202	0.49581	0.16804	0.040223	0.034483	0.38553	0.41318	0.41748	0.07896	0.031348	0.44231	0.11655	0.30881	0.42122	0.33984	0.20046	0.35497	0.38532	0.29892	0.3076	-0.014839	0.027385	0.41468	0.24476	0.14045	0.054853
ARHGAP5	0.17832	0.25799	0.098108	0.14262	0.26917	0.086299	0.041481	0.22383	0.17651	0.079559	0.12213	0.062407	0.03058	0.072251	-0.015178	-0.018888	0.043231	-0.049734	0.24645	0.31958	0.045141	0.18707	0.19995	0.25489	0.2082	0.27822	0.1773	0.17888	0.29687	0.10937	0.31292	0.28211	0.010459	0.18466	0.091973	0.15267	0.38838	0.20848	0.20801	-0.060511	0.17222	0.080137	0.22693	0.12844	0.10722	0.068834	0.14049	0.11232	0.19574
ARHGAP6	-0.14231	-0.198415	-0.15329	-0.078721	0.0107745	-0.002497	0.0369545	0.0539015	-0.1071645	-0.13702	-0.158398	-0.142676	-0.058835	-0.0861005	-0.2002515	-0.2228615	-0.110042	-0.261865	-0.3027865	-0.217155	-0.25499	-0.317645	-0.195325	-0.067214	-0.301025	-0.0865785	-0.352961	-0.480965	-0.30317	-0.272	-0.243475	-0.316425	-0.2839935	-0.353989	-0.094977	-0.455375	-0.2438015	0.169199	-0.15907	-0.238344	-0.24689	-0.25802	-0.28813	-0.2949685	-0.1100875	-0.233675	-0.35187	-0.042826	-0.1041005
ARHGAP8	0.087998	0.26672	0.14012	0.227775	0.24278	0.41032	0.44712	0.362015	0.41154	0.320925	0.234805	0.213555	0.210353	0.26866	0.098001	0.189885	0.233295	0.351575	-0.070853	0.048845	0.052029	0.334225	0.415015	0.337205	0.388765	0.424275	0.2100365	0.065845	0.284625	0.23207	0.478755	0.35826	0.31335	0.481925	0.480395	0.36861	-0.055	0.023635	0.1335545	0.01632	0.194975	0.0367	0.30512	0.073169	0.1497905	0.20644	0.1106665	0.248035	0.247395
ARHGAP9	0.27219	0.11185	0.17972	0.25303	0.2776	0.24306	0.23015	0.18601	0.12468	0.22484	0.23243	0.24556	0.21829	0.19454	0.35142	0.42593	0.17125	0.35622	0.45491	0.41819	0.63763	0.37423	0.21376	0.32862	0.56904	0.27256	0.348	0.46105	0.16896	0.459	0.3308	0.24206	0.47279	0.45039	0.17581	0.4198	0.58746	0.32294	0.32276	0.51426	0.34247	0.22626	0.26398	0.26535	0.33816	0.36678	0.458	0.27107	0.21558
ARHGDIA	-0.0872136666666667	0.117378333333333	0.06087	0.0803226666666667	0.080039	0.039382	0.0500456666666667	0.096411	0.064845	-0.139126333333333	-0.056467	-0.076164	-0.16921	-0.00313066666666667	-0.113830666666667	-0.0707616666666667	-0.119564	-0.0642686666666667	-0.137571	-0.188591	-0.176266666666667	0.0293753333333333	0.09991	0.130933	0.0510593333333333	0.230906666666667	0.073639	0.0769656666666667	0.18409	0.121188	0.150346333333333	0.119750333333333	-0.0517586666666667	0.124299333333333	0.010998	0.119167666666667	0.144462	0.134100333333333	0.179773333333333	0.114562333333333	0.18155	0.195403333333333	0.230123333333333	-0.0152406666666667	0.143109666666667	0.105756666666667	0.181593333333333	0.042513	0.119925
ARHGDIB	-0.15675	-0.54081	-0.50525	-0.23653	-0.08738	-0.14286	-0.4232	-0.13178	-0.41246	-0.3242	-0.32732	-0.27353	-0.16753	-0.24043	-0.39268	-0.18139	-0.24845	-0.25987	-0.43949	0.10924	0.17614	-0.42432	-0.38057	-0.082155	0.096584	-0.25927	-0.48691	-0.63507	-0.51434	-0.52	-0.30077	-0.59645	-0.64788	-0.27396	-0.25574	-0.48091	-0.48292	-0.15099	-0.51173	-0.51586	-0.41155	-0.57803	-0.38999	-0.55827	-0.3714	-0.26785	-0.19482	-0.059164	-0.4904
ARHGDIG	0.009244	-0.031857	-0.045246	-0.047786	-0.076184	0.04564	-0.097448	-0.048906	-0.0635	-0.00246	-0.016335	0.014312	-0.020993	0.006013	0.054596	0.087881	0.044192	0.009802	0.26101	0.25847	-0.074027	-0.055623	-0.13308	-0.002949	-0.11985	-0.025653	0.032576	0.062426	-0.073097	0.008962	-0.025458	-0.061028	-0.041977	0.00341	-0.064595	0.078365	0.11738	0.022079	-0.064458	0.1576	-0.00672	-0.074896	-0.026343	0.074629	0.056024	0.033386	-0.002087	0.055478	0.10637
ARHGEF1	-0.068484	-0.09471	-0.105075	-0.0368395	-0.0444565	-0.034552	-0.094994	-0.0951275	-0.0822835	-0.120387	-0.094994	-0.073726	-0.0927435	-0.086648	-0.0121735	-0.0180215	-0.0321235	0.0083	-0.209716	-0.179583	-0.13045	-0.0925235	-0.0805215	-0.103804	0.02196	-0.0426435	-0.044775	-0.010955	-0.162656	0.01044	-0.0580025	-0.0807545	-0.014795	-0.03895	-0.132999	0.018655	0.097268	-0.068152	-0.0513425	-0.0034045	-0.076203	-0.069492	-0.2000435	-0.12132	-0.091947	-0.180719	-0.005535	-0.0481675	-0.1140555
ARHGEF10	-0.362152	-0.1707972	-0.188877	-0.1597758	-0.226374	-0.129982	-0.2211312	-0.2474276	-0.235946	-0.1746614	-0.309432	-0.1741086	-0.260975	-0.212622	-0.196847	-0.188735	-0.1886568	-0.363344	-0.361148	-0.2821592	-0.0550104	-0.273562	-0.1585084	-0.3254948	-0.1806704	0.0037888	-0.352128	-0.37151	-0.1300314	-0.251074	-0.0814226	-0.286672	-0.285238	-0.362934	-0.1446398	-0.369664	-0.2775494	-0.326476	-0.258312	-0.35983	-0.31791	-0.330286	-0.324046	-0.3458038	-0.052707	-0.411682	-0.387306	-0.2179814	-0.29681
ARHGEF10L	0.55349	0.50549	0.64667	0.606725	0.54857	0.519345	0.675405	0.57054	0.601545	0.465715	0.54475	0.47599	0.54557	0.44876	0.485375	0.44678	0.459945	0.51756	0.3448	0.366475	0.386845	0.683865	0.68764	0.60578	0.66519	0.66147	0.70677	0.620285	0.609355	0.84899	0.72668	0.73327	0.87485	0.7719	0.755065	0.77951	0.5373	0.512955	0.56313	0.68301	0.560805	0.564825	0.589135	0.55515	0.63906	0.623265	0.589075	0.512865	0.632935
ARHGEF11	-0.0197115	0.057165	0.017252	-0.0546595	-0.009008	-0.0742925	-0.0722625	-0.053061	-0.031321	-0.0604605	0.001663	0.0859185	0.0210825	-0.0308635	0.039956	0.014084	0.0335155	-0.023731	-0.08612	-0.066726	-0.0928025	0.027054	0.031073	-0.00301499999999999	-0.0587715	-0.030761	0.0760615	0.048081	-0.005121	-0.0727415	0.0019085	0.04534	0.0476225	0.023429	0.0465615	0.0130175	0.1069995	0.0024565	-0.099887	0.0499255	-0.0246805	-0.0800165	-0.0789905	0.058514	-0.0276465	-0.031002	-0.0023085	-0.0143095	0.068745
ARHGEF12	0.1289865	0.1191575	0.11232	0.079923	0.1060855	0.112157	0.084014	0.1806095	0.1192175	0.094907	0.0734885	0.098426	0.1337295	0.0521255	0.135328	0.099157	0.0912645	0.1293295	0.124709	0.126322	0.075326	0.124945	0.101353	0.1095965	0.041296	0.0638575	0.1257	0.116698	0.0554385	0.0348475	0.0819375	0.126879	0.027313	0.091663	0.0964295	0.111468	0.10044	0.100426	0.107075	0.0954	0.094236	0.063484	0.09493	0.21557	0.1422605	0.07029	0.133605	0.123155	0.157735
ARHGEF15	0.126537	0.1385205	0.126773	0.103706	0.115672	0.1414355	0.172088	0.105662	0.1023425	0.132417	0.1242445	0.122537	0.0919025	0.059113	0.1755355	0.1241485	0.0899925	0.171575	0.318415	0.226465	0.289375	0.240715	0.1857005	0.214825	0.2239595	0.244122	0.21747	0.218833	0.226128	0.251025	0.22653	0.2308375	0.25377	0.2263155	0.2285635	0.2327555	0.31952	0.214235	0.1721925	0.28602	0.1924255	0.148614	0.2037035	0.19244	0.26356	0.220395	0.190835	0.111912	0.1228455
ARHGEF16	0.68463	0.77155	0.77438	0.72867	0.68523	0.58565	0.65966	0.66538	0.73455	0.61887	0.7045	0.62749	0.61858	0.62361	0.69121	0.57325	0.58438	0.78686	0.8755	0.59926	0.45779	0.84583	0.75646	0.73978	0.74541	0.74313	0.87746	0.88129	0.81558	0.93807	0.76915	0.90022	0.8969	0.84426	0.70376	0.88161	0.8457	0.7744	0.84031	0.93868	0.76316	0.81449	0.73618	0.78732	0.75886	0.73845	0.82168	0.74294	0.84928
ARHGEF17	0.0355085	-0.003273	0.0159875	-0.0286515	-0.0235005	-0.006886	0.0828545	-0.0088795	-0.055492	0.0539615	-0.012287	0.0521475	0.0543685	0.038584	0.0518905	0.067373	0.0266735	0.0181205	0.052202	0.002149	0.0414905	0.0469765	0.022241	-0.015518	0.0056365	0.002347	0.0250445	0.045621	0.020648	0.168948	0.0093915	0.0099765	0.138992	0.061475	0.013315	0.0191845	0.1937325	0.0497245	0.0597595	0.117626	0.0602285	0.045927	0.0018785	0.039732	0.1438	0.023413	0.033468	-0.002968	0.012825
ARHGEF18	0.50715	0.58248	0.41445	0.40992	0.51888	0.3676	0.1826	0.46154	0.43299	0.33371	0.34378	0.51955	0.38186	0.27104	0.55506	0.41724	0.35781	0.51652	0.51218	0.37475	0.24725	0.63452	0.38351	0.56396	0.57317	0.51598	0.7025	0.50182	0.68616	0.44106	0.63726	0.53895	0.49368	0.71008	0.41168	0.50401	0.61227	0.5667	0.43146	0.5578	0.50918	0.39681	0.55703	0.46719	0.45542	0.3842	0.64502	0.35232	0.646
ARHGEF19	-0.15674	-0.1522	-0.071697	0.007826	-0.036692	0.040719	-0.048139	-0.13873	-0.097119	-0.040619	-0.12698	-0.13199	-0.07483	-0.097107	-0.11837	-0.14978	-0.068565	-0.10787	-0.16552	-0.18292	-0.080568	-0.083081	0.003239	-0.099984	0.023228	0.045767	-0.059881	-0.2027	-0.034841	-0.093099	-0.082175	-0.027246	0.002503	-0.14751	-0.070946	-0.075788	-0.16458	-0.22113	-0.073685	-0.16108	-0.10356	-0.20134	-0.10729	-0.064497	-0.059808	-0.070024	-0.14761	-0.16305	-0.13622
ARHGEF2	-0.07799	-0.080661	-0.061663	-0.16633	-0.087765	-0.08476	-0.097731	-0.12871	-0.083385	-0.13481	-0.083633	-0.031863	-0.086822	-0.061765	0.083918	0.16483	-0.037436	-0.14297	-0.20206	-0.22376	-0.15793	0.13396	0.073172	0.13332	0.089023	0.05233	0.21021	0.34231	0.094539	0.15856	0.072373	0.13423	0.17767	0.082145	0.1164	0.16783	0.055491	-0.039643	-0.080889	0.046009	-0.037117	-0.041758	-0.060623	0.003061	-0.035175	-0.079212	-0.098731	-0.04244	0.022868
ARHGEF3	-0.005198	0.059518	0.00896	0.043845	0.046027	0.072123	0.082564	0.14514	-0.019486	0.03087	0.017372	-0.001996	0.040346	0.00939	0.084959	0.059559	0.024692	0.019331	0.087557	0.066092	0.11384	-0.088527	-0.01075	0.063283	0.073436	0.043432	-0.017778	0.010472	0.025935	0.025687	0.025833	-0.040898	0.006745	0.057958	0.12943	0.037739	0.06206	-0.006651	-0.007001	0.03895	0.007498	-0.017309	-0.040853	-0.072689	0.059765	-0.000654	0.033508	0.04641	0.01226
ARHGEF4	-0.00531300000000001	-0.2168075	-0.2429635	-0.285905	-0.118097	-0.259475	-0.147871	-0.0998115	-0.177745	-0.1006775	-0.141983	-0.092114	-0.1295	-0.0377845	0.026931	-0.0089165	-0.1243995	-0.0757315	0.006325	-0.27301	-0.023744	-0.0491785	-0.164335	-0.28578	-0.248145	-0.196345	-0.099721	-0.086009	-0.1167175	0.0482885	-0.22892	-0.208215	0.067775	-0.0852345	-0.233935	-0.1067375	0.064397	-0.199218	-0.115007	-0.053397	-0.32595	-0.056745	-0.369355	0.03751	-0.139113	-0.27312	-0.032805	-0.2492	-0.016275
ARHGEF5	0.538115	0.54333	0.494185	0.438285	0.551975	0.42579	0.43005	0.457215	0.579665	0.343265	0.42692	0.43375	0.335005	0.365075	0.455205	0.44083	0.376175	0.566805	0.485665	0.267299	0.07286	0.639475	0.64671	0.64539	0.554225	0.57225	0.691525	0.707385	0.655875	0.542835	0.623655	0.703945	0.64344	0.731745	0.59244	0.729085	0.68273	0.67301	0.63575	0.59504	0.7255	0.56702	0.662425	0.61524	0.650975	0.64263	0.864645	0.52195	0.691575
ARHGEF6	0.0464365	-0.05096	-0.13409	-0.0378345	0.0727675	0.011676	-0.0406435	0.0252985	-0.1135225	-0.0236815	-0.131835	-0.1020015	-0.091014	-0.1117155	0.077607	0.0979665	-0.055242	-0.100558	-0.14552	0.0561975	0.1048015	0.043455	-0.032393	0.298786	0.353655	0.04839	-0.1513675	-0.14486	-0.19013	-0.08108	-0.1247695	-0.13165	-0.065547	-0.102279	0.0230245	-0.038701	0.0817925	-0.024965	-0.220035	-0.1087925	-0.128745	-0.0780805	-0.00616	-0.20142	0.054915	-0.128074	0.00856000000000001	-0.131214	-0.0416505
ARHGEF7	0.104311	0.0759125	0.111236	0.028651	0.0454755	0.0624485	0.097379	0.042823	0.0498365	-0.0732395	0.01731	-0.0046425	0.00596149999999999	-0.011866	-0.029606	-0.054855	-0.0012025	-0.039687	0.0988415	0.0269075	0.080233	0.162927	-0.0139305	-0.0271485	0.071635	0.048642	-0.083769	-0.0184965	0.05072	0.0107925	0.0210795	0.000363499999999999	0.065358	0.026571	0.045258	0.1143145	-0.018901	0.079447	0.0530415	0.040493	0.079559	0.012921	0.0554725	0.0426775	0.119555	-0.094867	0.0393265	0.092192	0.068215
ARHGEF9	0.292057	0.28345	0.25257	0.265925	0.24575	0.24101	0.23055	0.1595	0.245475	0.22415	0.192385	0.151282	0.14006	0.149215	0.190753	0.15214	0.165655	0.157996	0.0917105	0.1761805	-0.0058655	0.182068	0.31236	0.27803	0.21118	0.26237	0.2289445	0.168008	0.262195	0.20082	0.18578	0.22606	0.2267595	0.20427	0.24905	0.1420015	0.0533565	0.107323	0.2445785	0.093498	0.165577	0.21247	0.0555515	0.264815	0.065449	0.267875	0.1504625	0.1550275	0.287515
ARID1A	-0.0540613333333333	-0.0961863333333333	-0.0369593333333333	-0.032083	-0.0528923333333333	-0.0398956666666667	-0.066674	-0.0419456666666667	-0.0128953333333333	-0.049547	-0.0246263333333333	-0.0448866666666667	-0.0909176666666667	-0.0517886666666667	-0.0575266666666667	-0.0200686666666667	0.000519999999999997	-0.0187486666666667	-0.0904036666666667	-0.007754	-0.0495666666666667	-0.0829096666666667	-0.0419163333333333	-0.0629336666666667	-0.048956	-0.0289386666666667	-0.06528	-0.074783	-0.0692413333333333	-0.053159	-0.0464763333333333	-0.0738856666666667	-0.0399246666666667	-0.0653246666666667	-0.027032	-0.0364763333333333	-0.122576333333333	-0.026844	-0.0385866666666667	0.0231833333333333	-0.036796	0.0293853333333333	-0.0102053333333333	-0.0628243333333333	-0.006927	-0.047612	-0.0407456666666667	-0.0699656666666667	-0.050508
ARID1B	0.028714	0.005315	0.007553	0.079093	0.0531885	0.067529	0.1040725	0.0300345	-0.0087925	0.0593325	0.0228425	0.014282	-0.042188	0.0062945	0.023791	0.0450865	0.005743	0.056492	0.0952535	0.0847975	0.0508215	0.031615	0.00505	0.0172705	0.04483	0.032198	-0.0148845	0.076802	-0.0468435	0.114663	0.000319000000000007	-0.0123465	0.030089	0.07363	-0.012382	0.051271	0.078875	0.0186785	0.0514235	0.067637	-0.0025265	0.0238935	-0.0042305	0.025353	0.0781325	0.073089	0.082605	0.0222655	0.0238275
ARID2	-0.147765	-0.0455635	0.004205	-0.1219825	-0.10347	-0.139605	-0.153585	-0.070821	-0.096516	-0.0725965	-0.0194145	-0.095729	-0.041245	-0.0885075	-0.11257	-0.0402465	0.0099085	-0.096547	0.0754305	0.0001075	-0.0040805	-0.22474	-0.081256	-0.1937595	-0.1029655	-0.1080515	-0.1858	-0.282175	-0.20043	-0.23533	-0.031464	-0.16246	-0.307595	-0.1341825	-0.071453	-0.22358	-0.257905	-0.28079	-0.103048	-0.30404	-0.0742845	-0.0828395	-0.0763535	-0.19975	-0.163035	-0.0665735	-0.132651	-0.062602	-0.17844
ARID3A	-0.53897	-0.58603	-0.55513	-0.50685	-0.52704	-0.55044	-0.66969	-0.60115	-0.5863	-0.48173	-0.52167	-0.41937	-0.48111	-0.39836	-0.31094	-0.31143	-0.31557	-0.54682	-0.38496	-0.52729	-0.42399	-0.5075	-0.55574	-0.49844	-0.58692	-0.5593	-0.50055	-0.50573	-0.5431	-0.57231	-0.51046	-0.65174	-0.58343	-0.52654	-0.48761	-0.5784	-0.33704	-0.55329	-0.57529	-0.43323	-0.52605	-0.49757	-0.52221	-0.47545	-0.43726	-0.48255	-0.53195	-0.47206	-0.48873
ARID3B	-0.15882	-0.16833	-0.11622	-0.16652	-0.098434	-0.18377	-0.23636	-0.1417	-0.15679	-0.12474	-0.17423	-0.14243	-0.14082	-0.15336	-0.13094	-0.12362	-0.070509	-0.15135	-0.10385	-0.097334	-0.075579	-0.11504	-0.099932	-0.11737	-0.13157	-0.17161	-0.14077	-0.11015	-0.15149	-0.15912	-0.12064	-0.061211	-0.20941	-0.12684	-0.028564	-0.072234	-0.041502	-0.11294	-0.14924	-0.11891	-0.076543	-0.16838	-0.16818	-0.20926	-0.099756	-0.14111	-0.12542	-0.087376	-0.097762
ARID4A	0.091696	0.106052	0.0527	0.0579345	0.0330135	-0.0185775	0.072701	0.12783	0.158605	0.0445235	0.0791245	0.14691	0.13084	0.032341	0.0755575	0.0908615	0.1004395	0.0221735	0.0974885	0.0974615	0.0410965	0.109089	0.194745	0.09938	0.09083	0.0630625	0.108331	0.0669075	0.15292	-0.002355	0.1102595	0.1220535	0.0425255	0.045738	0.1351	-0.002431	-0.0330675	0.093726	0.0414495	-0.006877	0.0281785	0.0229115	0.0127865	0.0730805	0.01011	-0.049304	-0.0791405	0.0873175	0.009495
[truncated: 17,994 more rows]
[truncated: 153 more columns]
