# Supplementary material for: Analysis of cuproptosis-related genes in Ulcerative colitis and immunological characterization based on machine learning
Source: Front Med (Lausanne). 2023 Jul 17;10:1115500. doi: 10.3389/fmed.2023.1115500 (PMC10389668; doi:10.3389/fmed.2023.1115500)
Supplement: Supplementary file 3 [file Data_Sheet_3.ZIP › CIBERSORT-Results.txt]

id	B cells naive	B cells memory	Plasma cells	T cells CD8	T cells CD4 naive	T cells CD4 memory resting	T cells CD4 memory activated	T cells follicular helper	T cells regulatory (Tregs)	T cells gamma delta	NK cells resting	NK cells activated	Monocytes	Macrophages M0	Macrophages M1	Macrophages M2	Dendritic cells resting	Dendritic cells activated	Mast cells resting	Mast cells activated	Eosinophils	Neutrophils
GSM2869371_Control	0.0443553449328776	0.159079624029981	0	0	0.0647448214112222	0	0.0162281352395909	0.0477243895468927	0	0.157760186048533	0	0.00495745655226942	0	0	0.0246048087007811	0.3190025876676	0.0232259471630304	0	0.0860211262902405	0	0.0522955724169812	0
GSM2869372_Control	0.00152910014714371	0	0.0297925557693537	0.0242675221515411	0	0.0539482538079856	0	0	0	0.181939309212364	0	0.0233483042191643	0	0	0.032839384075554	0.292459934419423	0	0	0.21774990888764	0	0.14212572730983	0
GSM2869373_Control	0.0661926171296614	0	0.0272136120843431	0.0380451913158396	0	0.0314827015253794	0.00450920630997946	0.00950649873363782	0	0.0880402188137498	0	0.0387431529635115	0	0	0.0236542673034003	0.401002156263649	0	0.00784432570680304	0.196999892371067	0	0.066766159478979	0
GSM2869374_Control	0.0782762234440565	0	0.00257090422483365	0.00474026565946987	0.0499738576826948	0.0046604448574667	0	0.0240910573077342	0	0.146068362382806	0	0.0332665971165219	0	0	0.0198856059907502	0.40444142357306	0	0.0122161710385203	0.143990807794695	0	0.0758182789273915	0
GSM2869375_Control	0.0502025841845489	0	0.0415102647695192	0.0489234961912638	0	0.0673673190187826	0.00542105400314193	0	0	0.113254340364953	0	0.0413538447580679	0	0	0.00939736323132803	0.442598947611494	0	0.00504097811891167	0.100923449489411	0.00268990288222615	0.0713164553763516	0
GSM2869376_Control	0.0512400183869749	0	0.0336492155150462	0	0	0.108889633202464	0	0.0110205279599297	0	0.118678210472018	0	0.0417779034692517	0	0	0.0240656623821024	0.397345827970803	0	0	0.0993586392386236	0	0.113974361402786	0
GSM2869377_Control	0	0.0232407172629547	0.0113159413302165	0	0	0.0530278238014434	0.0813565224909304	0.0289999343573699	0	0.101366685735634	0	0.0341060272209841	0	0	0.12467683640849	0.279022999070941	0.0112185791474198	0	0	0.148684824073187	0.0602621014540531	0.0427210076463759
GSM2869378_Control	0.0714607652257512	0	0.0307524756860217	0.0131675388650727	0	0.0833392447649194	0	0	0	0.127542006555313	0	0.0300901679921047	0	0	0.0245242292288394	0.39868855445396	0	0	0.143097804825265	0	0.0773372124027536	0
GSM2869379_Control	0.0723413737027077	0	0.0479418643397846	0	0	0.144702924062849	0	0	0	0.0956601392815432	0	0.0345396596403219	0	0	0.0387603648361989	0.337688155526707	0	0	0.148439399162919	0	0.0799261194469688	0
GSM2869380_Control	0.0422169053516192	0	0.0377690129006855	0.0322978642917212	0	0.0535402632077044	0	0	0	0.145680820105898	0	0.0342820638437414	0	0	0.0355544055136472	0.387924092480262	0	0	0.116637294895463	0	0.114097277409258	0
GSM2869381_Control	0.0595505750987139	0	0.0319539215933294	0.0188187954152301	0	0.0568716965807863	0	0.00327457947445255	0	0.12991586235984	0	0.0245249150805028	0	0	0.0255823870763029	0.380525508289952	0	0.00403980436713662	0.18775421204296	0	0.0771877426207933	0
GSM2869382_Control	0.0704601896160236	0	0.0437012406352131	0.00852039396713367	0	0.142332758855207	0	0	0	0.102547776699152	0	0	0	0	0.024718507065996	0.356406783870656	0	0	0.152076397400527	0	0.0992359518900913	0
GSM2869383_Control	0	0.0449424957474587	0.00706190325131594	0.0143250913414862	0	0.0374600764930411	0.0691666089436595	0.0333842887235242	0	0.111720613613869	0	0.0191656536258043	0	0	0.153094208841666	0.256706841618687	0.00421847445173171	0.00320893452870774	0	0.131818618460007	0.0721745669451318	0.0415516234139092
GSM2869384_Control	0.0737407454736762	0	0.0281823368813671	0	0	0.151990756438219	0	0	0	0.150290374948866	0	0.00135120819094775	0	0	0.0378200166381205	0.318540427677403	0	0	0.147810053214517	0	0.0902740805368833	0
GSM2869385_Control	0.00104153336282862	0	0.0265696963195715	0	0	0.0680961952731826	0	0	0	0.112637492335522	0	0.0393194352493032	0	0	0.027219046308055	0.319238631868708	0	0	0.256015267979116	0	0.149862701303713	0
GSM2869386_Control	0.138724234588091	0	0.0200308305384813	0	0	0.130129971022952	0	0	0	0.121023954029074	0.0150918666146467	0	0	0	0.00984650047144732	0.375073827286307	0	0.00349101904982717	0.121930598467718	0	0.0646571979314555	0
GSM2869387_Control	0.0619455322793738	0	0.0530428832682656	0	0	0.237509764000272	0	0	0	0.0971899905262243	0	0.00888440835702515	0	0	0.00552607323110209	0.331878536174991	0	0.00984274284908477	0.111942023870206	0	0.0822380454434549	0
GSM2869388_Control	0.0935685080290925	0.127779039371157	0	0	0.100299072524046	0	0.0622198168911515	0.049335080824127	0	0.169344804386089	0	0	0	0	0.0395571208856326	0.251588608497743	0.0362791483725055	0	0.0387982270815919	0	0.031230573136865	0
GSM2869389_Control	0.0438996561911907	0	0.0406665908496925	0.0175400232443877	0	0.0736940561938792	0	0	0	0.0468153389909749	0	0.0357256044179819	0	0	0.0391832031854054	0.366962430493358	0	0	0.255726619007088	0	0.0797864774260417	0
GSM2869432_Control	0.10523452030662	0	0.0297345493729014	0	0	0.224785931639199	0	0	0	0.102711268832439	0	0	0	0	0.0176513769833215	0.366477040125183	0	6.85201817456097e-05	0.106141909414715	0	0.0471948831438758	0
GSM2869433_Control	0.0252831508036381	0	0.0464885541780574	0	0	0.0803770900192821	0	0	0.00920019634519335	0.118539210698882	0	0.0303725630426676	0	0	0.00426798370199113	0.461371562608842	0	0.00706433947699368	0.130496551804373	0	0.0865387973200793	0
GSM2869435_Control	0.0503795647093846	0	0.0291594855147371	0.038445538311356	0	0.0469877811258555	0.00147864667664645	0	0	0.119466360177819	0	0.040232604756158	0	0	0.00947287499171296	0.388918833056148	0	0	0.196513815517485	0	0.0789444951626976	0
GSM2869437_Control	0.00134635608563736	0.0669360393536775	0	0	0.021998983486373	0.0167262226434704	0	0.0560090070718221	0	0.117154647682597	0	0.0497079030596295	0	0	0.274721758230575	0.201533491497685	0.00983973492765124	0	0	0.151731043205257	0.0322948127556252	0
GSM2869438_Control	0.031535655564962	0	0.0231153410702361	0	0	0.0413708294430449	0	0.0169208114274948	0	0.102039731870625	0	0.0463529981004126	0	0	0.0220911729693916	0.398308343345202	0	0.00330647786752422	0.196016236249041	0	0.118942402092066	0
GSM2869439_Control	0	0.0592412245719584	0	0	0	0.0484328006053408	0	0.0628040364252421	0	0.0876846748200762	0	0.041110468550812	0	0	0.213043585300617	0.253781112461922	0.0071835612235414	0	0	0.185456530674837	0.0412620053656528	0
GSM2869440_Control	0	0.0548581967565903	0	0	0.0148643778708532	0.0268024443154483	0	0.0657696081925055	0	0.0915331522226044	0	0.0464646561378425	0	0	0.226805407908208	0.242504229905405	0.00723163928229939	0	0	0.198652636850497	0.0245136505577472	0
GSM2869441_Control	0.0023500330472128	0	0.0214361966544809	0	0	0.0965564041176036	0	0	0	0.130129687704018	0	0.0407067659952224	0	0	0.0619024127577464	0.337603061941409	0.00540020251595406	0	0.239031084675492	0	0.0648841505908615	0
GSM2869442_Control	0.0230870397502899	0	0.0234068568372222	0.0129242692587167	0	0.0353870263248795	0	0.026522104282581	0	0.100246816833384	0	0.0435817754682726	0	0	0.0433200011442842	0.443151118324289	0	0	0.1731747221274	0	0.0751982696486808	0
GSM2869443_Control	0.000518733939615768	0	0.0363916023336603	0	0	0.0705641285580402	0	0	0.00249495379557311	0.11895081905289	0	0.0278396345180757	0	0	0.0105748874561243	0.491000751927088	0.00256345407763396	0.00857237328093785	0.126012645297608	0	0.104516015762752	0
GSM2869444_Control	0.0444930145050244	0.0266945737087522	0.0073036135836977	0.00396299088559034	0	0.111514562289506	0	0.0728463838844886	0	0.0748538579470256	0	0.0545217505292314	0	0	0.214653563374065	0.225506819360971	0.00187555936592809	0	0	0.134820366698733	0.0269529438669874	0
GSM2869445_Control	0.0715635677830011	0	0.0292683934929727	0	0	0.22161279844113	0	0	0	0.071014933094551	0.0117335062732076	0	0	0	0.00430615546531213	0.310601869834227	0.00428331108199582	0	0	0.170645230051312	0.10497023448229	0
GSM2869446_Control	0.050553526971802	0	0.0516491975579516	0	0	0.228155532054271	0	0	0	0.113356221911759	0	0.0232434785953805	0	0	0.00675412934316814	0.331630126336445	0.00213831019403721	0.00277362009037219	0.107500769176806	0	0.0822450877680073	0
GSM2869447_Control	0.00262049524466403	0.0836874259608652	0	0	0.0902749387818616	0.0301813515244844	0.0217213665685639	0.0120468310203068	0	0.249181316095496	0	0	0	0	0.0553489409821155	0.32110583937382	0	0.00373577347142392	0.0162566997124628	0.0581987523656417	0.0556402688982942	0
GSM2869448_Control	0.136299324559776	0.0602721022752614	0	0.0190748532951963	0.0192612960294261	0	0.0032059300827663	0.0384473142121046	0	0.0739668106201893	0	0.00813766776055448	0	0	0.0605075169934928	0.43618599951292	0	0.00685668120828485	0	0.038155100743018	0.09962940270701	0
GSM2869449_Control	0.0446427416184466	0	0.0395409766393195	0.0308992010169748	0	0.0634467519226104	0	0	0	0.120407101473877	0	0.0563627237911186	0	0	0.0281624979701858	0.352458274156803	0	0	0.224757218108432	0	0.0393225133022318	0
GSM2869450_Control	0.0178844357162362	0	0.0374543993903285	0.0270467005312925	0	0.056785103175498	0	0	0	0.131337809182984	0	0.0540364238465468	0	0	0.0389590508076641	0.428618161413439	0	0	0.153481645002342	0	0.0543962709336686	0
GSM2869452_Control	0.0237099084911762	0	0.0150597959182916	0	0	0.0568381785784972	0	0.0166521021962908	0	0.102270401512576	0	0.0611132619226933	0	0	0.0408585282292246	0.418740993010751	0.0268743969305765	0	0.105754152887139	0.0484359581492111	0.0836923221735729	0
GSM2869453_Control	0.0488753353790794	0	0.0120360926664766	0	0	0.0411113658629105	0.00708386403159329	0.0484187568412168	0	0.104990514329807	0	0.0632096069522967	0	0	0.0439730731247287	0.377193152173932	0	0.00472436167560039	0.193203169684889	0	0.05518070727747	0
GSM2869335_Treat	0	0.0382895692809499	0.0190482683186492	0.0314081032071899	0	0.0441355247670248	0.0529171765138414	0.0140685625545459	0	0.068185497805062	0	0.0226346222816927	0	0	0.102753855958275	0.362022024450984	0.0112089571098697	0	0	0.128384530206167	0.0749410934224799	0.0300022141232686
GSM2869336_Treat	0.0584595135285067	0.0823961113046689	0	0.0304076399097397	0	0.00332740909343867	0.0338818735754786	0.10550299061471	0	0.134463325257145	0	0.0126736289187107	0	0	0.112823701677134	0.2829716671053	0.0219072838151079	0	0	0.0447383589096167	0.0764464962904434	0
GSM2869337_Treat	0	0	0.0140888257126664	0.118156680758385	0	0	0	0.0183719543494514	0	0.182685348427207	0	0.031673749249059	0	0	0.111573957349208	0.246255991621956	0.000170336974025017	0	0.143190374065272	0	0.133832781492771	0
GSM2869338_Treat	0.0425301712886425	0.1460987296625	0	0	0	0.0159587416984814	0.0426555822240007	0.0486956880567295	0	0.139237711531522	0	0	0	0	0.163921964077254	0.191471469301104	0	0.00335661556694567	0	0.171754975293076	0.0010325016851586	0.0332858496145856
GSM2869339_Treat	0.00904079892407665	0.0081270272845773	0.00911015039168878	0	0	0.110055625662826	0.052193078978702	0.00667500224266346	0	0.124862473455805	0	0.0205844486764735	0	0	0.181461498451072	0.197112273458882	0.0135059895474263	0	0	0.202986200162785	0.0642854327630221	0
GSM2869340_Treat	0.0320907523734515	0	0.0098269476132696	0	0	0.131011675930868	0.00758865036968191	0.0434440494638519	0	0.134845199037011	0	0.024091781057456	0	0	0.125521728859182	0.292144883372092	0.0140245173984627	0	0	0.0736353844356328	0.105006842778562	0.00676758731048021
GSM2869341_Treat	0.107395607504083	0	0.0530990432939412	0	0	0.23319126355372	0.0108120798872577	0	0	0.0342583969943926	0	0.0469997388981737	0.00682102198160146	0	0.0332378681058149	0.263593878283181	0	0.00955801965394489	0.0482818993276992	0.0295608972505377	0.113896105312011	0.00929417995364054
GSM2869342_Treat	0.0159444342094053	0.0604098089984816	0	0.0457535521493191	0	0	0.0288036795956831	0.0665273259251602	0	0.222519352919724	0	0.00231616820320639	0	0	0.157210035837345	0.193151477250889	0	0	0.0503234583742596	0.045624700536837	0.11141600599969	0
GSM2869343_Treat	0.0347178042256097	0.0708990790483906	0	0	0.0323095905236322	0	0.0664257633137737	0.0628622123308514	0	0.178371081383987	0	0	0	0	0.162233431898787	0.26231475132207	0.00952259743532296	0	0.0384361875235149	0	0.081039214003813	0.000868286990248076
GSM2869344_Treat	0.0757099404616774	0	0.0384320551779956	0	0	0.233580586476731	0	0	0	0.0587715884927989	0	0.0397055877749957	0	0	0.109956190578145	0.259755083563148	0	0	0.0127166875289004	0.0815883667140929	0.0880635622247546	0.00172035100675969
GSM2869345_Treat	0.00156280179428753	0	0.0343429155107326	0.0363349839362356	0	0.0537555023309922	0.037781639624561	0.000197227782162197	0	0.0713413100806801	0	0.0179947557758	0	0	0.100958310773028	0.422726546284213	0.00708129909420959	0	0.109980869763707	0.0157308907323351	0.0902109465170565	0
GSM2869346_Treat	0	0.00693912732705375	0.0124750467298363	0.010679089380372	0	0.0564693902315354	0.0968101865599422	0.0197518512059638	0	0.112220472651619	0	0.0132586499819781	0	0	0.136753104152584	0.206607250151198	0.0156680245216844	0.00396072977241277	0	0.17163519595195	0.0805236986627065	0.0562481827191635
GSM2869347_Treat	0.0143020132221979	0	0.033866834736677	0.010353433707645	0	0.119182667631416	0.0348779208384946	0	0	0.119365223556249	0	0.031471547798353	0	0	0.092901316868841	0.321462540453762	0.00180561070308265	0	0	0.117725628074645	0.0936292595182267	0.00905600289040892
GSM2869348_Treat	0.0635304328088314	0.0508582877549824	0	0.0507475998687308	0.0410554300396615	0	0.103383591840755	0.048396003968981	0	0.16494084731392	0	0	0	0	0.131089731821718	0.200356071134684	0	0	0	0.128751718921513	0.0168902845262222	0
GSM2869349_Treat	0.00987395260891106	0.0512213623616489	0.00464436275163972	0.00625877074388602	0	0.0562379661354835	0.0447362654784222	0.0199884725397711	0	0.111993093794239	0	0	0	0	0.0653089583150815	0.279511332280264	0.0707705289725193	0	0	0.107429830849453	0.167160768040852	0.00486433512782864
GSM2869350_Treat	0	0.054675601789325	0.00114563062531007	0.011100072917687	0	0.0694464423020684	0.0542266599726822	0.0232522295619346	0	0.0992959205647937	0	0.0127325077967288	0	0	0.147998646786456	0.237958275565784	0.0336247475872042	0	0	0.175123205977278	0.0631353717815347	0.0162846867712129
GSM2869351_Treat	0	0.00311933877278754	0.00626857941172101	0.0524671652419104	0	0.0550813886003789	0.0153114302785908	0.0299823670461743	0	0.179810768196654	0	0.0141743801341867	0	0	0.144192368551032	0.228289260738285	0	0.0013318166712004	0.0588100826068995	0.037693322483852	0.173467731266327	0
GSM2869352_Treat	0.0363465829630431	0.212596056638287	0	0	0.00246699408002067	0.0259485822476672	0.0367782566862388	0.0285002753758692	0	0.121065115876836	0	0	0	0	0.168038229412006	0.178994681588031	0.0131310082317454	0	0	0.12268281410398	0.0507869638194395	0.00266443897683634
GSM2869353_Treat	0.113595988303627	0.171467910428229	0	0	0	0.0612374622587816	0.0753351556428063	0.0383654350427199	0	0.0931695267651826	0	0	0	0	0.100823968256727	0.175296253942207	0	0	0	0.137561123659218	0.0252114082397993	0.00793576746070161
GSM2869354_Treat	0.0185696046420293	0.148937825214528	0	0.0461856539581427	0	0	0.049410886645158	0.0567049000331908	0	0.116572780888486	0	0	0	0	0.168034236701024	0.252290141326321	0.0154931483800903	0	0	0.0402530620024465	0.087547760208584	0
GSM2869355_Treat	0.00277977948947826	0.0227840964819248	0.00483404116771651	0	0	0.0309250340749167	0	0.04111472256063	0	0.156947016833503	0	0.0278816999774893	0	0	0.102244573099874	0.317991289873016	0.00831595799247173	0	0.113968390433536	0.0787593251201859	0.0855535583793559	0.00590051451590153
GSM2869356_Treat	0.00256087655783221	0.0360441021346641	0.00534206133865035	0.0410740719312798	0	0.00634804557315966	0.0119190221890342	0.0500192239706531	0	0.142537565067631	0	0.0351242606806963	0	0	0.0941163320246691	0.288763512837074	0.0436677566624833	0	0	0.116542639764141	0.109895316660174	0.0160452126078576
GSM2869357_Treat	0.109296068690576	0.19790075852868	0	0.0236996130942865	0	0	0.0488082845426491	0.0795180131760676	0	0.103898794312617	0	0.00305983100026162	0	0	0.0953897660965002	0.202289446825334	0.00236680360756786	0	0.0405137137510405	0.0540643738285738	0.0384007575967298	0.000793774949116809
GSM2869358_Treat	0.0162243322006367	0.0595786070154352	0	0.0573988565126954	0	0.0160069530851762	0	0.0541619312113368	0	0.17698636691665	0	0.0225843678048993	0	0	0.093793042124507	0.251344924221283	0.00730274442425088	0	0.111614610250028	0	0.133003264233103	0
GSM2869359_Treat	0.0230543554167031	0.0494007050742727	0.0116474933431799	0.0292736701330419	0	0.0706243246074985	0	0.0736017527999114	0	0.119117008149893	0	0.0586320263415665	0	0	0.150546230223452	0.212224579927808	0.00723545562894196	0	0	0.10666789209779	0.0823460988089063	0.00562840744703481
GSM2869360_Treat	0.0346513686005909	0.0610252855894258	0	0.0346602773660727	0.0409681109862173	0	0.0265419900920447	0.0653056724554145	0	0.164670407965102	0	0.00195078748654177	0	0	0.166664865494134	0.217487788962557	0.0127904679658747	0	0	0.0969873056995643	0.0762956713364599	0
GSM2869361_Treat	0.013087980631167	0.0733760603401814	0.000968735060442516	0.034592090427731	0	0.049982615813483	0.0504577447143045	0.0682804790070277	0	0.0817408053659365	0	0.0248957728030017	0	0	0.148322339460901	0.229295262972083	0.0113089399204565	0	0	0.139634115224065	0.0740570582592188	0
GSM2869362_Treat	0.0399258221373162	0	0.0172543816746686	0	0	0.135694969175126	0	0	0	0.168422136600885	0	0.0124442743904995	0	0	0.0585377419904711	0.273372232544494	0.00275668572581736	0	0.163695863183137	0	0.127895892577585	0
GSM2869363_Treat	0	0	0.017015148925118	0.0665681393696576	0	0.0360717787477322	0	0.0302931385953562	0	0.124173002598352	0	0.0302926822897896	0	0	0.0497536791511138	0.295148390774715	0	0.00266755571508417	0.100037615764394	0.0643276832708992	0.183651184797789	0
GSM2869364_Treat	0	0.024674896304963	0.00331971222382295	0.0269115507583003	0.0298122957414559	0	0.0915948072314885	0.0256927238203936	0	0.0918483987217039	0	0.0445692898020272	0	0	0.187085027564757	0.230190948364605	0.00730977663498523	0	0	0.117796174311511	0.0719924883468096	0.0472019101731774
GSM2869365_Treat	0.0290615227126015	0	0.00912436857448366	0	0	0.165164425169295	0.0546285782524666	0.0198829837330278	0	0.0493531822047684	0	0.0321815520786915	0	0	0.0860018778227258	0.267406020613023	0.00894117963054793	0	0	0.174743223179948	0.0845669044322306	0.0189441815961916
GSM2869366_Treat	0.0161293326219171	0.0465539954954856	0.00181945047019829	0.0389774588013338	0	0.0424979287189462	0.027557855182111	0.0458397852119675	0	0.0725975685485981	0	0.0248700103885405	0	0	0.175017689667633	0.268656182514649	0.0247982745264848	0	0	0.137791473442851	0.0768929944092833	0
GSM2869367_Treat	0.122654934405636	0.154221301745938	0	0	0	0.0246708331429037	0.0792881500468803	0.0492318223022417	0	0.14505766162461	0	0	0	0	0.123045302901914	0.212615882269659	0	0	0.0330116799197744	0.0366265067637511	0.0195759248766911	0
GSM2869368_Treat	0	0.00383446733565803	0.0106061200570878	0.0184482823219499	0.0214334577787321	0	0.124928175378723	0.02123859273054	0	0.0981193156474037	0	0.0442028115181878	0	0	0.141759162674705	0.210546854852373	0.014158166100584	0	0	0.15983257438876	0.07563003765937	0.0552619815559241
GSM2869391_Treat	0.0019488309435539	0.054087746946854	0.00280635722907203	0	0	0.0625778182140939	0.036376584792891	0.0193703834547013	0	0.0576433303584299	0	0.0208190552249532	0	0	0.142319957802194	0.212276803368185	0.00799238338592065	0	0	0.322108780626107	0.0343217403456253	0.0253502273074186
GSM2869392_Treat	0.0429313220077437	0	0.089346222759464	0	0	0.0477789320769728	0	0	0	0.123353347736203	0	0.0759142219350694	0	0	0.00864513505304381	0.413466911837142	0	0.0193941489442674	0	0.0644639822596159	0.111229312448131	0.00347646294234669
GSM2869393_Treat	0.0374211052412056	0.0623498815105817	0	0	0.0640781390751673	0.0016573597870413	0.075918834558458	0.0433825594372608	0	0.1100424436468	0	0	0	0	0.122882635452533	0.245893488177317	0.00298468474273546	0.00979436589496913	0	0.165527431768311	0.0500818374120259	0.00798523329559333
GSM2869394_Treat	0.000756099712221498	0.0461359852913448	0.0109169603891431	0	0	0.0550107080288306	0.00899961841808825	0.0333885391660289	0	0.0940497745658157	0	0.0475524149237813	0	0	0.125656983190732	0.277731919707773	0.015400857571298	0	0	0.23318872958259	0.0431904998367565	0.00802090961559719
GSM2869395_Treat	0	0.0242561311754346	0.00259080781661049	0	0	0.0912846600775579	0.0629959816077649	0.0232013164669649	0	0.140515188126168	0	0.0381545193505378	0	0	0.169309698027725	0.271866772285734	0	0.0011540634873649	0.0163482233345572	0.0934228171668325	0	0.0648998210767474
GSM2869396_Treat	0.079911890006676	0.124661650710147	0	0	0	0.024864998060779	0.0422447614214773	0.102136812872759	0	0.0979273305158516	0	0.0138831698770596	0	0	0.140060688026105	0.193304587062695	0	0	0	0.143720533469378	0.0149507350819354	0.0223328428951362
GSM2869397_Treat	0.000101288054549621	0	0.0161172772857472	0	0.028345181985445	0	0.0546078947475802	0.00845221562473482	0	0.062464713731459	0	0.0137310326282431	0	0	0.0920596468234824	0.291943761800794	0	0.0207638062491559	0	0.195861314640993	0.057934534353839	0.157617332073977
GSM2869398_Treat	0	0.0199312386715034	0.00833970071085112	0.0174448363772294	0	0.00865510014207055	0.080406814188684	0.0221216508232196	0	0.0630063516138575	0	0.0522759882203573	0	0	0.144765179384698	0.293499133514497	0	0	0	0.217043200997281	0.0186265626124355	0.0538842427433152
GSM2869399_Treat	0.0773491252409966	0.118960559103203	0	0	0	0.0771172110327357	0.0569809717563942	0.0603631859363921	0	0.107996807036242	0	0	0	0	0.109548693052296	0.237471811243551	0	0	0	0.151137359567436	0.00307427603075403	0
GSM2869400_Treat	0.127806048126383	0.0867686977276012	0	0	0	0.0882004507153738	0.0245380147234354	0.0565588574775161	0	0.136628720072351	0	0	0	0	0.121357992388203	0.144602772675864	0	0	0	0.205406772832289	0.00414673787218868	0.00398493538879406
GSM2869401_Treat	0.0233819583998591	0.0377169135970899	0	0	0	0.142401580934892	0.0720378769699996	0	0	0.069972625755364	0	0	0	0	0.0940512074522718	0.142430825261989	0.0264578434216054	0.0044744092666361	0	0.232451055814682	0.046772293928013	0.107851409197597
GSM2869402_Treat	0	0.008608347692214	0.0275774896312246	0	0	0.123510468554958	0	0.010270488463115	0	0.202325924564986	0	0.00307962220662832	0	0	0.0791197758814641	0.273746174178805	0.0113960251696332	0	0	0.22350563203585	0.0368600516211213	0
GSM2869403_Treat	0.0571603108100665	0.0461357183096754	0	0	0.0603931982916551	0	0.0330067631173066	0.0582996484620259	0	0.128782859626491	0	0	0	0	0.161355558368374	0.194274111420825	0.0062882033723215	0	0	0.167126778221263	0.0871768499999952	0
GSM2869404_Treat	0.00135021034850081	0.0413848433933498	0.00548047245509108	0	0	0.155755610988496	0	0.00794298384125241	0	0.161855530343499	0	0	0	0	0.122608842732666	0.234644160873872	0.013395106062437	0	0	0.214035691647806	0.041546547313029	0
GSM2869405_Treat	0.035441598146969	0	0.0567402427466545	0	0	0.129573857159741	0	0	0.00304339519603228	0.0493782605611956	0	0.0699452623082017	0	0	0.0147219830298517	0.387292790822306	0	0.0209441039180659	0	0.0909732421613866	0.127099643759179	0.0148456201904167
GSM2869406_Treat	0	0	0.0255178360199222	0	0	0.188584971973714	0.0512347179915703	0	0	0.0529017615749141	0	0.0118725459197916	0	0	0.081159971263043	0.244872071954911	0.00650643846919753	0.00962346617515927	0	0.200887800090684	0.0353985182740043	0.0914399002930885
GSM2869407_Treat	0.000597597708481129	0.0636550378139096	0.0437327286901562	0	0	0.0799624843797925	0.0336110913685027	0.0260761490239652	0	0.148035384720503	0	0	0	0	0.174037471476924	0.310696539134953	0	0	0	0.104319623407542	0	0.0152758922752704
GSM2869408_Treat	0.00433857473658664	0.101984459036668	0	0	0.000378839258833087	0.106604692491878	0.00347088099717913	0.0291729824010653	0	0.128467103051124	0	0	0	0	0.0771222969170868	0.274190945649666	0.0480207300191878	0	0	0.146236438036373	0.0800120574043525	0
GSM2869409_Treat	0.00231529784040986	0	0.0167845997960423	0	0	0.239645835888284	0.00033505003600933	0.00353877511064611	0	0.0441587532044467	0	0.0101049575857549	0.00188004506965418	0	0.12961544647373	0.152868037805388	0.0140711148651233	0	0	0.294035399596431	0.0906466867280804	0
GSM2869410_Treat	0.0133683565578027	0.0883059073079083	0	0	0	0.0967508160281424	0.0266237661271783	0.0486127971574836	0	0.13731571145282	0	0	0	0	0.148939805826502	0.244505021142197	0	0	0	0.162788920458745	0	0.0327888979412204
GSM2869411_Treat	0.155931537418588	0.0485940222266221	0	0.0255013383506527	0.148594379281082	0	0.0608837825313856	0	0	0.0960468602273367	0	0	0	0	0.121042155840862	0.180665343028081	0	0.00461072446995606	0	0.145417544337156	0	0.0127123122882777
GSM2869412_Treat	0.00842925095227457	0.0736585353305028	1.81055034872251e-05	0	0	0.0764767020757952	0.0594490951349144	0.012398941152077	0	0.126556998265246	0	0	0	0	0.166713651257222	0.264554159955454	0	0	0	0.167320792401656	0	0.0444237679713713
GSM2869413_Treat	0	0.0636044699113372	0.00184719703186101	0	0	0.0571014183608689	0.0197944523024942	0.0367488168327309	0	0.266228289681041	0	0.00813413655889019	0	0	0.0874720817594953	0.260268987329716	0.00533128231024848	0	0	0.159666077995983	0.0338027899253336	0
GSM2869414_Treat	0	0.0275210078748833	0.0134890485308122	0.00525979039424385	0	0.0492643001651438	0	0.0480854860905801	0	0.077645565869042	0	0.0190829217518894	0	0	0.0828051906786032	0.277928702523074	0.0315072193330018	0	0	0.216319887547771	0.133812793759211	0.0172780854817447
GSM2869415_Treat	0	0	0.0483727410862109	0	0	0.0910423500969442	0.00921557962037588	0.0361705509067753	0	0.09637765562711	0	0.0374278453365988	0	0	0.0876364565878362	0.205990630930587	0	0	0	0.229356041576056	0.146825926998832	0.0115842212326744
GSM2869416_Treat	0.0709500504077609	0	0.0142157384363708	0	0	0.105275928880347	0.00465599969035548	0.0189072130625539	0	0.306438650745056	0	0	0	0	0.122441724100764	0.230149398855839	0.0175894298676632	0	0	0.0883672594403653	0.021008606512924	0
GSM2869417_Treat	0	0.0177151490612822	0.0308748688969603	0	0	0.0489924583808131	0.0116495720105584	0.0298653567098557	0	0.118835100333615	0	0	0	0	0.189913499208982	0.189994377280032	0	0	0	0.271734655347542	0.00326515064707153	0.0871598121232875
GSM2869418_Treat	0.00193880435513171	0.0310230027530603	0.00250511954080644	0	0	0.0767149427022657	0.0196014559461634	0.0365690519606195	0	0.0686185680066088	0	0.0400656051275908	0.0121506009317024	0	0.168942011399187	0.178347304233974	0.00956032568535496	0	0	0.274824078131865	0.0730274794597006	0.00611164976596986
GSM2869419_Treat	0.0114105410818441	0.12648541444688	0	0.0186182231332429	0.0701784187585287	0	0.00457945961238634	0.0507348756520989	0	0.140081046611983	0	0.00908591785173473	0	0	0.107622658271071	0.264162273525492	0.0156298888641993	0.00212750978183918	0	0.149268701180257	0.0300150712284431	0
GSM2869420_Treat	0.0415336276849611	0.172005169566485	0	0	0	0.0862713565400137	0.0773220928995922	0.0642167743129542	0	0.105793926569157	0	0	0	0.00727868944839403	0.170549393943558	0.188538013008737	0	0	0	0.0864909560261481	0	0
GSM2869421_Treat	0	0.0225082100305917	0.0101596488173093	0.0115266632460729	0	0.0171739572009929	0.0256439232145697	0.0330114149342088	0	0.0699196763110193	0	0.0394687594394421	0	0	0.140943256421461	0.273147128162081	0.00593466752043226	0.00098254288853612	0	0.265407121960081	0.0514873551186369	0.0326856747345647
GSM2869422_Treat	0.000698715645809969	0.0766573682829548	0	0	0.0470041569635002	0	0.0377774392323882	0.0347143676113688	0	0.213398430767309	0	0.00193896384964317	0	0	0.119700862128352	0.210186643757215	0.00300512382126247	0	0	0.195753262531786	0.0591646654084103	0
GSM2869423_Treat	0.0297051230187647	0.0489363889702144	0	0	0	0.13836325578039	0.0352275781860125	0.0609949459205371	0	0.087908222554536	0	0	0	0	0.177148753016204	0.245334843548304	0.00774858904400593	0	0	0.159900879759705	0	0.00873142020132571
GSM2869424_Treat	0.070793265130957	0.102100592422937	0	0.0454498783964313	0	0.0371939623158707	0.0473817293386082	0.055809372518351	0	0.163225440896134	0	0	0	0	0.121552570090619	0.219545202606244	0.0202736026972819	0	0	0.112237902748196	0.00387800850813753	0.000558472330231521
GSM2869425_Treat	0	0	0.0192071835546228	0	0	0.0218993929823545	0.0537008913012651	0.0162384401054564	0	0.0382270071684035	0	0.0345803722139857	0	0	0.108613892611121	0.291319670513539	0	0.0289940299372343	0	0.177258455095307	0.0690960702877433	0.140864594228968
GSM2869426_Treat	0	0.01693666376992	0.0120953861746377	0	0	0.0880628248869932	0	0.0273576762940219	0	0.127047134252707	0	0.0365740121872022	0	0	0.124006076868703	0.311986409945866	0.00224948082097923	0	0	0.220163608068128	0.0335207267308423	0
GSM2869427_Treat	0.0258126765493719	0.0601131374203116	0.00158445044312218	0.022277464651449	0.0739552999129948	0	0	0.0464851178123208	0	0.179943158734408	0	0.0272939523591851	0	0	0.0825175982794855	0.295632119484428	0.00529779808916335	0.000366810373202942	0.0384785587012865	0.0967505964527825	0.0434912607364875	0
GSM2869428_Treat	0	0.0157779914907493	0.0255588774155512	0	0	0.0720998719810452	0.00747336351060066	0.00797073658714092	0	0.0317755523768677	0	0.0374419365598825	0.0059288259069264	0	0.0988833140733386	0.298606574992166	0	0	0	0.272905153695817	0.106463783484504	0.0191140179254104
GSM2869429_Treat	0	0.0307725362675333	0.00671544696462086	0	0	0.0698526435436056	0.00671581829515221	0.0318936476900404	0	0.09456524513521	0	0.0322122568199106	0.000687073766722593	0	0.16494798637812	0.193603452032711	0.00815039570243004	0	0	0.261339298620725	0.0757307582384156	0.0228134405448027
GSM2869430_Treat	0	0	0.0140231148858416	0	0	0.0749537980629359	0.0509417388755444	0.00121000525588378	0	0.0358063034336908	0	0.022843401014375	0	0	0.0942518042527323	0.267329769430698	0.00330894314657352	0	0	0.208010140626489	0.0350974132566009	0.192223567758635
GSM2869431_Treat	0.00919326943657083	0.060059574346516	0	0	0	0.0415004655263596	0.022634504320623	0.0594094698009623	0	0.0906941518928112	0	0.0175183815191394	0	0	0.216487578158197	0.248342004337662	0	0	0	0.203404296766117	0	0.0307563038950428
