# Supplementary material for: Analysis of cuproptosis-related genes in Ulcerative colitis and immunological characterization based on machine learning
Source: Front Med (Lausanne). 2023 Jul 17;10:1115500. doi: 10.3389/fmed.2023.1115500 (PMC10389668; doi:10.3389/fmed.2023.1115500)
Supplement: Supplementary file 4 [file Data_Sheet_4.ZIP › cluster.txt]

ID	NFE2L2	NLRP3	ATP7B	FDX1	LIAS	DLD	DLAT	PDHA1	PDHB	CDKN2A	DBT	GCSH	DLST	Cluster
GSM2869335_Treat	10.516606	6.386445	6.512394	9.365242	6.45908	11.668558	9.319136	11.533102	10.621367	6.311468	5.172538	8.37513	7.947836	C1
GSM2869336_Treat	10.276303	6.031226	6.375814	9.211615	6.449543	11.437256	8.820801	11.555141	10.68342	6.097656	5.139123	8.000411	7.911593	C1
GSM2869337_Treat	10.325531	6.256949	6.610684	9.644869	6.472695	11.326385	9.040459	11.44962	10.721708	6.530118	5.01175	8.72684	8.069569	C1
GSM2869338_Treat	10.292948	6.062717	6.259127	8.732883	6.192085	11.228679	8.862092	11.082905	10.433136	6.339028	5.067913	7.815704	7.715197	C1
GSM2869339_Treat	10.521945	6.25379	6.38823	9.51111	6.486221	11.54045	9.348057	11.899706	11.00566	6.112109	4.883485	8.305257	7.958056	C2
GSM2869340_Treat	10.433865	5.969291	6.557239	9.35545	6.382572	11.567192	9.089129	11.470854	10.758189	6.24228	5.330221	8.427998	7.790179	C1
GSM2869341_Treat	10.761688	6.311071	6.821931	9.541983	7.00097	11.802848	9.806152	11.779466	11.040173	6.080106	5.413945	8.532941	7.998866	C2
GSM2869342_Treat	10.323748	6.029591	6.421111	9.331618	6.16058	11.227442	8.363565	11.618753	10.809718	6.731934	5.040632	9.106696	7.808679	C1
GSM2869343_Treat	10.311034	6.014588	6.559878	9.331618	6.447317	11.363834	8.969981	11.688966	10.471722	5.988492	5.268172	8.091869	7.878023	C1
GSM2869344_Treat	10.393734	5.712754	6.922986	9.824367	7.104856	11.510955	9.473933	11.890032	10.620006	6.038848	5.618803	8.285958	8.167296	C2
GSM2869345_Treat	10.412625	6.076179	6.85235	9.855682	7.112226	11.718104	9.56602	11.81246	10.392501	5.359768	6.014588	7.768233	8.49465	C2
GSM2869346_Treat	10.643456	6.123687	6.65625	9.331111	6.725902	11.856602	9.752419	11.478251	10.423279	5.892245	5.664216	8.210187	8.092658	C2
GSM2869347_Treat	10.347326	5.928663	6.839085	9.804465	7.000589	11.634888	9.374001	11.730972	10.272041	5.745593	5.614862	7.858209	8.280709	C2
GSM2869348_Treat	10.294186	6.054817	6.506877	9.556077	6.709055	11.585202	9.257044	11.621992	10.64275	5.465346	5.282953	7.358425	8.254154	C2
GSM2869349_Treat	10.582079	6.355776	6.499025	9.334397	7.103091	11.672123	9.263365	10.809718	10.063317	6.887101	5.706224	7.740268	8.38398	C1
GSM2869350_Treat	10.467895	6.276695	6.652107	9.35041	6.768518	11.536149	9.439747	11.522731	10.587613	5.658697	5.420154	7.707075	8.306504	C2
GSM2869351_Treat	10.465243	6.305836	6.61682	9.62377	6.786574	11.549203	9.421116	11.201032	10.216238	6.477	5.559734	8.665074	8.24988	C1
GSM2869352_Treat	10.570356	6.036164	6.643739	9.192463	6.774766	11.597736	9.334931	11.188987	10.271427	5.962302	5.331859	8.35227	8.177733	C2
GSM2869353_Treat	10.378896	6.047766	6.3787	8.918993	6.484958	11.427859	9.097954	10.803642	10.204373	6.270865	5.411429	7.719734	8.183723	C1
GSM2869354_Treat	10.477914	6.030819	6.284256	9.197074	6.500696	11.412191	8.912796	11.25282	10.347326	6.476112	5.248173	7.761047	7.633921	C1
GSM2869355_Treat	10.416523	6.120886	6.619356	9.586947	6.818889	11.36125	9.131439	11.657033	10.56426	6.589631	5.221571	7.938256	8.213873	C1
GSM2869356_Treat	10.477241	6.09845	6.425813	9.332085	6.397056	11.315307	8.86121	11.34676	10.633245	6.284256	5.137843	8.111546	8.040823	C1
GSM2869357_Treat	10.344877	6.141715	6.320049	8.928788	6.422391	11.19326	8.954995	11.169441	10.468504	6.517887	5.041347	8.061	7.768586	C1
GSM2869358_Treat	10.479119	6.22702	6.352039	9.328851	6.610276	11.229869	9.228518	11.342978	10.459366	6.489175	5.272124	8.188843	7.778624	C1
GSM2869359_Treat	10.437859	5.906523	6.456542	9.331618	6.845711	11.437256	9.42481	11.698504	10.800486	5.562879	5.292938	8.5214	8.109221	C2
GSM2869360_Treat	10.505841	5.839159	6.32211	9.194278	6.803473	11.394041	9.381203	11.666909	10.862969	5.923007	5.294481	7.969265	7.948215	C2
GSM2869361_Treat	10.553302	5.862494	6.361086	9.251718	6.870038	11.294397	9.699896	11.52572	10.49917	5.936267	5.454027	7.908439	7.784742	C2
GSM2869362_Treat	10.59309	6.159163	6.461241	9.66826	6.642376	11.341486	9.203829	11.510955	10.580734	6.586323	5.046611	8.729355	7.859722	C1
GSM2869363_Treat	10.498578	6.204739	6.516556	9.425689	6.774766	11.36931	9.317799	11.475553	10.745594	6.670304	5.185704	9.096657	7.927842	C1
GSM2869364_Treat	10.560739	6.396208	6.345369	9.206514	6.708678	11.606683	9.600824	11.825808	10.764566	6.215507	5.196096	8.242713	8.154962	C2
GSM2869365_Treat	10.537993	6.167113	6.421111	9.384582	6.535979	11.442998	9.141406	11.345534	10.560165	6.157895	5.083003	7.835043	7.942911	C1
GSM2869366_Treat	10.689395	6.404361	6.150352	9.176431	6.92799	11.323884	9.690763	11.427859	10.483321	5.851161	5.345357	7.338969	8.212654	C2
GSM2869367_Treat	10.383325	5.980431	6.171713	8.744062	6.449976	11.323884	8.918523	11.175915	10.44994	6.697981	5.070118	7.884873	7.67347	C1
GSM2869368_Treat	10.600607	6.376611	6.387808	9.169416	6.62138	11.719405	9.669734	11.912918	10.755419	6.043261	5.097558	8.200393	8.182161	C2
GSM2869391_Treat	10.399455	5.997343	6.26165	9.423442	6.549889	11.271847	8.738683	11.567192	10.441006	5.914652	5.181919	8.444958	8.388388	C1
GSM2869392_Treat	10.319244	6.018653	6.932816	9.79989	6.849375	11.359976	8.885492	11.784557	10.550059	6.180725	5.3765	7.856203	8.053019	C2
GSM2869393_Treat	10.342956	6.102109	6.512009	9.240223	6.485406	11.345534	8.782375	11.353512	10.534363	5.909107	5.190137	8.529952	8.108046	C1
GSM2869394_Treat	10.718705	5.930539	6.434869	9.326559	6.660996	11.457506	9.370819	11.705399	10.563465	5.803206	5.153545	8.214377	7.896337	C2
GSM2869395_Treat	10.718705	6.585057	6.350722	9.235726	6.595042	11.514029	9.613078	11.375496	10.485992	5.587556	5.289304	8.492565	8.163076	C2
GSM2869396_Treat	10.303799	6.049001	5.828642	8.820413	6.452999	11.20563	9.070418	11.30394	10.503194	5.977804	5.064521	8.020599	7.812939	C1
GSM2869397_Treat	10.747828	6.53247	6.448169	8.724629	6.313574	11.098537	8.644283	11.234462	10.484664	6.094754	5.128461	8.448893	7.491245	C1
GSM2869398_Treat	10.586971	6.619658	6.534743	9.288279	6.37827	11.453559	9.187741	11.372872	10.541652	5.656719	4.987183	8.282315	8.357371	C2
GSM2869399_Treat	10.542278	6.012338	6.323958	9.178553	6.687652	11.579146	9.11172	11.120044	10.310449	5.680388	5.305649	7.850428	8.295457	C2
GSM2869400_Treat	10.543561	6.166291	6.307989	9.240698	6.838699	11.594878	9.093155	10.964251	10.368602	5.656277	5.57271	7.927842	8.389507	C2
GSM2869401_Treat	10.61498	6.759932	6.122269	9.283138	6.899656	11.337573	9.289197	10.768959	10.029874	6.179439	5.310294	8.059027	8.404488	C1
GSM2869402_Treat	10.627236	6.04731	6.679412	9.411471	7.033712	11.644584	9.377566	11.276726	10.213414	5.654591	5.763851	7.819205	8.620605	C2
GSM2869403_Treat	10.463212	5.992973	6.438445	9.17354	6.576662	11.596353	9.155028	11.263617	10.337886	5.921193	5.390154	8.135606	8.323391	C2
GSM2869404_Treat	10.461931	6.069247	6.416412	9.27102	6.879314	11.55372	9.151367	11.627896	10.272041	5.604069	5.414815	7.705106	8.550279	C2
GSM2869405_Treat	10.61696	6.006306	6.768518	9.582403	6.772204	11.632137	9.276335	11.527221	10.294186	5.958314	5.552736	8.350305	7.992443	C2
GSM2869406_Treat	10.613534	6.778519	6.711606	9.459556	6.499531	11.265943	8.995255	10.738294	9.803995	6.276695	5.285688	8.232582	8.598264	C1
GSM2869407_Treat	10.432523	6.140791	6.281606	9.405869	6.836906	11.574755	9.115663	11.140308	10.503852	6.362388	5.444425	7.657883	8.251793	C1
GSM2869408_Treat	10.73618	5.986229	6.515717	9.506709	7.215034	11.565827	9.358564	11.534501	10.35995	5.730135	5.6071	7.536394	8.428402	C2
GSM2869409_Treat	10.450586	6.186752	6.349363	9.525107	6.766098	11.571869	9.295505	11.452142	10.367272	5.705773	5.367407	7.824632	8.300568	C2
GSM2869410_Treat	10.305658	6.240928	6.026879	9.365242	6.409057	11.398897	8.727672	11.038365	10.376572	6.330539	5.209418	7.371813	7.994677	C1
GSM2869411_Treat	10.372321	6.011504	6.108456	9.217586	6.547079	11.367869	8.743649	11.234462	10.283782	5.961019	5.272124	7.949416	8.136863	C1
GSM2869412_Treat	10.57929	6.300408	6.195871	9.415179	6.610276	11.498047	9.129935	11.095429	10.314809	6.320049	5.309532	7.617835	8.154543	C1
GSM2869413_Treat	10.592554	6.036164	6.439724	9.266997	6.648431	11.653887	9.236218	11.444067	10.380116	5.653206	5.600108	8.110029	8.405375	C2
GSM2869414_Treat	10.572482	6.365369	6.473096	9.488747	6.750857	11.486568	8.998343	11.625105	10.382666	5.622699	5.224277	7.700275	8.663323	C2
GSM2869415_Treat	10.646347	6.034936	6.613056	9.645447	6.552919	11.647772	9.560304	11.388607	10.432523	5.567138	5.611373	8.053437	8.347591	C2
GSM2869416_Treat	10.633245	5.991482	6.334675	9.237081	7.190736	11.653887	9.462402	11.313058	10.201443	5.579491	5.408522	7.754532	8.332352	C2
GSM2869417_Treat	10.708153	6.447751	5.950242	9.053234	6.559002	11.344211	8.868818	10.921891	10.478485	6.496934	5.236715	8.029891	7.884074	C1
GSM2869418_Treat	10.540208	6.256497	6.282443	9.370359	6.541197	11.371825	9.304889	11.341486	10.386602	6.245474	5.23262	7.966042	8.024123	C1
GSM2869419_Treat	10.584257	5.995529	6.304682	9.188595	6.741756	11.288569	8.918179	11.558294	10.601339	5.93581	5.16463	8.197839	8.153702	C1
GSM2869420_Treat	10.339207	6.024827	6.047766	8.93444	6.305836	11.196699	8.806667	11.425095	10.469754	6.189504	5.032174	8.340521	7.86791	C1
GSM2869421_Treat	10.429888	6.229196	6.445073	9.293657	6.72505	11.331437	8.978947	11.446633	10.558164	6.848188	5.156114	8.563091	8.2606	C1
GSM2869422_Treat	10.478485	6.211033	6.15701	8.916901	6.761095	11.353512	9.112222	11.476668	10.484001	5.920681	5.10966	7.882546	8.086464	C1
GSM2869423_Treat	10.406245	6.382173	6.044445	9.197074	6.821545	11.326385	9.045715	11.219751	10.473174	6.778519	5.12031	7.910393	8.113472	C1
GSM2869424_Treat	10.479119	6.081025	6.283378	8.921601	6.414246	11.161966	9.275857	11.328712	10.24559	5.988492	5.209418	7.536795	7.948631	C1
GSM2869425_Treat	10.547846	6.37993	6.547888	9.02611	6.477	11.24112	8.983311	11.507864	10.286282	6.044445	5.168244	8.086034	7.91081	C1
GSM2869426_Treat	10.618511	6.063138	6.189939	9.221993	7.004618	11.440086	9.330664	11.623646	10.650402	5.366284	5.612757	8.369535	8.092658	C2
GSM2869427_Treat	10.551239	5.762265	6.6642	9.394821	6.810054	11.422524	9.338923	11.824411	10.555455	5.811441	5.330604	7.947146	8.073939	C2
GSM2869428_Treat	10.525178	6.113425	6.492146	9.533477	6.882093	11.448101	9.418659	11.665031	10.622814	5.896084	5.088591	8.174474	8.176179	C2
GSM2869429_Treat	10.492738	6.274934	6.201116	9.508646	6.718934	11.456151	9.330664	11.531607	10.471722	5.900566	5.19806	8.424583	8.218998	C2
GSM2869430_Treat	10.673924	6.561499	6.351655	8.950977	6.499025	11.145898	9.135166	11.16626	10.111249	5.851161	5.125454	7.438631	7.91366	C1
GSM2869431_Treat	10.444699	6.417672	5.906972	9.177244	6.473096	11.248297	8.786522	11.291039	10.605498	6.214627	5.044	7.560474	8.035028	C1
