# Supplementary material for: Analysis of cuproptosis-related genes in Ulcerative colitis and immunological characterization based on machine learning
Source: Front Med (Lausanne). 2023 Jul 17;10:1115500. doi: 10.3389/fmed.2023.1115500 (PMC10389668; doi:10.3389/fmed.2023.1115500)
Supplement: Supplementary file 5 [file Data_Sheet_5.ZIP › diffGeneExp.txt]

ID	GSM2869369_Control	GSM2869370_Control	GSM2869371_Control	GSM2869372_Control	GSM2869373_Control	GSM2869374_Control	GSM2869375_Control	GSM2869376_Control	GSM2869377_Control	GSM2869378_Control	GSM2869379_Control	GSM2869380_Control	GSM2869381_Control	GSM2869382_Control	GSM2869383_Control	GSM2869384_Control	GSM2869385_Control	GSM2869386_Control	GSM2869387_Control	GSM2869388_Control	GSM2869389_Control	GSM2869390_Control	GSM2869432_Control	GSM2869433_Control	GSM2869434_Control	GSM2869435_Control	GSM2869436_Control	GSM2869437_Control	GSM2869438_Control	GSM2869439_Control	GSM2869440_Control	GSM2869441_Control	GSM2869442_Control	GSM2869443_Control	GSM2869444_Control	GSM2869445_Control	GSM2869446_Control	GSM2869447_Control	GSM2869448_Control	GSM2869449_Control	GSM2869450_Control	GSM2869451_Control	GSM2869452_Control	GSM2869453_Control	GSM2869335_Treat	GSM2869336_Treat	GSM2869337_Treat	GSM2869338_Treat	GSM2869339_Treat
NFE2L2	10.491357	10.528768	10.551239	10.534363	10.698036	10.415874	10.618511	10.770281	10.451874	10.671108	10.595785	11.021729	10.566889	10.654552	10.455529	10.850759	10.771894	10.855175	10.687861	10.498578	10.568293	10.622814	10.499805	10.606114	10.359373	10.575126	10.698835	10.648964	10.761688	10.748739	10.513765	10.746307	10.653259	10.599337	10.907704	10.461202	10.576526	10.85142	10.503194	10.765312	10.779554	10.496116	10.88493	10.767459	10.516606	10.276303	10.325531	10.292948	10.521945
NLRP3	5.80147	5.847151	5.917817	6.013623	5.908709	6.039743	5.944369	5.931035	6.264592	5.955762	5.960602	5.865044	6.037154	5.81682	6.249431	6.181171	5.89133	5.959693	6.089473	6.06184	6.084607	5.942327	6.018653	5.970612	5.761824	5.953458	6.049405	6.374044	6.098908	6.467015	6.384415	5.867087	6.15701	6.042319	6.489175	5.748336	5.969291	5.99602	5.976613	5.994652	6.203803	6.004953	6.039743	5.833447	6.386445	6.031226	6.256949	6.062717	6.25379
ATP7B	7.044975	6.894946	6.67982	6.614726	6.764776	6.8173	6.849375	6.844551	6.538059	6.758477	7.00097	7.008874	6.663471	6.766964	6.513666	6.697068	6.372312	6.620423	6.547888	6.369155	6.828175	6.893121	6.671878	6.781981	6.654935	6.762211	6.820404	6.583448	6.667919	6.636828	6.50938	6.730771	6.659035	6.605256	6.720252	6.822773	6.82737	6.628416	6.559002	6.763083	6.609363	6.440902	6.648044	6.520963	6.512394	6.375814	6.610684	6.259127	6.38823
FDX1	10.302602	10.110201	10.202584	9.868597	10.044904	10.054467	10.439055	10.103152	9.429952	10.174842	10.324287	10.101044	10.291166	10.150059	9.317278	10.118127	9.936214	9.981303	10.110703	10.011831	10.125209	10.129909	10.110201	10.080497	9.811233	10.369205	10.414621	9.861456	10.320452	9.932979	9.928902	10.2342	9.969641	10.180437	9.79414	9.905895	10.121808	10.024323	9.513534	10.265945	10.21742	9.499466	10.243725	10.253166	9.365242	9.211615	9.644869	8.732883	9.51111
LIAS	7.311472	7.318472	6.937023	6.830227	6.993169	7.058169	7.165569	7.371359	6.702976	7.223615	7.324331	7.248074	7.109364	7.368209	6.618491	7.256921	6.905574	7.229285	7.104856	6.81292	7.176365	7.278615	7.159953	7.126242	6.685359	7.160343	7.322397	6.626335	7.194026	6.80889	6.669202	7.461847	7.245197	7.029073	7.161541	6.920989	7.354479	7.186497	6.980742	7.583032	7.279023	6.947671	7.372186	7.48716	6.45908	6.449543	6.472695	6.192085	6.486221
DLD	11.615914	11.685803	11.829344	11.653887	11.746905	11.55372	11.875046	11.907404	11.732483	11.725904	11.89577	11.93014	11.668558	11.801238	11.822795	11.652095	11.543062	11.732483	11.653887	11.736884	11.673703	11.596353	11.600511	11.638086	11.490818	11.788063	11.85339	11.470854	11.665031	11.652095	11.549203	11.603688	11.70033	11.665031	11.937995	11.614118	11.769025	11.842937	11.452142	11.875046	11.825808	11.473928	11.514029	11.55652	11.668558	11.437256	11.326385	11.228679	11.54045
DLAT	9.491676	9.503427	9.487628	9.546376	9.471077	9.43833	9.617174	9.841425	9.436428	9.71363	9.602816	9.770698	9.435448	9.599916	9.554644	9.516526	9.662777	9.744122	9.722001	9.17309	9.539091	9.619736	9.748669	9.464358	9.388013	9.366059	9.521281	9.474883	9.615161	9.754848	9.45508	9.627531	9.742102	9.408492	10.040299	9.239753	9.843482	9.761686	9.276335	9.481519	9.74977	9.411471	9.9513	9.524588	9.319136	8.820801	9.040459	8.862092	9.348057
PDHA1	12.147876	12.20716	12.02155	11.868053	12.068752	12.088817	11.8813	11.657033	11.646194	11.755863	11.893795	11.653887	11.864162	11.9582	11.457506	12.02155	11.909342	11.848136	11.9146	11.916564	12.078806	12.075043	12.031928	12.066584	11.830858	12.011877	12.064774	11.772671	12.109929	11.719405	11.868053	12.187579	12.070535	12.10789	11.496433	11.652095	11.883039	11.774226	11.718104	11.998236	11.774226	11.788063	11.954493	12.076965	11.533102	11.555141	11.44962	11.082905	11.899706
PDHB	10.456173	10.577325	10.709496	10.878409	10.682717	10.845752	10.655875	10.71795	10.539496	10.567626	10.699552	10.675406	10.634677	10.477914	10.503194	10.771894	10.754626	10.398838	10.480367	10.585643	10.614226	10.395039	10.603435	10.703213	10.755419	10.69663	10.741985	10.673228	10.690906	10.664179	10.702507	10.744968	10.675406	10.68342	10.591208	10.458738	10.523231	10.398838	10.788355	10.799821	10.446733	10.749301	10.417761	10.665565	10.621367	10.68342	10.721708	10.433136	11.00566
CDKN2A	5.540078	5.554831	5.731849	5.950242	5.808624	5.83392	5.578532	5.554426	5.871058	5.54629	5.571479	5.325007	5.662869	5.624975	6.086303	5.390932	5.743764	5.679214	5.789304	5.904643	5.567138	5.437952	5.428009	5.543294	6.151128	5.527674	5.533209	5.552736	5.384721	5.651564	5.723736	5.591835	5.629356	5.358521	5.848076	6.674734	5.460144	5.392104	6.379128	5.660369	5.724987	6.383006	5.609196	5.498749	6.311468	6.097656	6.530118	6.339028	6.112109
DBT	5.625446	5.645274	5.570652	5.309092	5.333985	5.325451	6.338611	6.182058	5.453681	6.137311	5.93846	6.133216	5.66682	5.837745	5.423945	5.61445	5.320731	5.490837	5.329347	5.139123	5.553961	5.77723	5.659897	5.267373	5.346542	5.59268	5.517813	5.063863	5.475893	5.425451	5.05573	5.483715	5.498749	5.350464	5.83392	5.618354	5.99196	5.895646	5.270151	5.384721	5.595733	5.325451	5.888173	5.623133	5.172538	5.139123	5.01175	5.067913	4.883485
GCSH	8.210539	8.739426	8.459962	8.666213	8.351097	8.267565	7.829778	8.152578	8.306913	8.28557	7.758858	7.71241	8.040823	8.158149	8.378235	7.92236	8.384764	7.665848	7.88933	8.149624	8.292754	8.402795	8.649159	8.476368	8.56879	8.236199	7.972071	8.596593	8.75809	8.542795	8.599888	8.621453	8.865616	8.276163	8.351459	7.988574	8.070766	8.312605	8.444106	8.298254	7.708493	8.492951	7.814433	8.4397	8.37513	8.000411	8.72684	7.815704	8.305257
DLST	8.613453	8.208586	8.066383	8.196322	8.065585	8.184524	8.725975	8.306913	8.409722	8.276163	8.750809	8.452161	8.266486	8.694863	8.043581	8.493847	8.0314	8.037973	8.139726	8.09645	8.216705	8.295457	8.400753	8.331545	8.208957	8.313003	8.500934	8.369535	8.362346	8.180093	8.103643	8.617183	8.30968	8.489527	8.446578	8.674216	8.689183	8.359437	8.387638	8.248731	8.238341	8.443693	8.463521	8.635853	7.947836	7.911593	8.069569	7.715197	7.958056
[truncated: 70 more columns]
