# Supplementary material for: Analysis of cuproptosis-related genes in Ulcerative colitis and immunological characterization based on machine learning
Source: Front Med (Lausanne). 2023 Jul 17;10:1115500. doi: 10.3389/fmed.2023.1115500 (PMC10389668; doi:10.3389/fmed.2023.1115500)
Supplement: Supplementary file 6 [file Data_Sheet_6.ZIP › importanceGene.XGB.txt]

variable	permutation	dropout_loss	label
PLXDC1	0	0.328615722984284	XGB
WAS	0	0.328785890605203	XGB
CTSK	0	0.329835699582911	XGB
PLCE1	0	0.331945547450601	XGB
LIMD2	0	0.335807964340696	XGB
