# Supplementary material for: Analysis of cuproptosis-related genes in Ulcerative colitis and immunological characterization based on machine learning
Source: Front Med (Lausanne). 2023 Jul 17;10:1115500. doi: 10.3389/fmed.2023.1115500 (PMC10389668; doi:10.3389/fmed.2023.1115500)
Supplement: Supplementary file 7 [file Data_Sheet_7.ZIP]

Archive with 2 entries (2 files):
- R.corrplot/geoCRG12.barplot.R
- R.corrplot/geoCRG13.immuneCor.R
